# Supplementary material for: The Effects of Both Recent and Long-Term Selection and Genetic Drift Are Readily Evident in North American Barley Breeding Populations
Source: G3 (Bethesda). 2015 Dec 29;6(3):609–22. doi: 10.1534/g3.115.024349 (PMC4777124; doi:10.1534/g3.115.024349)
Supplement: Supporting Information [file supp_g3.115.024349_Table0S1.xls]

## Sheet: TableS_SamplesInformation.txt
Table S1. Samples information for the 3,613 barley accessions representing North American breeding programs.
Name	Population Abbreviation	Synonym	Pedigree	Row-type	Growth habit	End.use
04AB029-22	AB2	06AB-01	Crystal/91Ab3203	2	S	Malt
04AB029-30	AB2	06AB-10	Crystal/91Ab3203	2	S	Malt
6AB04-X00046-1	AB6	07AB-06, 07-AB-06	95Ab15156/M98	6	S	Malt
01AB11069	AB6	07AB-07, 07-AB-07	Creel/M81	6	S	Malt
98AB12905	AB6	07AB-08, 07-AB-08	88Y315/82Ab519//M64	6	S	Malt
99AB11215	AB6	07AB-09, 07-AB-09	92Ab5228/Colter	6	S	Feed
01AB8219	AB6	07AB-10, 07-AB-10	93Ab355/3/92Ab5187//88Y394/M75	6	S	Malt
6AB04-X00052-3	AB6	07AB-11, 07-AB-11	96Ab10468/M105	6	S	Malt
6AB04-X00054-3	AB6	07AB-12, 07-AB-12	96Ab10468/ND15477	6	S	Malt
6AB04-X00062-3	AB6	07AB-13, 07-AB-13	97Ab8333//97Ab7367/Foster	6	S	Malt
6AB04-X00063-2	AB6	07AB-14, 07-AB-14	98Ab12362/Creel	6	S	Malt
6AB04-X00069-1	AB6	07AB-15, 07-AB-15	CI 361/ND15477	6	S	Malt
04AB074-7	AB2	06AB-11	92Ab3159/BZ594-19	2	S	Malt
6AB04-X00070-4	AB6	07AB-16, 07-AB-16	Colter/98Ab12399	6	S	Malt
6AB04-X00071-2	AB6	07AB-17, 07-AB-17	M105/93Ab375	6	S	Malt
6AB04-X00123-9	AB6	07AB-18, 07-AB-18	98Ab12362/6B95-2089	6	S	Malt
6AB04-X00126-3	AB6	07AB-19, 07-AB-19	98Ab12362/Drummond	6	S	Malt
6AB04-X00129-4	AB6	07AB-20, 07-AB-20	98Ab12362/M107	6	S	Malt
6AB04-X00129-6	AB6	07AB-21, 07-AB-21	98Ab12362/M107	6	S	Malt
6AB04-X00129-8	AB6	07AB-22, 07-AB-22	98Ab12362/M107	6	S	Malt
6AB04-X01003-2	AB6	07AB-23, 07-AB-23	Colter/6B95-2089	6	S	Malt
6AB04-X01004-3	AB6	07AB-24, 07-AB-24	98Ab12362/6B95-2089	6	S	Malt
6AB04-X01004-4	AB6	07AB-25, 07-AB-25	98Ab12362/6B95-2089	6	S	Malt
04AB003-10	AB2	06AB-12	Crystal ll/98Ab11863	2	S	Malt
6AB04-X01005-2	AB6	07AB-26, 07-AB-26	Creel/B2601	6	S	Malt
6AB04-X01006-4	AB6	07AB-27, 07-AB-27	94Ab13449/B2601	6	S	Malt
6AB04-X01008-1	AB6	07AB-28, 07-AB-28	92Ab5180/Drummond	6	S	Malt
6AB04-X01008-2	AB6	07AB-29, 07-AB-29	92Ab5180/Drummond	6	S	Malt
6AB04-X01008-3	AB6	07AB-30, 07-AB-30	92Ab5180/Drummond	6	S	Malt
6AB04-X01012-7	AB6	07AB-31, 07-AB-31	94Ab13449/Lacey	6	S	Malt
6AB04-X01012-8	AB6	07AB-32, 07-AB-32	94Ab13449/Lacey	6	S	Malt
6AB04-X01015-11	AB6	07AB-33, 07-AB-33	Colter/M107	6	S	Malt
6AB04-X01019-1	AB6	07AB-34, 07-AB-34	98Ab12905/M107	6	S	Malt
6AB04-X01019-2	AB6	07AB-35, 07-AB-35	98Ab12905/M107	6	S	Malt
04AB029-39	AB2	06AB-13	Crystal/91Ab3203	2	S	Malt
6AB04-X01019-3	AB6	07AB-36, 07-AB-36	98Ab12905/M107	6	S	Malt
6AB04-X01022-1	AB6	07AB-37, 07-AB-37	98Ab12407/UT4467	6	S	Feed
6AB04-X01024-1	AB6	07AB-38, 07-AB-38	98Ab12905/98Ab12364	6	S	Malt
6AB04-X01024-3	AB6	07AB-39, 07-AB-39	98Ab12905/98Ab12364	6	S	Malt
6AB04-X01048-2	AB6	07AB-40, 07-AB-40	92Ab5180/M107	6	S	Malt
6AB04-X01048-3	AB6	07AB-41, 07-AB-41	92Ab5180/M107	6	S	Malt
6AB04-X01050-6	AB6	07AB-42, 07-AB-42	Creel/98Ab12364	6	S	Malt
6AB04-X01075-3	AB6	07AB-43, 07-AB-43	Creel/Millenium	6	S	Feed
6AB04-X01077-15	AB6	07AB-44, 07-AB-44	94Ab13449/Drummond	6	S	Malt
6AB04-X01077-4	AB6	07AB-45, 07-AB-45	94Ab13449/Drummond	6	S	Malt
04AB073-71	AB2	06AB-14	91Ab6526/90Ab321	2	S	Feed
6AB04-X01077-7	AB6	07AB-46, 07-AB-46	94Ab13449/Drummond	6	S	Malt
6AB04-X01077-9	AB6	07AB-47, 07-AB-47	94Ab13449/Drummond	6	S	Malt
6AB04-X01086-1	AB6	07AB-48, 07-AB-48	98Ab12407/Creel	6	S	Malt
2AB04-X00008-1	AB2	07AB-49, 07-AB-49	91Ab6526/97Ab7804	2	S	Feed
2AB04-X00017-1	AB2	07AB-50, 07-AB-50	97Ab6361/95Ab11469	2	S	Feed
2AB04-X00017-4	AB2	07AB-51, 07-AB-51	97Ab6361/95Ab11469	2	S	Feed
2AB04-X00018-1	AB2	07AB-52, 07-AB-52	97Ab7804/Garnet	2	S	Malt
2AB04-X00018-3	AB2	07AB-53, 07-AB-53	97Ab7804/Garnet	2	S	Malt
2AB04-X00021-1	AB2	07AB-54, 07-AB-54	98Ab11865/85Ab2323	2	S	Malt
2AB04-X00022-4	AB2	07AB-55, 07-AB-55	98Ab11865/Crystal	2	S	Malt
04AB073-79	AB2	06AB-15	91Ab6526/90Ab321	2	S	Feed
2AB04-X00026-2	AB2	07AB-56, 07-AB-56	98Ab12044/98Ab11993	2	S	Malt
2AB04-X00026-3	AB2	07AB-57, 07-AB-57	98Ab12044/98Ab11993	2	S	Malt
2AB04-X00027-4	AB2	07AB-58, 07-AB-58	98Ab12044/Garnet	2	S	Malt
2AB04-X00027-9	AB2	07AB-59, 07-AB-59	98Ab12044/Garnet	2	S	Malt
2AB04-X00030-2	AB2	07AB-60, 07-AB-60	Crystal II/98Ab11865	2	S	Malt
2AB04-X00031-1	AB2	07AB-61, 07-AB-61	Garnet/98Ab11865	2	S	Malt
2AB04-X00102-2	AB2	07AB-62, 07-AB-62	PBTC00 95SR316A/Crystal	2	S	Malt
2AB04-X00103-4	AB2	07AB-63, 07-AB-63	Garnet/98Ab11865	2	S	Malt
2AB04-X00103-5	AB2	07AB-64, 07-AB-64	Garnet/98Ab11865	2	S	Malt
2AB04-X00104-7	AB2	07AB-65, 07-AB-65	98Ab11865/Garnet	2	S	Malt
04AB029-38	AB2	06AB-16	Crystal/91Ab3203	2	S	Malt
2AB04-X00104-8	AB2	07AB-66, 07-AB-66	98Ab11865/Garnet	2	S	Malt
2AB04-X01025-2	AB2	07AB-67, 07-AB-67	Crystal/C32	2	S	Malt
2AB04-X01027-1	AB2	07AB-68, 07-AB-68	Garnet/98Ab11865	2	S	Malt
2AB04-X01027-2	AB2	07AB-69, 07-AB-69	Garnet/98Ab11865	2	S	Malt
2AB04-X01029-3	AB2	07AB-70, 07-AB-70	96Ab8289/Garnet	2	S	Malt
2AB04-X01029-5	AB2	07AB-71, 07-AB-71	96Ab8289/Garnet	2	S	Malt
2AB04-X01029-7	AB2	07AB-72, 07-AB-72	96Ab8289/Garnet	2	S	Malt
2AB04-X01030-1	AB2	07AB-73, 07-AB-73	Camas/96Ab8289	2	S	Malt
2AB04-X01033-3	AB2	07AB-74, 07-AB-74	96Ab8289/85Ab2323	2	S	Malt
2AB04-X01033-6	AB2	07AB-75, 07-AB-75	96Ab8289/85Ab2323	2	S	Malt
04AB073-63	AB2	06AB-17	91Ab6526/90Ab321	2	S	Malt
2AB04-X01037-1	AB2	07AB-76, 07-AB-76	91Ab3148/96Ab8289	2	S	Malt
2AB04-X01039-2	AB2	07AB-77, 07-AB-77	91Ab2303/96Ab8289	2	S	Malt
2AB04-X01074-5	AB2	07AB-78, 07-AB-78	91Ab6526/C32	2	S	Malt
2AB04-X01076-3	AB2	07AB-79, 07-AB-79	94Ab12990/Baronesse	2	S	Feed
2AB04-X01082-10	AB2	07AB-80, 07-AB-80	98Ab11865/Garnet	2	S	Malt
2AB04-X01082-12	AB2	07AB-81, 07-AB-81	98Ab11865/Garnet	2	S	Malt
2AB04-X01082-15	AB2	07AB-82, 07-AB-82	98Ab11865/Garnet	2	S	Malt
2AB04-X01082-5	AB2	07AB-83, 07-AB-83	98Ab11865/Garnet	2	S	Malt
2AB04-X01083-9	AB2	07AB-84, 07-AB-84	98Ab11993/85Ab2323	2	S	Malt
2AB04-X01084-15	AB2	07AB-85, 07-AB-85	98Ab11993/Garnet	2	S	Malt
04AB098-35	AB2	06AB-18	Crystal ll/95Ab11469	2	S	Malt
2AB04-X01084-17	AB2	07AB-86, 07-AB-86	98Ab11993/Garnet	2	S	Malt
2AB04-X01084-26	AB2	07AB-87, 07-AB-87	98Ab11993/Garnet	2	S	Malt
2AB04-X01084-27	AB2	07AB-88, 07-AB-88	98Ab11993/Garnet	2	S	Malt
2AB04-X01084-6	AB2	07AB-89, 07-AB-89	98Ab11993/Garnet	2	S	Malt
2AB04-X01085-13	AB2	07AB-90, 07-AB-90	98Ab12210/Garnet	2	S	Malt
2AB04-X01085-14	AB2	07AB-91, 07-AB-91	98Ab12210/Garnet	2	S	Malt
2AB04-X01085-3	AB2	07AB-92, 07-AB-92	98Ab12210/Garnet	2	S	Malt
2AB04-X01085-6	AB2	07AB-93, 07-AB-93	98Ab12210/Garnet	2	S	Malt
2AB04-X01093-3	AB2	07AB-94, 07-AB-94	Crystal/Garnet	2	S	Malt
2AB04-X01093-6	AB2	07AB-95, 07-AB-95	Crystal/Garnet	2	S	Malt
04AB088-47	AB2	06AB-19	85Ab2323/FR96503	2	S	Malt
2AB04-X01095-10	AB2	07AB-96, 07-AB-96	Garnet/C32	2	S	Malt
2AB07-X04M219-46	AB2	08AB-01	95SR316A/2B97-4004	2	S	Malt
2AB07-X04M219-14	AB2	08AB-02	95SR316A/2B97-4004	2	S	Malt
2AB07-X030154-35	AB2	08AB-03	Spaulding / Baronesse	2	S	Feed
2AB07-X030154-25	AB2	08AB-04	Spaulding / Baronesse	2	S	Feed
2AB07-X04M120-23	AB2	08AB-05	Merit/01Ab10117	2	S	Malt
2AB07-X04M120-10	AB2	08AB-06	Merit/01Ab10117	2	S	Malt
2AB07-X04M122-47	AB2	08AB-07	Merit/96Ab10328	2	S	Malt
2AB07-X04M122-15	AB2	08AB-08	Merit/96Ab10328	2	S	Malt
2AB07-X030091-34	AB2	08AB-09	98Ab11993 / Spaulding	2	S	Feed
04AB003-59	AB2	06AB-02	Crystal ll/98Ab11863	2	S	Malt
04AB033-71	AB2	06AB-20	96Ab8309/Steffi	2	S	Malt
2AB07-X030091-3	AB2	08AB-10	98Ab11993 / Spaulding	2	S	Feed
2AB07-X04M283-11	AB2	08AB-11	2B98-5312//98Ab12210 / Garnet	2	S	Malt
2AB07-X04M283-41	AB2	08AB-12	2B98-5312//98Ab12210 / Garnet	2	S	Malt
2AB07-X04M281-32	AB2	08AB-13	2B97-4004/Newdale	2	S	Malt
2AB07-X04M281-8	AB2	08AB-14	2B97-4004/Newdale	2	S	Malt
2AB07-X031083-28	AB2	08AB-15	98Ab11707 / 94Ab12990	2	S	Feed
2AB07-X031083-19	AB2	08AB-16	98Ab11707 / 94Ab12990	2	S	Feed
2AB07-X04M203-7	AB2	08AB-17	93Ab835/01Ab10072	2	S	Malt
2AB07-X030154-37	AB2	08AB-18	Spaulding / Baronesse	2	S	Feed
2AB07-X031098-38	AB2	08AB-19	98Ab12210 / Garnet	2	S	Malt
04AB029-58	AB2	06AB-21	Crystal/91Ab3203	2	S	Malt
2AB07-X031098-31	AB2	08AB-20	2B97-4004/Newdale	2	S	Malt
2AB07-X02001-21	AB2	08AB-21	85Ab2323/Camas//85Ab2323	2	S	Feed
2AB07-X02001-2	AB2	08AB-22	85Ab2323/Camas//85Ab2323	2	S	Feed
2AB07-X031088-33	AB2	08AB-23	98Ab11993/Sublette	2	S	Malt
2AB07-X02005-45	AB2	08AB-24	94GH86-5/Acuario	2	S	Feed
2AB07-X020010-50	AB2	08AB-25	97Ab6760/98Ab12895	2	S	Malt
2AB07-X020013-31	AB2	08AB-26	98Ab11865/98Ab12895	2	S	Malt
2AB07-X020013-53	AB2	08AB-27	98Ab11865/98Ab12895	2	S	Malt
2AB07-X020014-42	AB2	08AB-28	98Ab12210/2B97-4299	2	S	Malt
2AB07-X020014-15	AB2	08AB-29	98Ab12210/2B97-4299	2	S	Malt
04AB033-11	AB2	06AB-22	96Ab8309/Steffi	2	S	Malt
2AB07-X020021-16	AB2	08AB-30	Garnet/2B97-4299	2	S	Malt
2AB07-X020021-49	AB2	08AB-31	Garnet/2B97-4299	2	S	Malt
2AB07-X04M210-36	AB2	08AB-32	94Ab12990/98Ab11707	2	S	Feed
2AB07-X04M210-29	AB2	08AB-33	94Ab12990/98Ab11707	2	S	Feed
2AB07-X031170-28	AB2	08AB-34	B1202 / Sublette	2	S	Malt
2AB07-X031170-21	AB2	08AB-35	B1202 / Sublette	2	S	Malt
2AB07-X04M114-46	AB2	08AB-36	Harrington/2B98-5312	2	S	Malt
2AB07-X030109-39	AB2	08AB-37	98Ab12895 / Xena	2	S	Feed
2AB07-X031088-11	AB2	08AB-38	98Ab11993 / Sublette	2	S	Malt
2AB07-X031088-31	AB2	08AB-39	98Ab11993 / Sublette	2	S	Malt
04AB035-59	AB2	06AB-23	96Ab8453/93Ab859	2	S	Malt
2AB07-X020020-34	AB2	08AB-40	Bancroft/Acuario	2	S	Feed
2AB07-X04M207-1	AB2	08AB-41	93Ab835//B1202 / Sublette	2	S	Malt
2AB07-X04M207-18	AB2	08AB-42	93Ab835//B1202 / Sublette	2	S	Malt
2AB07-X031122-26	AB2	08AB-43	B1202 / 98Ab11865	2	S	Malt
2AB07-X031122-21	AB2	08AB-44	B1202 / 98Ab11865	2	S	Malt
2AB07-X031123-36	AB2	08AB-45	B1202 / 98Ab12210	2	S	Malt
2AB07-X031123-44	AB2	08AB-46	B1202 / 98Ab12210	2	S	Malt
2AB07-X04M114-25	AB2	08AB-47	Harrington/2B98-5312	2	S	Malt
2AB07-X04M114-21	AB2	08AB-48	Harrington/2B98-5312	2	S	Malt
6AB07-X020026-52	AB6	08AB-49	92Ab5180/94Ab13449	6	S	Malt
04AB028-18	AB2	06AB-24	93Ab859/BZ 594-19	2	S	Malt
6AB07-X020027-6	AB6	08AB-50	92Ab5180/98Ab12364	6	S	Malt
6AB07-X020027-15	AB6	08AB-51	92Ab5180/98Ab12364	6	S	Malt
6AB07-X020028-52	AB6	08AB-52	92Ab5180/Lacey	6	S	Malt
6AB07-X020028-39	AB6	08AB-53	92Ab5180/Lacey	6	S	Malt
6AB07-X020028-48	AB6	08AB-54	92Ab5180/Lacey	6	S	Malt
6AB07-X020029-5	AB6	08AB-55	93Ab688/Drumond	6	S	Malt
6AB07-X020029-24	AB6	08AB-56	93Ab688/Drumond	6	S	Malt
6AB07-X020029-41	AB6	08AB-57	93Ab688/Drumond	6	S	Malt
6AB07-X020031-38	AB6	08AB-58	94Ab13449/6B95-2089	6	S	Malt
6AB07-X020031-3	AB6	08AB-59	94Ab13449/6B95-2089	6	S	Malt
04AB013-34	AB2	06AB-25	Crystal/Merit	2	S	Malt
6AB07-X020031-4	AB6	08AB-60	94Ab13449/6B95-2089	6	S	Malt
6AB07-X020031-30	AB6	08AB-61	94Ab13449/6B95-2089	6	S	Malt
6AB07-X020032-27	AB6	08AB-62	94Ab13449/M103	6	S	Malt
6AB07-X020032-46	AB6	08AB-63	94Ab13449/M103	6	S	Malt
6AB07-X020032-49	AB6	08AB-64	94Ab13449/M103	6	S	Malt
6AB07-X020034-36	AB6	08AB-65	96Ab10468/M103	6	S	Malt
6AB07-X020034-43	AB6	08AB-66	96Ab10468/M103	6	S	Malt
6AB07-X020034-16	AB6	08AB-67	96Ab10468/M103	6	S	Malt
6AB07-X020037-51	AB6	08AB-68	97Ab8093/UT 4467	6	S	Feed
6AB07-X020039-2	AB6	08AB-69	97Ab8188/Millenium	6	S	Feed
04AB033-58	AB2	06AB-26	96Ab8309/Steffi	2	S	Malt
6AB07-X020039-23	AB6	08AB-70	97Ab8188/Millenium	6	S	Feed
6AB07-X020040-26	AB6	08AB-71	97Ab8333/Lacey	6	S	Malt
6AB07-X020037-7	AB6	08AB-72	97Ab8093/UT 4467	6	S	Feed
6AB07-X020040-43	AB6	08AB-73	97Ab8333/Lacey	6	S	Malt
6AB07-X020041-40	AB6	08AB-74	98Ab12362/6B95-2089//M103	6	S	Malt
6AB07-X020041-36	AB6	08AB-75	98Ab12362/6B95-2089//M103	6	S	Malt
6AB07-X020041-44	AB6	08AB-76	98Ab12362/6B95-2089//M103	6	S	Malt
6AB07-X020042-4	AB6	08AB-77	98Ab12364/Drumond	6	S	Malt
6AB07-X020042-41	AB6	08AB-78	98Ab12364/Drumond	6	S	Malt
6AB07-X020042-28	AB6	08AB-79	98Ab12364/Drumond	6	S	Malt
04AB028-23	AB2	06AB-27	93Ab859/BZ 594-19	2	S	Malt
6AB07-X020044-10	AB6	08AB-80	98Ab12399/94Ab13449	6	S	Malt
6AB07-X020044-26	AB6	08AB-81	98Ab12399/94Ab13449	6	S	Malt
6AB07-X020045-33	AB6	08AB-82	98Ab12399/98Ab12905	6	S	Malt
6AB07-X020045-30	AB6	08AB-83	98Ab12399/98Ab12905	6	S	Malt
6AB07-X020047-43	AB6	08AB-84	98Ab12438/M103	6	S	Malt
6AB07-X020047-7	AB6	08AB-85	98Ab12438/M103	6	S	Malt
6AB07-X020047-51	AB6	08AB-86	98Ab12438/M103	6	S	Malt
6AB07-X020047-50	AB6	08AB-87	98Ab12438/M103	6	S	Malt
6AB07-X04M248-43	AB6	08AB-88	98Ab12904/6B98-9940	6	S	Malt
6AB07-X04M248-16	AB6	08AB-89	98Ab12904/6B98-9940	6	S	Malt
04AB013-43	AB2	06AB-28	Crystal/Merit	2	S	Malt
6AB07-X04M199-28	AB6	08AB-90	01Ab9758/Robust	6	S	Malt
6AB07-X04M199-40	AB6	08AB-91	01Ab9758/Robust	6	S	Malt
6AB07-X04M199-48	AB6	08AB-92	01Ab9758/Robust	6	S	Malt
6AB07-X04M286-9	AB6	08AB-93	6B98-9940//01Ab9758 / 01Ab7861	6	S	Malt
6AB07-X04M286-3	AB6	08AB-94	6B98-9940//01Ab9758 / 01Ab7861	6	S	Malt
6AB07-X04M286-10	AB6	08AB-95	6B98-9940//01Ab9758 / 01Ab7861	6	S	Malt
6AB07-X04M286-19	AB6	08AB-96	6B98-9940//01Ab9758 / 01Ab7861	6	S	Malt
2AB08-X04F006-19	AB2	09AB-01	NO_PEDIGREE	2	S
2AB08-X04F001-13	AB2	09AB-02	NO_PEDIGREE	2	S
2AB08-X04F109-53	AB2	09AB-03	NO_PEDIGREE	2	S
04AB074-15	AB2	06AB-29	92Ab3159/BZ594-19	2	S	Malt
2AB08-X04F027-8	AB2	09AB-04	NO_PEDIGREE	2	S
2AB08-X04F027-19	AB2	09AB-05	NO_PEDIGREE	2	S
2AB08-X05F075-7	AB2	09AB-06	NO_PEDIGREE	2	S
2AB08-X05F075-44	AB2	09AB-07	NO_PEDIGREE	2	S
2AB08-X05F030-8	AB2	09AB-08	NO_PEDIGREE	2	S
2AB08-X05F030-29	AB2	09AB-09	NO_PEDIGREE	2	S
2AB08-X05F030-54	AB2	09AB-10	NO_PEDIGREE	2	S
2AB08-X05F028-3	AB2	09AB-11	NO_PEDIGREE	2	S
2AB08-X05F064-37	AB2	09AB-12	NO_PEDIGREE	2	S
2AB08-X05F064-44	AB2	09AB-13	NO_PEDIGREE	2	S
04AB098-51	AB2	06AB-03	Crystal ll/95Ab11469	2	S	Malt
04AB074-10	AB2	06AB-30	92Ab3159/BZ594-19	2	S	Malt
2AB08-X05F065-12	AB2	09AB-14	NO_PEDIGREE	2	S
2AB08-X05F065-15	AB2	09AB-15	NO_PEDIGREE	2	S
2AB08-X05F065-20	AB2	09AB-16	NO_PEDIGREE	2	S
2AB08-X05F065-21	AB2	09AB-17	NO_PEDIGREE	2	S
2AB08-X05F065-25	AB2	09AB-18	NO_PEDIGREE	2	S
2AB08-X05F042-1	AB2	09AB-19	NO_PEDIGREE	2	S
2AB08-X05F042-18	AB2	09AB-20	NO_PEDIGREE	2	S
2AB08-X05F042-33	AB2	09AB-21	NO_PEDIGREE	2	S
2AB08-X05F042-46	AB2	09AB-22	NO_PEDIGREE	2	S
2AB08-X05F042-49	AB2	09AB-23	NO_PEDIGREE	2	S
04AB035-35	AB2	06AB-31	96Ab8453/93Ab859	2	S	Malt
2AB08-X04M176-53	AB2	09AB-24	NO_PEDIGREE	2	S
2AB08-X04M278-10	AB2	09AB-25	NO_PEDIGREE	2	S
2AB08-X04M278-55	AB2	09AB-26	NO_PEDIGREE	2	S
2AB08-X05M006-32	AB2	09AB-27	NO_PEDIGREE	2	S
2AB08-X05M047-3	AB2	09AB-28	NO_PEDIGREE	2	S
2AB08-X05M046-21	AB2	09AB-29	NO_PEDIGREE	2	S
2AB08-X05F014-8	AB2	09AB-30	NO_PEDIGREE	2	S
2AB08-X05F061-7	AB2	09AB-31	NO_PEDIGREE	2	S
2AB08-X05F061-27	AB2	09AB-32	NO_PEDIGREE	2	S
2AB08-X05F061-34	AB2	09AB-33	NO_PEDIGREE	2	S
04AB088-46	AB2	06AB-32	85Ab2323/FR96503	2	S	Malt
2AB08-X05F061-38	AB2	09AB-34	NO_PEDIGREE	2	S
2AB08-X05F061-42	AB2	09AB-35	NO_PEDIGREE	2	S
2AB08-X04F080-28	AB2	09AB-36	NO_PEDIGREE	2	S
2AB08-06HR1285-2	AB2	09AB-37	NO_PEDIGREE	2	S
2AB08-06HR1285-17	AB2	09AB-38	NO_PEDIGREE	2	S
2AB08-06HR1285-52	AB2	09AB-39	NO_PEDIGREE	2	S
2AB08-06HR4137-2	AB2	09AB-40	NO_PEDIGREE	2	S
2AB08-06HR4137-9	AB2	09AB-41	NO_PEDIGREE	2	S
2AB08-06HR4137-15	AB2	09AB-42	NO_PEDIGREE	2	S
2AB08-04LPA2-33	AB2	09AB-43	NO_PEDIGREE	2	S
04AB055-35	AB2	06AB-33	93Ab859/96Ab5453	2	S	Malt
2AB08-06HR3509-10	AB2	09AB-44	NO_PEDIGREE	2	S
2AB08-06HR3529-10	AB2	09AB-45	NO_PEDIGREE	2	S
2AB08-06HR3529-38	AB2	09AB-46	NO_PEDIGREE	2	S
2AB08-X05M027-18	AB2	09AB-47	NO_PEDIGREE	2	S
2AB08-X05M027-30	AB2	09AB-48	NO_PEDIGREE	2	S
2AB08-X05M027-69	AB2	09AB-49	NO_PEDIGREE	2	S
2AB08-X05M027-94	AB2	09AB-50	NO_PEDIGREE	2	S
2AB08-X05M028-12	AB2	09AB-51	NO_PEDIGREE	2	S
2AB08-X05M028-55	AB2	09AB-52	NO_PEDIGREE	2	S
2AB08-X05M028-61	AB2	09AB-53	NO_PEDIGREE	2	S
04AB048-51	AB2	06AB-34	90Ab321/91Ab3203	2	S	Malt
2AB08-X05M028-76	AB2	09AB-54	NO_PEDIGREE	2	S
2AB08-X04M132-1	AB2	09AB-55	NO_PEDIGREE	2	S
2AB08-X04M132-32	AB2	09AB-56	NO_PEDIGREE	2	S
2AB08-X04M132-48	AB2	09AB-57	NO_PEDIGREE	2	S
2AB08-X05M030-40	AB2	09AB-58	NO_PEDIGREE	2	S
2AB08-X05M030-72	AB2	09AB-59	NO_PEDIGREE	2	S
2AB08-X05M030-73	AB2	09AB-60	NO_PEDIGREE	2	S
2AB08-X05M039-29	AB2	09AB-61	NO_PEDIGREE	2	S
2AB08-X05M039-31	AB2	09AB-62	NO_PEDIGREE	2	S
2AB08-X04M282-16	AB2	09AB-63	NO_PEDIGREE	2	S
04AB033-67	AB2	06AB-35	96Ab8309/Steffi	2	S	Malt
2AB08-X04M282-52	AB2	09AB-64	NO_PEDIGREE	2	S
2AB08-X05M010-7	AB2	09AB-65	NO_PEDIGREE	2	S
2AB08-X05M010-39	AB2	09AB-66	NO_PEDIGREE	2	S
2AB08-X05M010-80	AB2	09AB-67	NO_PEDIGREE	2	S
2AB08-X05M010-86	AB2	09AB-68	NO_PEDIGREE	2	S
2AB08-X05M041-24	AB2	09AB-69	NO_PEDIGREE	2	S
2AB08-X05M041-48	AB2	09AB-70	NO_PEDIGREE	2	S
2AB08-X04M116-11	AB2	09AB-71	NO_PEDIGREE	2	S
2AB08-X04M116-47	AB2	09AB-72	NO_PEDIGREE	2	S
2AB08-X04M113-29	AB2	09AB-73	NO_PEDIGREE	2	S
04AB002-54	AB2	06AB-36	91Ab6526/95M4623	2	S	Feed
2AB08-X05M012-50	AB2	09AB-74	NO_PEDIGREE	2	S
2AB08-X05M012-78	AB2	09AB-75	NO_PEDIGREE	2	S
2AB08-X05M031-59	AB2	09AB-76	NO_PEDIGREE	2	S
2AB08-X05M031-14	AB2	09AB-77	NO_PEDIGREE	2	S
2AB08-X05M031-68	AB2	09AB-78	NO_PEDIGREE	2	S
2AB08-X05M031-47	AB2	09AB-79	NO_PEDIGREE	2	S
2AB08-X05M038-60	AB2	09AB-80	NO_PEDIGREE	2	S
2AB08-X05M038-41	AB2	09AB-81	NO_PEDIGREE	2	S
2AB08-X04F088-15	AB2	09AB-82	NO_PEDIGREE	2	S
2AB08-X04F088-27	AB2	09AB-83	NO_PEDIGREE	2	S
04AB031-31	AB2	06AB-37	95M4623/95Ab11469	2	S	Feed
2AB08-X05M011-4	AB2	09AB-84	NO_PEDIGREE	2	S
2AB08-X05M011-64	AB2	09AB-85	NO_PEDIGREE	2	S
2AB08-X05M011-36	AB2	09AB-86	NO_PEDIGREE	2	S
2AB08-X05M011-46	AB2	09AB-87	NO_PEDIGREE	2	S
2AB08-X04F067-4	AB2	09AB-88	NO_PEDIGREE	2	S
2AB08-X04F074-16	AB2	09AB-89	NO_PEDIGREE	2	S
2AB08-X04F078-17	AB2	09AB-90	NO_PEDIGREE	2	S
2AB08-X04F013-26	AB2	09AB-91	NO_PEDIGREE	2	S
2AB08-X04F026-21	AB2	09AB-92	NO_PEDIGREE	2	S
2AB08-X04F023-4	AB2	09AB-93	NO_PEDIGREE	2	S
04AB045-22	AB2	06AB-38	95Ab11469/Baronesse	2	S	Feed
2AB08-X04F024-3	AB2	09AB-94	NO_PEDIGREE	2	S
2AB08-X04F017-3	AB2	09AB-95	NO_PEDIGREE	2	S
2AB08-X05M041-52	AB2	09AB-96	NO_PEDIGREE	2	S
04AB093-78	AB2	06AB-39	96Ab8309/95Ab11469	2	S	Feed
04AB029-15	AB2	06AB-04	Crystal/91Ab3203	2	S	Malt
04AB093-63	AB2	06AB-40	96Ab8309/95Ab11469	2	S	Feed
04AB092-34	AB2	06AB-41	95Ab11498/FR96503	2	S	Malt
04AB016-35	AB2	06AB-42	Crystal II/95Ab11469	2	S	Malt
04AB016-67	AB2	06AB-43	Crystal II/95Ab11469	2	S	Malt
04AB033-20	AB2	06AB-44	96Ab8309/Steffi	2	S	Malt
04AB002-75	AB2	06AB-45	91Ab6526/95M4623	2	S	Malt
04AB083-35	AB2	06AB-46	Targhee/CDC Guardian	2	S	Feed
04AB098-34	AB2	06AB-47	Crystal ll/95Ab11469	2	S	Malt
04AB085-39	AB6	06AB-48	92Ab1310/93Ab375	6	S	Malt
04AB011-7	AB6	06AB-49	96Ab10468/M105	6	S	Malt
04AB028-73	AB2	06AB-05	93Ab859/BZ 594-19	2	S	Malt
04AB022-62	AB6	06AB-50	95Ab15156/M105	6	S	Malt
04AB041-79	AB6	06AB-51	92Ab5697/95Ab15156//92Ab5180	6	S	Malt
04AB018-19	AB6	06AB-52	93Ab688/Foster	6	S	Malt
04AB025-22	AB6	06AB-53	93Ab688/M83	6	S	Malt
04AB056-75	AB6	06AB-54	92Ab5189/M83//Foster	6	S	Malt
04AB056-76	AB6	06AB-55	92Ab5189/M83//Foster	6	S	Malt
04AB022-75	AB6	06AB-56	95Ab15156/M105	6	S	Malt
04AB022-78	AB6	06AB-57	95Ab15156/M105	6	S	Malt
04AB068-67	AB6	06AB-58	Colter/93Ab688//92Ab1368	6	S	Malt
04AB025-15	AB6	06AB-59	93Ab688/M83	6	S	Malt
04AB075-43	AB2	06AB-06	93Ab859/BZ 594-19	2	S	Malt
04AB059-51	AB6	06AB-60	93Ab375//92Ab5189/M83	6	S	Malt
04AB060-66	AB6	06AB-61	93Ab375//92Ab5189/M83	6	S	Malt
04AB050-39	AB6	06AB-63	Colter/93Ab688	6	S	Malt
04AB080-38	AB6	06AB-64	93Ab375/M83//Foster	6	S	Malt
04AB041-70	AB6	06AB-65	92Ab5697/95Ab15156//92Ab5180	6	S	Malt
04AB087-27	AB6	06AB-66	Colter/M83	6	S	Malt
04AB032-23	AB6	06AB-67	95Ab15156/93Ab688	6	S	Malt
04AB063-6	AB6	06AB-68	96Ab10452//Colter/93Ab688	6	S	Malt
04AB018-39	AB6	06AB-69	93Ab688/Foster	6	S	Malt
04AB003-21	AB2	06AB-07	Crystal ll/98Ab11863	2	S	Malt
04AB058-30	AB6	06AB-70	92Ab5697/95Ab15166	6	S	Malt
04AB022-27	AB6	06AB-71	95Ab15156/M105	6	S	Malt
04AB025-58	AB6	06AB-72	93Ab688/M83	6	S	Malt
04AB022-35	AB6	06AB-73	95Ab15156/M105	6	S	Malt
04AB049-6	AB6	06AB-74	Colter/93Ab688	6	S	Malt
04AB034-62	AB6	06AB-75	92Ab5189/B2912//Foster	6	S	Malt
04AB056-71	AB6	06AB-76	92Ab5189/M83//Foster	6	S	Malt
04AB042-31	AB6	06AB-77	M105/93Ab375	6	S	Malt
04AB011-11	AB6	06AB-78	96Ab10468/M105	6	S	Malt
04AB023-11	AB6	06AB-79	95Ab5178/93Ab375//92Ab5180	6	S	Malt
04AB013-79	AB2	06AB-08	Crystal/Merit	2	S	Malt
04AB059-55	AB6	06AB-80	93Ab375//92Ab5189/M83	6	S	Malt
04AB017-6	AB6	06AB-81	93Ab688/6B94-7012	6	S	Malt
04AB076-75	AB6	06AB-82	92Ab5189/B2912	6	S	Feed
04AB021-74	AB6	06AB-83	92Ab5697/95Ab15156//96Ab10468	6	S	Feed
04AB030-35	AB6	06AB-84	86Ab599/B2912	6	S	Feed
04AB097-6	AB6	06AB-85	95Ab15178/6B94-7012	6	S	Feed
04AB010-10	AB6	06AB-86	96Ab10452/94Ab8444//93Ab688	6	S	Feed
04AB017-75	AB6	06AB-87	93Ab688/6B94-7012	6	S	Feed
04AB025-62	AB6	06AB-88	93Ab688/M83	6	S	Feed
04AB057-7	AB6	06AB-89	92Ab5697/95Ab15166	6	S	Feed
04AB084-67	AB2	06AB-09	94Ab12271/CDC Guardian	2	S	Feed
04AB085-42	AB6	06AB-90	92Ab1310/93Ab375	6	S	Feed
04AB071-23	AB6	06AB-91	95Ab15156/ND 15477	6	S	Feed
04AB097-10	AB6	06AB-92	95Ab15178/6B94-7012	6	S	Feed
04AB097-11	AB6	06AB-93	95Ab15178/6B94-7012	6	S	Feed
04AB021-7	AB6	06AB-94	92Ab5697/95Ab15156//96Ab10468	6	S	Feed
6AB04-X00036-3	AB6	07AB-01, 07-AB-01	92Ab5697/95Ab15156//96Ab10468	6	S	Malt
6AB04-X00038-1	AB6	07AB-02, 07-AB-02	93Ab375/96Ab10468	6	S	Malt
6AB04-X00038-3	AB6	07AB-03, 07-AB-03	93Ab375/98Ab12399	6	S	Malt
6AB04-X00040-2	AB6	07AB-04, 07-AB-04	93Ab375/M98	6	S	Malt
6AB04-X00045-4	AB6	07AB-05, 07-AB-05	95Ab15156/M105	6	S	Malt
6B04-0007	BA6	07BA-01, 07-BA-01	TRADITION // 6B96-3373 / DRUMMOND	6	S	Malt
6B04-0188	BA6	07BA-10, 07-BA-10	TRADITION // 6B98-9438 / 6B98-9022	6	S	Malt
6B01-2218	BA6	06BA-06	6B94-7378 // B2027 / M84	6	S	Malt
6B01-2221	BA6	06BA-07	LEGACY // B3213 /LEGACY	6	S	Malt
6B01-2513	BA6	06BA-08	LEGACY / 6B95-6311	6	S	Malt
6B02-3120	BA6	06BA-09	6B94-7378 // 6B94-7378 / 6B95-2089	6	S	Malt
6B02-3165	BA6	06BA-10	6B94-7378 / DRUMMOND	6	S	Malt
6B02-3200	BA6	06BA-11	6B94-8253 // LEGACY / 6B95-2201	6	S	Malt
6B02-3206	BA6	06BA-12	6B94-8253 // LEGACY / 6B96-3636	6	S	Malt
6B02-3295	BA6	06BA-13	6B95-2209 / 6B96-3272	6	S	Malt
6B02-3306	BA6	06BA-14	6B95-2209 / 6B96-3733	6	S	Malt
6B02-3316	BA6	06BA-15	TRADITION // 6B94-8253 / 6B96-3753	6	S	Malt
6B04-0290	BA6	07BA-11, 07-BA-11	6B97-2232 // 6B94-8253 / 6B97-2245 /3/ 6B98-9438 // 6B94-8253 / 6B97-2232	6	S	Malt
6B02-3338	BA6	06BA-16	TRADITION // LEGACY / ND17234	6	S	Malt
6B02-3339	BA6	06BA-17	TRADITION // LEGACY / ND17234	6	S	Malt
6B02-3435	BA6	06BA-18	6B95-2209 / 6B96-3286	6	S	Malt
6B02-3496	BA6	06BA-19	LEGACY // LEGACY / 6B95-2089	6	S	Malt
6B03-4079	BA6	06BA-20	6B97-2232 / 6B98-9022	6	S	Malt
6B03-4098	BA6	06BA-21	6B98-9025 / 6B97-2245	6	S	Malt
6B03-4105	BA6	06BA-22	6B97-2195 // LEGACY / 6B97-2311	6	S	Malt
6B03-4177	BA6	06BA-23	6B97-2195 / 6B98-9022	6	S	Malt
6B03-4264	BA6	06BA-24	6B98-9438 // 6B94-8253 / 6B97-2245	6	S	Malt
6B03-4265	BA6	06BA-25	6B98-9025 / 6B98-9032	6	S	Malt
6B04-0408	BA6	07BA-12, 07-BA-12	LEGACY / DRUMMOND	6	S	Malt
6B03-4301	BA6	06BA-26	6B98-9022 // 6B94-8253 / 6B97-2245	6	S	Malt
6B03-4302	BA6	06BA-27	6B98-9022 // 6B94-8253 / 6B97-2245	6	S	Malt
6B03-4304	BA6	06BA-28	6B98-9022 // 6B94-8253 / 6B97-2245	6	S	Malt
6B03-4371	BA6	06BA-29	6B98-9032 / 6B97-2311	6	S	Malt
6B03-4375	BA6	06BA-30	TRADITION // 6B94-8253 / DRUMMOND	6	S	Malt
6B03-4411	BA6	06BA-31	6B98-9032 // 6B94-8253 / 6B97-2311	6	S	Malt
6B03-4478	BA6	06BA-32	6B98-9438 / 6B97-2311	6	S	Malt
2B97-4299-8	BA2	06BA-35	MERIT / 2B91-4450	2	S	Malt
2B99-2316	BA2	06BA-36	MERIT // MERIT / 2B95-8129	2	S	Malt
2B99-2316-4	BA2	06BA-37	MERIT // MERIT / 2B95-8129	2	S	Malt
6B04-0415	BA6	07BA-13, 07-BA-13	TRADITION / ND17189	6	S	Malt
2B99-2657	BA2	06BA-38, MERIT_57	MERIT // MERIT / 2B94-5744	2	S	Malt
2B99-2763-10	BA2	06BA-39	MERIT // MERIT / 2B95-8129	2	S	Malt
2B99-2766-10	BA2	06BA-40	MERIT // MERIT / 2B94-5744	2	S	Malt
2B99-2771-1	BA2	06BA-41	MERIT / 2B92-5065	2	S	Malt
2B99-2771-9	BA2	06BA-42	MERIT / 2B92-5065	2	S	Malt
2B00-0089E	BA2	06BA-43	MERIT // 2B88-5330 / 2B92-5065	2	S	Malt
2B00-0089M	BA2	06BA-44	MERIT // 2B88-5330 / 2B92-5065	2	S	Malt
2B00-0342	BA2	06BA-45	MERIT / 2B94-5830	2	S	Malt
2B01-2010	BA2	06BA-46	MERIT // 2B88-5330 / 2B94-5602	2	S	Malt
2B01-2015	BA2	06BA-47	MERIT // 2B91-4541 / 2B94-5602	2	S	Malt
6B04-0421	BA6	07BA-14, 07-BA-14	TRADITION / ND17232	6	S	Malt
2B02-2925	BA2	06BA-48	MERIT / 2B97-4527	2	S	Malt
2B02-2941	BA2	06BA-49	MERIT // 2B94-5328 / 2B96-5057	2	S	Malt
2B03-3560	BA2	06BA-50	MERIT / 2B97-4527	2	S	Malt
2B03-3604	BA2	06BA-51	MERIT / 2B97-4832	2	S	Malt
2B03-3625	BA2	06BA-52	MERIT / 2B97-4574	2	S	Malt
2B03-3631	BA2	06BA-53	MERIT / 2B97-4125	2	S	Malt
2B03-3669	BA2	06BA-54	MERIT / 2B97-4719	2	S	Malt
2B03-3681	BA2	06BA-55	MERIT / 2B97-4004	2	S	Malt
2B03-3719	BA2	06BA-56, ABI_VOYAGER	2B96-5038 / 2B97-4796	2	S	Malt
2B03-3732	BA2	06BA-57	2B96-5038 / 2B97-4553	2	S	Malt
6B04-0429	BA6	07BA-15, 07-BA-15	TRADITION / ND17238	6	S	Malt
2B03-3734	BA2	06BA-58	2B96-5038 / 2B97-4553	2	S	Malt
2B03-3785	BA2	06BA-59	2B96-5038 / 2B97-4864	2	S	Malt
2B03-3830	BA2	06BA-60	2B96-5038 / 2B97-4553	2	S	Malt
2B03-3859	BA2	06BA-61	2B96-5038 / 2B97-4484	2	S	Malt
2B03-3882	BA2	06BA-62	2B96-5038 / 2B97-4719	2	S	Malt
2B03-3883	BA2	06BA-63	2B96-5038 / 2B97-4719	2	S	Malt
2B03-3903	BA2	06BA-64	MERIT / CDC KENDALL	2	S	Malt
2B03-3954	BA2	06BA-65	2B96-5119 / 2B97-4125	2	S	Malt
Z090M061M	BA2	06BA-66	BARLETTA / Z010A046C // COOPER / Z010A046C	2	S	Malt
Z090M066M	BA2	06BA-67	BARLETTA / Z010A046C // COOPER / Z010A046C	2	S	Malt
6B04-0441	BA6	07BA-16, 07-BA-16	TRADITION / DRUMMOND	6	S	Malt
Z111M001M	BA2	06BA-68	ORCIVALE / Z010A046C // Z071Y099C	2	S	Malt
Z118M006M	BA2	06BA-69	PRISMA / Z062Y302A // Z062Y302A / Z010A046C	2	S	Malt
Z053N066N	BA2	06BA-70	BARLETTA / 2B89-4311 //Z001Y233B	2	S	Malt
Z055O012O	BA2	06BA-71	SCARLETT / Z010A016C // B4947 / Z001Y233B	2	S	Malt
Z118O121O	BA2	06BA-72	B107A / MERIT // B107A / SCARLETT	2	S	Malt
Z125O126O	BA2	06BA-73	B107A / SCARLETT // Z012C007E	2	S	Malt
Z127O125O	BA2	06BA-74	B107A / SCARLETT // Z071Y099C	2	S	Malt
Z031P134Q	BA2	06BA-75	B107A / Z004C024G // MERIT / Z060Y015C	2	S	Malt
Z034P013Q	BA2	06BA-76	B107A / Z060B006C // 2B94-5631 / Z008C015E	2	S	Malt
Z034P116Q	BA2	06BA-77	B107A / Z060B006C // 2B94-5631 / Z008C015E	2	S	Malt
6B04-0443	BA6	07BA-17, 07-BA-17	TRADITION / DRUMMOND	6	S	Malt
Z039P110Q	BA2	06BA-78	MERIT / Z071Y099C // SCARLETT / Z037C005G	2	S	Malt
Z041P121Q	BA2	06BA-79	SCARLETT / Z010A083C // Z012C007E	2	S	Malt
Z041P179Q	BA2	06BA-80	SCARLETT/ Z010A083C // Z012C007E	2	S	Malt
Z042P046Q	BA2	06BA-81	SCARLETT / Z037C005G // Z051B038C / Z006C018G	2	S	Malt
Z043P022Q	BA2	06BA-82	SCARLETT / Z037C005G // B107A	2	S	Malt
Z024Q069R	BA2	06BA-83	Z008C015E // Z003C006F / Z037C005G	2	S	Malt
Z035R014S	BA2	06BA-84	Z008C015E / Z008A028C // CDC_KENDALL	2	S	Malt
Z051R077S	BA2	06BA-85	Z029Y051B / Z004D022E // Z060B006C	2	S	Malt
Z051R101S	BA2	06BA-86	Z029Y051B / Z004D022E // Z060B006C	2	S	Malt
Z052R091S	BA2	06BA-87	Z029Y051B / Z008C015E // MERIT	2	S	Malt
6B04-0523	BA6	07BA-18, 07-BA-18	6B97-2063 // 6B94-8253 / 6B97-2245 /3/ TRADITION	6	S	Malt
Z055R006S	BA2	06BA-88	Z048F002F / Z008A028C // Z010A016C / Z048F002F	2	S	Malt
Z027S072T	BA2	06BA-89	Z010C016G / B1215 // Z060B006C / CDC_STRATUS	2	S	Malt
Z027S136T	BA2	06BA-90	Z010C016G / B1215 // Z060B006C / CDC_STRATUS	2	S	Malt
Z004T057U	BA2	06BA-91	Z029Y051B / Z010J045J // MERIT / Z041F004G	2	S	Malt
Z005T035U	BA2	06BA-92	Z029Y051B / Z010J045J // Z060Y018C / Z013L033L	2	S	Malt
Z014J081J	BA2	06BA-93	GALENA / BARLETTA // 2B90-5056	2	S	Malt
Z068R055S	BAI2	06BA-94, 08BA-01	Z071Y099C / Z062Y302A // Z062Y302A / Z010A016C	2	S	Malt
Z005T040U	BA2	06BA-95	Z029Y051B / Z010J045J // Z060Y018C / Z013L033L	2	S	Malt
Z177U035V	BA2	06BA-96	Z010J016J / 2B00-0096	2	S	Malt
Z155U012V	BAI2	08BA-02	Z010C020E / Z011L088L	2	S	Malt
6B05-0572	BA6	07BA-19, 07-BA-19	6B95-2482-1/6B98-9852	6	S	Malt
Z164U025V	BAI2	08BA-03	Z077G026i / 028T	2	S	Malt
Z169U009V	BAI2	08BA-04	Z078H050i / MARLIS	2	S	Malt
Z172U022V	BAI2	08BA-05	Z010J016J / Z023L028L	2	S	Malt
Z172U024V	BAI2	08BA-06	Z010J016J / Z023L028L	2	S	Malt
Z173U047V	BAI2	08BA-07	Z010J016J / Z010L053L	2	S	Malt
Z177U039V	BAI2	08BA-08	Z010J016J / 2B00-0096	2	S	Malt
Z177U045V	BAI2	08BA-09	Z010J016J / 2B00-0096	2	S	Malt
Z180U069V	BAI2	08BA-10	Z010J045J / 85 AB 2323	2	S	Malt
Z120V022W	BAI2	08BA-11	Z005J004J / CORK // B1215 / Z078H050i	2	S	Malt
Z127V020W	BAI2	08BA-12	B1215 / Z060Y018C // Z029Y051B	2	S	Malt
6B04-0016	BA6	07BA-02, 07-BA-02	6B97-2232 / 6B97-2037	6	S	Malt
6B05-0578	BA6	07BA-20, 07-BA-20	B2482-4/6B98-9852	6	S	Malt
Z127V036W	BAI2	08BA-13	B1215 / Z060Y018C // Z029Y051B	2	S	Malt
Z129V007W	BAI2	08BA-14	B1215 / Z060Y018C // Z001C011F / MERIT	2	S	Malt
Z129V030W	BAI2	08BA-15	B1215 / Z060Y018C // Z001C011F / MERIT	2	S	Malt
Z139V005W	BAI2	08BA-16	Z078H050i / HARRINGTON // B1215 / Z078H050i	2	S	Malt
Z139V019W	BAI2	08BA-17	Z078H050i / HARRINGTON // B1215 / Z078H050i	2	S	Malt
Z150V003W	BAI2	08BA-18	Z062Y302A // B1215 / Z001C011F	2	S	Malt
Z150V012W	BAI2	08BA-19	Z062Y302A // B1215 / Z001C011F	2	S	Malt
Z192U005V	BAI2	08BA-20	Z010L053L / Z077G026i	2	S	Malt
Z200U001V	BAI2	08BA-21	Z090M032M / Z062Y302A	2	S	Malt
Z200U055V	BAI2	08BA-22	Z090M032M / Z062Y302A	2	S	Malt
6B05-0590	BA6	07BA-21, 07-BA-21	6B97-2232/6B98-9555	6	S	Malt
Z202V003W	BAI2	08BA-23	Z090M066M // B1215 / Z078H050i	2	S	Malt
Z202V024W	BAI2	08BA-24	Z090M066M // B1215 / Z078H050i	2	S	Malt
Z203U001V	BAI2	08BA-25	Z017L114L / Z020C014E	2	S	Malt
Z211V021W	BAI2	08BA-26	Z167i004M // Z001C011F / MERIT	2	S	Malt
Z216V014W	BAI2	08BA-27	Z180i017M // B1215 / Z001C011F	2	S	Malt
Z216V021W	BAI2	08BA-28	Z180i017M // B1215 / Z001C011F	2	S	Malt
Z216V025W	BAI2	08BA-29	Z180i017M // B1215 / Z001C011F	2	S	Malt
Z216V028W	BAI2	08BA-30	Z180i017M // B1215 / Z001C011F	2	S	Malt
6B06-1429	BA6	08BA-31	6B00-1166/6B98-9558	6	S	Malt
6B06-1334	BA6	08BA-32	6B99-6517/C02-6868	6	S	Malt
6B05-0625	BA6	07BA-22, 07-BA-22	6B97-2601/6B98-9814	6	S	Malt
6B06-1431	BA6	08BA-33	6B00-1166/6B98-9558	6	S	Malt
6B06-1543	BA6	08BA-34	6B98-9786/C01-6686	6	S	Malt
6B06-1227	BA6	08BA-35	6B00-1323/6B99-6028	6	S	Malt
6B06-1312	BA6	08BA-36	6B98-9786/B2482-4	6	S	Malt
6B06-1418	BA6	08BA-37	6B00-1161/TRADITION	6	S	Malt
6B06-1175	BA6	08BA-38	6B98-9438/6B98-9022	6	S	Malt
6B06-1425	BA6	08BA-39	6B00-1166/TRADITION	6	S	Malt
6B06-1542	BA6	08BA-40	6B98-9786/C01-6604	6	S	Malt
6B06-1395	BA6	08BA-41	6B00-0906/6B99-6557	6	S	Malt
6B06-1172	BA6	08BA-42	6B98-9438/6B01-2230	6	S	Malt
6B05-0671	BA6	07BA-23, 07-BA-23	6B98-9339/6B98-9814	6	S	Malt
6B06-1422	BA6	08BA-43	6B00-1166/TRADITION	6	S	Malt
6B06-1527	BA6	08BA-44	6B98-9339/C01-6761	6	S	Malt
6B06-1132	BA6	08BA-45	6B97-2232/LACEY	6	S	Malt
6B06-1206	BA6	08BA-46	LACEY/6B98-9022	6	S	Malt
6B06-1298	BA6	08BA-47	6B98-9558/6B00-1323	6	S	Malt
6B06-1456	BA6	08BA-48	6B00-1323/C01-6724	6	S	Malt
6B06-1262	BA6	08BA-49	6B98-9339/6B00-1166	6	S	Malt
6B06-1330	BA6	08BA-50	6B99-6517/TRADITION	6	S	Malt
6B06-1121	BA6	08BA-51	6B97-2063/FEG38-12	6	S	Malt
6B06-1397	BA6	08BA-52	6B00-0906/6B99-6557	6	S	Malt
6B05-0680	BA6	07BA-24, 07-BA-24	6B98-9555/LACEY	6	S	Malt
6B06-1518	BA6	08BA-53	6B98-9339/C01-6580	6	S	Malt
6B06-1387	BA6	08BA-54	6B00-0906/6B98-9558	6	S	Malt
6B06-1416	BA6	08BA-55	6B00-1161/TRADITION	6	S	Malt
6B06-1174	BA6	08BA-56	6B98-9438/6B98-9022	6	S	Malt
6B06-1336	BA6	08BA-57	6B99-6517/C02-6899	6	S	Malt
6B06-1168	BA6	08BA-58	6B98-9339/FEG26-93	6	S	Malt
6B06-1523	BA6	08BA-59	6B98-9339/C01-6680	6	S	Malt
6B06-1245	BA6	08BA-60	6B01-2600/TRADITION	6	S	Malt
6B06-1250	BA6	08BA-61	TRADITION/6B00-1323	6	S	Malt
6B06-1427	BA6	08BA-62	6B00-1166/TRADITION	6	S	Malt
6B05-0712	BA6	07BA-25, 07-BA-25	6B98-9814/B2089	6	S	Malt
6B06-1400	BA6	08BA-63	6B00-0912/TRADITION	6	S	Malt
6B06-1188	BA6	08BA-64	FEG26-93/6B98-9022	6	S	Malt
2B06-0920	BA2	08BA-65	2B97-4004 / 2B99-2766	2	S	Malt
2B06-0929	BA2	08BA-66	2B97-4004 / C01-2414	2	S	Malt
2B06-0931	BA2	08BA-67	2B97-4004 / C01-2438	2	S	Malt
2B06-0933	BA2	08BA-68	2B97-4004 / C01-2441	2	S	Malt
2B06-0996	BA2	08BA-69	2B99-2763 / 2B00-0603	2	S	Malt
2B06-1000	BA2	08BA-70	2B99-2763 / 2B00-0603	2	S	Malt
2B06-1001	BA2	08BA-71	2B99-2763 / 2B00-0603	2	S	Malt
2B06-1021	BA2	08BA-72	2B99-2763 / 2B00-0605	2	S	Malt
6B05-0716	BA6	07BA-26, 07-BA-26	6B98-9814/TRADITION	6	S	Malt
2B06-1044	BA2	08BA-73	2B00-0117 / 2B99-2771	2	S	Malt
2B06-1105	BA2	08BA-74	2B00-0784 / C02-2759	2	S	Malt
2B06-1112	BA2	08BA-75	2B00-0794 / 2B99-2766	2	S	Malt
2B06-1128	BA2	08BA-76	2B01-1961 / 2B01-1703	2	S	Malt
2B06-1137	BA2	08BA-77	2B01-1961 / 2B99-2766	2	S	Malt
2B06-1139	BA2	08BA-78	2B01-1961 / 2B99-2766	2	S	Malt
2B06-1142	BA2	08BA-79	2B97-4004 / 2B99-2164	2	S	Malt
2B06-1143	BA2	08BA-80	2B97-4004 / 2B99-2164	2	S	Malt
2B06-1144	BA2	08BA-81	2B97-4004 / 2B99-2164	2	S	Malt
2B06-1145	BA2	08BA-82	2B97-4004 / 2B99-2164	2	S	Malt
6B05-0717	BA6	07BA-27, 07-BA-27	6B98-9814/TRADITION	6	S	Malt
2B06-1146	BA2	08BA-83	2B97-4004 / 2B99-2766	2	S	Malt
2B06-1147	BA2	08BA-84	2B97-4004 / 2B99-2766	2	S	Malt
2B06-1151	BA2	08BA-85	2B97-4004 / 2B99-2771	2	S	Malt
2B06-1153	BA2	08BA-86	2B97-4004 / C02-2775	2	S	Malt
2B06-1157	BA2	08BA-87	2B98-5312 / 2B99-2766	2	S	Malt
2B06-1163	BA2	08BA-88	2B99-2164 / 2B00-0794	2	S	Malt
2B06-1173	BA2	08BA-89	2B99-2164 / 2B99-2039	2	S	Malt
2B06-1175	BA2	08BA-90	2B99-2164 / 2B99-2039	2	S	Malt
2B06-1176	BA2	08BA-91	2B99-2164 / 2B99-2763	2	S	Malt
2B06-1206	BA2	08BA-92	MERIT 57 / 2B00-0251	2	S	Malt
6B05-0734	BA6	07BA-28, 07-BA-28	6B98-9920/6B98-9058	6	S	Malt
2B06-1238	BA2	08BA-93	2B99-2763 / 2B97-4299	2	S	Malt
2B06-1252	BA2	08BA-94	2B99-2763 / C02-2721	2	S	Malt
2B06-1277	BA2	08BA-95	2B99-2771 / C02-2750	2	S	Malt
2B06-1278	BA2	08BA-96	2B99-2771 / C02-2750	2	S	Malt
2I07-2094	BA2	09BA-01	PRESTIGE // COLLINS / Z111M001M	2	S	Malt
2I07-2150	BA2	09BA-02	COLLINS / Z111M001M // B1215 / Z090M066M	2	S	Malt
2I07-2163	BA2	09BA-03	B1215 / Z077G026i // B1215 / Z167i004M	2	S	Malt
2I07-2403	BA2	09BA-04	Z014J081J / 2B98-5312	2	S	Malt
2I07-2405	BA2	09BA-05	Z014J081J / 2B98-5312	2	S	Malt
2I07-2411	BA2	09BA-06	Z014J081J / 2B98-5417	2	S	Malt
6B05-0746	BA6	07BA-29, 07-BA-29	EXCEL/ND17079	6	S	Malt
2I07-2415	BA2	09BA-07	Z014J081J / 2B98-5417	2	S	Malt
2I07-2416	BA2	09BA-08	Z014J081J / 2B98-5417	2	S	Malt
2I07-2417	BA2	09BA-09	Z014J081J / 2B98-5417	2	S	Malt
2I07-2430	BA2	09BA-10	Z020L037L / METCALFE	2	S	Malt
2I07-2431	BA2	09BA-11	Z020L037L / METCALFE	2	S	Malt
2I07-2454	BA2	09BA-12	Z111M001M / 2B99-2763	2	S	Malt
2I07-2547	BA2	09BA-13	Z010J045J // Z111M001M / Z111M046M	2	S	Malt
2I07-2603	BA2	09BA-14	Z053N016N // PRESTIGE / Z118M044M	2	S	Malt
2I07-2625	BA2	09BA-15	Z057N036N // ADONIS / MERIT	2	S	Malt
2I07-2626	BA2	09BA-16	Z057N036N // ADONIS / MERIT	2	S	Malt
6B04-0031	BA6	07BA-03, 07-BA-03	6B97-2063 / 6B98-9438	6	S	Malt
6B05-0752	BA6	07BA-30, 07-BA-30	6B98-9170/TRADITION	6	S	Malt
2I07-2627	BA2	09BA-17	Z057N036N // ADONIS / MERIT	2	S	Malt
2I07-2628	BA2	09BA-18	Z057N036N // ADONIS / MERIT	2	S	Malt
2I07-2630	BA2	09BA-19	Z057N036N // MERIT / Z111M046M	2	S	Malt
2I07-2639	BA2	09BA-20	Z059N033N // ADONIS / MERIT	2	S	Malt
2I07-2644	BA2	09BA-21	Z059N033N // MERIT / Z092M007M	2	S	Malt
2I07-2668	BA2	09BA-22	Z118O121O // ADONIS / MERIT	2	S	Malt
2I07-2678	BA2	09BA-23	Z118O121O // MERIT / Z111M046M	2	S	Malt
2I07-2679	BA2	09BA-24	Z118O121O // MERIT / Z111M046M	2	S	Malt
2I07-2683	BA2	09BA-25	Z118O121O // MERIT / Z111M046M	2	S	Malt
2I07-2684	BA2	09BA-26	Z118O121O // MERIT / Z111M046M	2	S	Malt
6B05-0788	BA6	07BA-31, 07-BA-31	6B00-1323/6B99-6557	6	S	Malt
2I07-2700	BA2	09BA-27	Z133O077O // MERIT / Z111M046M	2	S	Malt
2I07-2705	BA2	09BA-28	Z149O046O // ADONIS / MERIT	2	S	Malt
2I07-2708	BA2	09BA-29	Z149O046O // MERIT / Z111M046M	2	S	Malt
2I07-2739	BA2	09BA-30	MERIT / Z111M046M // Z060B006C / Z111M001M	2	S	Malt
6B07-1613	BA6	09BA-31	TRADITION / 00NZ-042	6	S	Malt
6B07-1659	BA6	09BA-32	6B00-0827 / M97-67	6	S	Malt
6B07-1660	BA6	09BA-33	6B00-0827 / M97-67	6	S	Malt
6B07-1662	BA6	09BA-34	6B00-0827 / M99-2	6	S	Malt
6B07-1684	BA6	09BA-35	6B00-0949 / ND18803	6	S	Malt
6B07-1705	BA6	09BA-36	6B00-1166 / ND18554	6	S	Malt
6B05-0818	BA6	07BA-32, 07-BA-32	6B00-1535/6B99-6557	6	S	Malt
6B07-1706	BA6	09BA-37	6B00-1166 / ND18578	6	S	Malt
6B07-1709	BA6	09BA-38	6B00-1166 / ND18578	6	S	Malt
6B07-1753	BA6	09BA-39	6B00-1328 / ND18659	6	S	Malt
6B07-1756	BA6	09BA-40	6B00-1328 / ND18659	6	S	Malt
6B07-1763	BA6	09BA-41	6B00-1328 / ND18833	6	S	Malt
6B07-1770	BA6	09BA-42	6B00-1348 / TRADITION	6	S	Malt
6B07-1796	BA6	09BA-43	6B00-1499 / ND18803	6	S	Malt
6B07-1809	BA6	09BA-44	6B00-1499 / TRADITION	6	S	Malt
6B07-1819	BA6	09BA-45	6B01-2218 / ND18579	6	S	Malt
6B07-1820	BA6	09BA-46	6B01-2218 / ND18579	6	S	Malt
6B05-0820	BA6	07BA-33, 07-BA-33	6B00-1535/6B99-6557	6	S	Malt
6B07-1825	BA6	09BA-47	6B01-2218 / TRADITION	6	S	Malt
6B07-1860	BA6	09BA-48	6B01-2513 / 6B00-1218	6	S	Malt
6B07-1902	BA6	09BA-49	6B98-9558 / M99-2	6	S	Malt
6B07-1904	BA6	09BA-50	6B98-9558 / M99-2	6	S	Malt
6B07-1909	BA6	09BA-51	6B98-9558 / ND18744	6	S	Malt
6B07-1914	BA6	09BA-52	6B99-6590 / 6B99-6774	6	S	Malt
6B07-1933	BA6	09BA-53	6B99-6774 / 6B00-0827	6	S	Malt
6B07-1940	BA6	09BA-54	6B99-6774 / 6B00-1328	6	S	Malt
6B07-1973	BA6	09BA-55	TRADITION / 6B98-9558	6	S	Malt
6B07-1976	BA6	09BA-56	TRADITION / LEGACY	6	S	Malt
6B05-0825	BA6	07BA-34, 07-BA-34	TRADITION/6B00-1328	6	S	Malt
6B07-1991	BA6	09BA-57	6B98-9940 / 6B01-2115	6	S	Malt
6B07-2034	BA6	09BA-58	TRADITION // TRADITION / 99NZ-68	6	S	Malt
6B07-2041	BA6	09BA-59	TRADITION // TRADITION / 99NZ-68	6	S	Malt
6B07-2081	BA6	09BA-60	FEG 44-12 / 6B98-9558	6	S	Malt
6B07-2100	BA6	09BA-61	G038G046i / 6B99-6774	6	S	Malt
6B07-2243	BA6	09BA-62	M98-69 / TRADITION	6	S	Malt
6B07-2272	BA6	09BA-63	SM02758 / TRADITION	6	S	Malt
6B07-2273	BA6	09BA-64	SM02758 / TRADITION	6	S	Malt
2B07-1363	BA2	09BA-65	2B00-0251/2B01-1707	2	S	Malt
2B07-1460	BA2	09BA-66	2B01-1595/2B99-2316	2	S	Malt
6B05-0837	BA6	07BA-35, 07-BA-35	TRADITION/6B00-1506	6	S	Malt
2B07-1467	BA2	09BA-67	2B01-1707/2B99-2316	2	S	Malt
2B07-1468	BA2	09BA-68	2B01-1707/2B99-2316	2	S	Malt
2B07-1513	BA2	09BA-69	2B97-4004/2B01-1961	2	S	Malt
2B07-1514	BA2	09BA-70	2B97-4004/2B01-1961	2	S	Malt
2B07-1516	BA2	09BA-71	2B97-4004/2B01-1961	2	S	Malt
2B07-1520	BA2	09BA-72	2B97-4004/2B01-1962	2	S	Malt
2B07-1547	BA2	09BA-73	2B98-5416/2B99-2766	2	S	Malt
2B07-1549	BA2	09BA-74	2B98-5416/2B99-2766	2	S	Malt
2B07-1562	BA2	09BA-75	2B99-2316/2B00-0251	2	S	Malt
2B07-1566	BA2	09BA-76	2B99-2316/2B00-0794	2	S	Malt
6B05-0842	BA6	07BA-36, 07-BA-36	TRADITION/6B99-6557	6	S	Malt
2B07-1575	BA2	09BA-77	2B99-2316/2B01-1883	2	S	Malt
2B07-1581	BA2	09BA-78	2B99-2316/2B01-1961	2	S	Malt
2B07-1585	BA2	09BA-79	2B99-2316/2B01-2005	2	S	Malt
2B07-1587	BA2	09BA-80	2B99-2316/2B01-2005	2	S	Malt
2B07-1590	BA2	09BA-81	2B99-2316/2B01-2005	2	S	Malt
2B07-1600	BA2	09BA-82	2B99-2316/2B99-2771	2	S	Malt
2B07-1837	BA2	09BA-83	Z001C011F/AC Metcalfe	2	S	Malt
2B07-1843	BA2	09BA-84	Z010J045J/2B96-5057	2	S	Malt
2B07-1934	BA2	09BA-85	Z084M004M/2B99-2766	2	S	Malt
2B07-2070	BA2	09BA-86	2B97-4299-11//2B00-0794/2B01-2015	2	S	Malt
6B05-0881	BA6	07BA-37, 07-BA-37	6B99-6009/TRADITION	6	S	Malt
2B07-2074	BA2	09BA-87	2B97-4299-11//2B01-1619/2B99-2316	2	S	Malt
2B07-2081	BA2	09BA-88	2B97-4299-11//2B01-2005/2B00-0794	2	S	Malt
2B07-2094	BA2	09BA-89	2B99-2763//2B00-0719/2B00-0794	2	S	Malt
2B07-2096	BA2	09BA-90	2B99-2763//2B00-0719/2B00-0794	2	S	Malt
2B07-2112	BA2	09BA-91	2B99-2763//2B01-1884/2B97-4299	2	S	Malt
2B07-2139	BA2	09BA-92	2B99-2763//2B99-2771/2B00-0436	2	S	Malt
2B07-2157	BA2	09BA-93	2B99-2766//2B01-1748/2B01-1962	2	S	Malt
2B07-2241	BA2	09BA-94	Merit/98NZ-015	2	S	Malt
2B07-2278	BA2	09BA-95	2B97-4004/98NZ-223	2	S	Malt
2B07-2317	BA2	09BA-96	2B99-2316/2B00-0794	2	S	Malt
6B05-0916	BA6	07BA-38, 07-BA-38	6B99-6557/6B00-1300	6	S	Malt
6B05-0922	BA6	07BA-39, 07-BA-39	6B99-6557/6B00-1328	6	S	Malt
6B04-0045	BA6	07BA-04, 07-BA-04	6B98-9438 / 6B98-9032	6	S	Malt
6B05-0924	BA6	07BA-40, 07-BA-40	6B99-6557/6B00-1335	6	S	Malt
6B05-0933	BA6	07BA-41, 07-BA-41	6B99-6557/DRUMMOND	6	S	Malt
6B05-0974	BA6	07BA-42, 07-BA-42	6B99-6779/TRADITION	6	S	Malt
6B05-0992	BA6	07BA-43, 07-BA-43	DRUMMOND/TRADITION	6	S	Malt
6B05-0998	BA6	07BA-44, 07-BA-44	DRUMMOND//LEGACY/C9924FHB-89	6	S	Malt
6B05-1003	BA6	07BA-45, 07-BA-45	LACEY/6B00-1173	6	S	Malt
6B05-1005	BA6	07BA-46, 07-BA-46	LACEY/6B00-1173	6	S	Malt
6B05-1009	BA6	07BA-47, 07-BA-47	LACEY/6B00-1300	6	S	Malt
6B05-1053	BA6	07BA-48, 07-BA-48	6B00-1300/6B98-9170	6	S	Malt
6B05-1056	BA6	07BA-49, 07-BA-49	6B00-1300/6B99-6269	6	S	Malt
6B04-0075	BA6	07BA-05, 07-BA-05	6B95-2089 // 6B97-2232 / 6B98-9022	6	S	Malt
2B04-0026	BA2	07BA-50, 07-BA-50	2B97-4077/2B97-4004	2	S	Malt
2B04-0028	BA2	07BA-51, 07-BA-51	2B97-4077/2B97-4004	2	S	Malt
2B04-0080	BA2	07BA-52, 07-BA-52	2B97-4430/2B97-4004	2	S	Malt
2B04-0109	BA2	07BA-53, 07-BA-53	2B97-4004/GARNETT	2	S	Malt
2B04-0112	BA2	07BA-54, 07-BA-54	2B97-4004/GARNETT	2	S	Malt
2B04-0133	BA2	07BA-55, 07-BA-55	2B97-4004/2B97-4077	2	S	Malt
2B04-0173	BA2	07BA-56, 07-BA-56	2B97-4719/2B97-4004	2	S	Malt
2B04-0175	BA2	07BA-57, 07-BA-57	2B97-4719/2B97-4004	2	S	Malt
2B04-0223	BA2	07BA-58, 07-BA-58	CONRAD/2B97-4004	2	S	Malt
2B04-0228	BA2	07BA-59, 07-BA-59	CONRAD/2B97-4004	2	S	Malt
6B04-0109	BA6	07BA-06, 07-BA-06	6B94-8253 // 6B97-2232 / 6B98-9022	6	S	Malt
2B04-0279	BA2	07BA-60, 07-BA-60	MERIT/GARNETT	2	S	Malt
2B04-0294	BA2	07BA-61, 07-BA-61	MERIT/2B97-4004	2	S	Malt
2B04-0302	BA2	07BA-62, 07-BA-62	MERIT/2B97-4004	2	S	Malt
2B04-0307	BA2	07BA-63, 07-BA-63	MERIT/2B97-4004	2	S	Malt
2B04-0313	BA2	07BA-64, 07-BA-64	MERIT/2B97-4077	2	S	Malt
2B05-0615	BA2	07BA-65, 07-BA-65	2B98-5288/MERIT	2	S	Malt
2B05-0733	BA2	07BA-66, 07-BA-66	2B97-4299/2B00-0784	2	S	Malt
2B05-0676	BA2	07BA-67, 07-BA-67	2B00-0531/2B99-2657	2	S	Malt
2B05-0802	BA2	07BA-68, 07-BA-68	2B99-2657/2B99-2771	2	S	Malt
2B05-0837	BA2	07BA-69, 07-BA-69	GARNETT/2B97-4004	2	S	Malt
6B04-0151	BA6	07BA-07, 07-BA-07	TRADITION // 6B97-2232 / 6B98-9022	6	S	Malt
2B05-0799	BA2	07BA-70, 07-BA-70	2B99-2657/2B99-2771	2	S	Malt
2B05-0728	BA2	07BA-71, 07-BA-71	2B97-4004/2B99-2771	2	S	Malt
2B05-0811	BA2	07BA-72, 07-BA-72	2B99-2763/2B00-0719	2	S	Malt
2B05-0813	BA2	07BA-73, 07-BA-73	2B99-2763/2B99-2771	2	S	Malt
2B05-0829	BA2	07BA-74, 07-BA-74	2B99-2771/2B99-2657	2	S	Malt
2B05-0814	BA2	07BA-75, 07-BA-75	2B99-2763/2B99-2771	2	S	Malt
2B05-0614	BA2	07BA-76, 07-BA-76	2B98-5288/MERIT	2	S	Malt
2B05-0727	BA2	07BA-77, 07-BA-77	2B97-4004/2B99-2771	2	S	Malt
2B05-0690	BA2	07BA-78, 07-BA-78	2B00-0784/2B99-2442	2	S	Malt
2B05-0840	BA2	07BA-79, 07-BA-79	CDC STRATUS/2B00-0531	2	S	Malt
6B04-0178	BA6	07BA-08, 07-BA-08	TRADITION /3/ 6B97-2063 // 6B94-8253 / 6B97-2245	6	S	Malt
2B05-0790	BA2	07BA-80, 07-BA-80	2B99-2657/2B99-2123	2	S	Malt
2B05-0825	BA2	07BA-81, 07-BA-81	2B99-2771/2B98-5416	2	S	Malt
2B05-0798	BA2	07BA-82, 07-BA-82	2B99-2657/2B99-2763	2	S	Malt
2B05-0672	BA2	07BA-83, 07-BA-83	2B00-0366/2B99-2763	2	S	Malt
2B05-0681	BA2	07BA-84, 07-BA-84	2B00-0719/2B99-2771	2	S	Malt
2B05-0684	BA2	07BA-85, 07-BA-85	2B00-0784/2B00-0719	2	S	Malt
2B05-0831	BA2	07BA-86, 07-BA-86	2B99-2771/CDC STRATUS	2	S	Malt
2B05-0479	BA2	07BA-87, 07-BA-87	2B97-4230/2B98-5106	2	S	Malt
2B05-0596	BA2	07BA-88, 07-BA-88	2B98-5128/2B98-5758	2	S	Malt
2B05-0716	BA2	07BA-89, 07-BA-89	2B97-4004/2B00-0784	2	S	Malt
6B04-0183	BA6	07BA-09, 07-BA-09	TRADITION /3/ 6B97-2063 // 6B94-8253 / 6B97-2245	6	S	Malt
2B05-0785	BA2	07BA-90, 07-BA-90	2B99-2657/2B00-0784	2	S	Malt
2B05-0830	BA2	07BA-91, 07-BA-91	2B99-2771/2B99-2657	2	S	Malt
2B05-0442	BA2	07BA-92, 07-BA-92	CONRAD/GARNETT	2	S	Malt
2B05-0536	BA2	07BA-93, 07-BA-93	2B97-4299/2B98-5809	2	S	Malt
2B05-0655	BA2	07BA-94, 07-BA-94	2B00-0096/2B00-0249	2	S	Malt
2B05-0729	BA2	07BA-95, 07-BA-95	2B97-4004/2B99-2771	2	S	Malt
2B05-0719	BA2	07BA-96, 07-BA-96	2B97-4004/2B00-0786	2	S	Malt
6B99-6774	BA6	06BA-03	LEGACY / 6B94-7862	6	S	Malt
6B01-2157	BA6	06BA-04	LEGACY / 6B94-7544	6	S	Malt
6B01-2208	BA6	06BA-05	LEGACY / 6B94-7544	6	S	Malt
M109	MN6	RASMUSSON	LACEY/M95	6	S	Malt
FEG148-16	MN6	06MN-05	FEG96-22 / M109 (F3:4)	6	S	Malt
MN03-81	MN6	06MN-92	MN99-80 / M117 HU	6	S	Malt
MN03-82	MN6	06MN-93	MN99-80 / M117 HU	6	S	Malt
FEG153-22	MN6	07MN-01, 07-MN-01	M00-33 / M122 (FEG65-02)	6	S	Malt
FEG153-31	MN6	07MN-02, 07-MN-02	M00-33 / M122 (FEG65-02)	6	S	Malt
FEG153-52	MN6	07MN-03, 07-MN-03	M00-33 / M122 (FEG65-02)	6	S	Malt
FEG153-58	MN6	M139, 07MN-04, 07-MN-04	MN00-33/M122	6	S	Malt
FEG154-42	MN6	07MN-05, 07-MN-05	M00-33 / FEG66-08	6	S	Malt
FEG154-47	MN6	M140, 07MN-06, 07-MN-06	MN00-33/FEG66-08	6	S	Malt
FEG155-07	MN6	07MN-07, 07-MN-07	M119 / FEG96-10	6	S	Malt
FEG155-41	MN6	07MN-08, 07-MN-08	M119 / FEG96-10	6	S	Malt
FEG148-22	MN6	06MN-06	FEG96-22 / M109 (F3:4)	6	S	Malt
FEG155-50	MN6	07MN-09, 07-MN-09	M119 / FEG96-10	6	S	Malt
FEG155-58	MN6	07MN-10, 07-MN-10	M119 / FEG96-10	6	S	Malt
FEG156-09	MN6	07MN-11, 07-MN-11	FEG80-06 / M00-35	6	S	Malt
FEG156-41	MN6	07MN-12, 07-MN-12	FEG80-06 / M00-35	6	S	Malt
FEG160-03	MN6	07MN-13, 07-MN-13	FEG96-25 / M118	6	S	Malt
FEG160-10	MN6	07MN-14, 07-MN-14	FEG96-25 / M118	6	S	Malt
FEG160-27	MN6	07MN-15, 07-MN-15	FEG96-25 / M118	6	S	Malt
FEG160-38	MN6	07MN-16, 07-MN-16	FEG96-25 / M118	6	S	Malt
FEG161-03	MN6	07MN-17, 07-MN-17	FEG97-23 / M00-33	6	S	Malt
FEG161-25	MN6	07MN-18, 07-MN-18	FEG97-23 / M00-33	6	S	Malt
FEG148-40	MN6	06MN-07	FEG96-22 / M109 (F3:4)	6	S	Malt
FEG161-39	MN6	07MN-19, 07-MN-19	FEG97-23 / M00-33	6	S	Malt
FEG162-16	MN6	07MN-20, 07-MN-20	FEG97-56 / M109	6	S	Malt
FEG162-22	MN6	07MN-21, 07-MN-21	FEG97-56 / M109	6	S	Malt
FEG162-26	MN6	07MN-22, 07-MN-22	FEG97-56 / M109	6	S	Malt
FEG162-34	MN6	07MN-23, 07-MN-23	FEG97-56 / M109	6	S	Malt
FEG162-43	MN6	07MN-24, 07-MN-24	FEG97-56 / M109	6	S	Malt
FEG163-02	MN6	07MN-25, 07-MN-25	FEG117-24 / M00-26	6	S	Malt
FEG163-07	MN6	07MN-26, 07-MN-26	FEG117-24 / M00-26	6	S	Malt
FEG163-14	MN6	07MN-27, 07-MN-27	FEG117-24 / M00-26	6	S	Malt
FEG163-21	MN6	07MN-28, 07-MN-28	FEG117-24 / M00-26	6	S	Malt
FEG148-47	MN6	06MN-08	FEG96-22 / M109 (F3:4)	6	S	Malt
FEG163-27	MN6	07MN-29, 07-MN-29	FEG117-24 / M00-26	6	S	Malt
FEG163-48	MN6	07MN-30, 07-MN-30	FEG117-24 / M00-26	6	S	Malt
FEG164-33	MN6	07MN-31, 07-MN-31	FEG116-48 / FEG122-60	6	S	Malt
FEG164-49	MN6	07MN-32, 07-MN-32	FEG116-48 / FEG122-60	6	S	Malt
FEG164-56	MN6	07MN-33, 07-MN-33	FEG116-48 / FEG122-60	6	S	Malt
FEG165-15	MN6	07MN-34, 07-MN-34	CIho 3942 / M109	6	S	Malt
FEG165-26	MN6	07MN-35, 07-MN-35	CIho 3942 / M109	6	S	Malt
FEG166-14	MN6	07MN-36, 07-MN-36	FEG66-08 / M99-106 NB	6	S	Malt
FEG166-38	MN6	07MN-37, 07-MN-37	FEG66-08 / M99-106 NB	6	S	Malt
FEG166-40	MN6	07MN-38, 07-MN-38	FEG66-08 / M99-106 NB	6	S	Malt
FEG148-56	MN6	06MN-09	FEG96-22 / M109 (F3:4)	6	S	Malt
FEG167-10	MN6	07MN-39, 07-MN-39	FEG97-05 / M00-26	6	S	Malt
FEG168-09	MN6	07MN-40, 07-MN-40	Comp351 / M98-102 // M109	6	S	Malt
FEG168-19	MN6	07MN-41, 07-MN-41	Comp351 / M98-102 // M109	6	S	Malt
FEG169-47	MN6	07MN-42, 07-MN-42	M00-51 / M123 MAS	6	S	Malt
FEG169-54	MN6	07MN-43, 07-MN-43	M00-51 / M123 MAS	6	S	Malt
FEG170-07	MN6	07MN-44, 07-MN-44	M123 / Lacey MAS	6	S	Malt
FEG170-27	MN6	07MN-45, 07-MN-45	M123 / Lacey MAS	6	S	Malt
FEG171-28	MN6	07MN-46, 07-MN-46	M123 / FEG97-56 MAS	6	S	Malt
FEG171-35	MN6	07MN-47, 07-MN-47	M123 / FEG97-56 MAS	6	S	Malt
FEG172-14	MN6	07MN-48, 07-MN-48	M120 / M123 NB MAS	6	S	Malt
FEG149-18	MN6	06MN-10	ND20407 / M118 FHB (F3:4)	6	S	Malt
FEG172-40	MN6	07MN-49, 07-MN-49	M120 / M123 NB MAS	6	S	Malt
FEG175-01	MN6	07MN-50, 07-MN-50	M122 / M123 MAS	6	S	Malt
FEG175-48	MN6	07MN-51, 07-MN-51	M122 / M123 MAS	6	S	Malt
FEG175-57	MN6	M141, 07MN-52, 07-MN-52	QUEST/M123	6	S	Malt
GEN2-010	MN6	07MN-53, 07-MN-53	135I / Lacey Chev res.\@Chr6	6	S	Malt
MN04-01	MN6	07MN-54, 07-MN-54	Drummond / M118	6	S	Malt
MN04-03	MN6	07MN-55, 07-MN-55	Drummond / M118	6	S	Malt
MN04-05	MN6	07MN-56, 07-MN-56	Drummond / M118	6	S	Malt
MN04-07	MN6	07MN-57, 07-MN-57	Drummond / M118	6	S	Malt
MN04-09	MN6	07MN-58, 07-MN-58	M115 / M00-51	6	S	Malt
FEG149-65	MN6	06MN-11	ND20407 / M118 FHB (F3:4)	6	S	Malt
MN04-11	MN6	07MN-59, 07-MN-59	M115 / M00-51	6	S	Malt
MN04-13	MN6	07MN-60, 07-MN-60	M121 / M00-26	6	S	Malt
MN04-15	MN6	07MN-61, 07-MN-61	M121 / M00-26	6	S	Malt
MN04-17	MN6	07MN-62, 07-MN-62	M00-35 / M125 (M00-62)	6	S	Malt
MN04-19	MN6	07MN-63, 07-MN-63	M00-35 / M125 (M00-62)	6	S	Malt
MN04-21	MN6	07MN-64, 07-MN-64	M00-35 / M125 (M00-62)	6	S	Malt
MN04-23	MN6	07MN-65, 07-MN-65	M01-63 / M120 BLUE NB	6	S	Malt
MN04-25	MN6	07MN-66, 07-MN-66	M01-63 / M120 BLUE NB	6	S	Malt
MN04-27	MN6	07MN-67, 07-MN-67	M01-63 / M120 BLUE NB	6	S	Malt
MN04-29	MN6	07MN-68, 07-MN-68	M01-63 / M120 BLUE NB	6	S	Malt
FEG150-42	MN6	M137, 06MN-12	ND20493/M109	6	S	Malt
MN04-31	MN6	07MN-69, 07-MN-69	M01-24 / M00-24	6	S	Malt
MN04-33	MN6	07MN-70, 07-MN-70	M01-24 / M00-24	6	S	Malt
MN04-35	MN6	07MN-71, 07-MN-71	M01-30 / M109	6	S	Malt
MN04-37	MN6	07MN-72, 07-MN-72	M01-30 / M109	6	S	Malt
MN04-39	MN6	07MN-73, 07-MN-73	M01-30 / M109	6	S	Malt
MN04-41	MN6	07MN-74, 07-MN-74	M00-24 / M121	6	S	Malt
MN04-43	MN6	07MN-75, 07-MN-75	M00-71 / M01-87 Hu Yld	6	S	Malt
MN04-45	MN6	07MN-76, 07-MN-76	M00-71 / M01-87 Hu Yld	6	S	Malt
MN04-47	MN6	07MN-77, 07-MN-77	M00-71 / M01-87 Hu Yld	6	S	Malt
MN04-49	MN6	07MN-78, 07-MN-78	M00-71 / M01-87 Hu Yld	6	S	Malt
FEG150-49	MN6	06MN-13	ND20493 / M109 FHB (F3:4)	6	S	Malt
MN04-51	MN6	07MN-79, 07-MN-79	M00-71 / M01-87 Hu Yld	6	S	Malt
MN04-53	MN6	07MN-80, 07-MN-80	M00-71 / M01-87 Hu Yld	6	S	Malt
MN04-55	MN6	07MN-81, 07-MN-81	M00-71 / M01-87 Hu Yld	6	S	Malt
NEG2-03	MN6	07MN-82, 07-MN-82	M119 / M99-106 NB	6	S	Malt
NEG2-48	MN6	07MN-83, 07-MN-83	M119 / M99-106 NB	6	S	Malt
NEG2-59	MN6	07MN-84, 07-MN-84	M119 / M99-106 NB	6	S	Malt
NEG4-37	MN6	07MN-85, 07-MN-85	M01-65 / M121 NB	6	S	Malt
NEG5-02	MN6	07MN-86, 07-MN-86	M01-66 / M109 NB	6	S	Malt
NEG5-125	MN6	07MN-87, 07-MN-87	M01-66 / M109 NB	6	S	Malt
NEG5-76	MN6	07MN-88, 07-MN-88	M01-66 / M109 NB	6	S	Malt
FEG124-35	MN6	06MN-14	MN99-04 / FEG31-68 NB FHB	6	S	Malt
SEP10-20	MN6	07MN-89, 07-MN-89	Sep2-01 / M116 Se	6	S	Malt
SEP10-51	MN6	07MN-90, 07-MN-90	Sep2-01 / M116 Se	6	S	Malt
SEP11-23	MN6	07MN-91, 07-MN-91	M00-60 / Sep2-01 Se	6	S	Malt
SEP11-33	MN6	07MN-92, 07-MN-92	M00-60 / Sep2-01 Se	6	S	Malt
SEP11-88	MN6	07MN-93, 07-MN-93	M00-60 / Sep2-01 Se	6	S	Malt
SNB2-21	MN6	07MN-94, 07-MN-94	Sep2-01 / M99-106 Se NB	6	S	Malt
SNB2-26	MN6	07MN-95, 07-MN-95	Sep2-01 / M99-106 Se NB	6	S	Malt
SNB2-56	MN6	07MN-96, 07-MN-96	Sep2-01 / M99-106 Se NB	6	S	Malt
FEG178-02	MN6	08MN-01	FEG118-69 /M109	6	S	Malt
FEG178-05	MN6	08MN-02	FEG118-69 /M109	6	S	Malt
FEG125-06	MN6	06MN-15	MN99-52 / FEG66-08	6	S	Malt
FEG178-11	MN6	08MN-03	FEG118-69 /M109	6	S	Malt
FEG178-16	MN6	08MN-04	FEG118-69 /M109	6	S	Malt
FEG178-18	MN6	08MN-05	FEG118-69 /M109	6	S	Malt
FEG178-45	MN6	08MN-06	FEG118-69 /M109	6	S	Malt
FEG178-64	MN6	08MN-07	FEG118-69 /M109	6	S	Malt
FEG178-65	MN6	08MN-08	FEG118-69 /M109	6	S	Malt
FEG179-10	MN6	08MN-09	FEG86-03 / FEG90-35	6	S	Malt
FEG179-17	MN6	08MN-10	FEG86-03 / FEG90-35	6	S	Malt
FEG179-18	MN6	08MN-11	FEG86-03 / FEG90-35	6	S	Malt
FEG179-28	MN6	08MN-12	FEG86-03 / FEG90-35	6	S	Malt
FEG125-46	MN6	06MN-16	MN99-52 / FEG66-08	6	S	Malt
FEG179-66	MN6	08MN-13	FEG86-03 / FEG90-35	6	S	Malt
FEG180-19	MN6	08MN-14	FEG86-03 / FEG100-44	6	S	Malt
FEG181-09	MN6	M143, 08MN-15	M129/FEG100-41	6	S	Malt
FEG181-17	MN6	08MN-16	M129 / FEG100-41	6	S	Malt
FEG181-40	MN6	08MN-17	M129 / FEG100-41	6	S	Malt
FEG181-42	MN6	08MN-18	M129 / FEG100-41	6	S	Malt
FEG181-62	MN6	08MN-19	M129 / FEG100-41	6	S	Malt
FEG181-64	MN6	08MN-20	M129 / FEG100-41	6	S	Malt
FEG181-66	MN6	08MN-21	M129 / FEG100-41	6	S	Malt
FEG182-15	MN6	08MN-22	FEG99-10 / M122	6	S	Malt
FEG125-68	MN6	06MN-17	MN99-52 / FEG66-08	6	S	Malt
FEG182-31	MN6	08MN-23	FEG99-10 / M122	6	S	Malt
FEG182-37	MN6	08MN-24	FEG99-10 / M122	6	S	Malt
FEG182-57	MN6	08MN-25	FEG99-10 / M122	6	S	Malt
FEG182-60	MN6	08MN-26	FEG99-10 / M122	6	S	Malt
FEG182-61	MN6	08MN-27	FEG99-10 / M122	6	S	Malt
FEG183-24	MN6	08MN-28	FEG100-44 / M123	6	S	Malt
FEG183-25	MN6	08MN-29	FEG100-44 / M123	6	S	Malt
FEG183-28	MN6	08MN-30	FEG100-44 / M123	6	S	Malt
FEG183-51	MN6	08MN-31	FEG100-44 / M123	6	S	Malt
FEG183-52	MN6	08MN-32	FEG100-44 / M123	6	S	Malt
FEG125-69	MN6	06MN-18	MN99-52 / FEG66-08	6	S	Malt
FEG183-53	MN6	M146, 08MN-33	M132/M123	6	S	Malt
FEG184-11	MN6	08MN-34	FEG109-44 / FEG100-41	6	S	Malt
FEG184-23	MN6	08MN-35	FEG109-44 / FEG100-41	6	S	Malt
FEG184-24	MN6	08MN-36	FEG109-44 / FEG100-41	6	S	Malt
FEG184-34	MN6	08MN-37	FEG109-44 / FEG100-41	6	S	Malt
FEG184-35	MN6	08MN-38	FEG109-44 / FEG100-41	6	S	Malt
FEG184-43	MN6	08MN-39	FEG109-44 / FEG100-41	6	S	Malt
FEG184-50	MN6	08MN-40	FEG109-44 / FEG100-41	6	S	Malt
FEG184-54	MN6	08MN-41	FEG109-44 / FEG100-41	6	S	Malt
FEG184-60	MN6	08MN-42	FEG109-44 / FEG100-41	6	S	Malt
FEG126-03	MN6	06MN-19	FEG66-31 / M120 (MN99-101) FHB NB	6	S	Malt
FEG185-10	MN6	08MN-43	FEG116-05 / FEG99-10	6	S	Malt
FEG185-15	MN6	08MN-44	FEG116-05 / FEG99-10	6	S	Malt
FEG185-22	MN6	08MN-45	FEG116-05 / FEG99-10	6	S	Malt
FEG185-31	MN6	08MN-46	FEG116-05 / FEG99-10	6	S	Malt
FEG185-32	MN6	08MN-47	FEG116-05 / FEG99-10	6	S	Malt
FEG185-37	MN6	08MN-48	FEG116-05 / FEG99-10	6	S	Malt
FEG185-46	MN6	08MN-49	FEG116-05 / FEG99-10	6	S	Malt
FEG185-64	MN6	08MN-50	FEG116-05 / FEG99-10	6	S	Malt
FEG187-02	MN6	08MN-51	FEG121-08 / M123	6	S	Malt
FEG187-11	MN6	08MN-52	FEG121-08 / M123	6	S	Malt
FEG126-08	MN6	06MN-20	FEG66-31 / M120 (MN99-101) FHB NB	6	S	Malt
FEG187-41	MN6	08MN-53	FEG121-08 / M123	6	S	Malt
FEG188-02	MN6	08MN-54	FEG148-56 / M109	6	S	Malt
FEG188-39	MN6	08MN-55	FEG148-56 / M109	6	S	Malt
FEG188-53	MN6	M147, 08MN-56	FEG148-56/Rasmusson	6	S	Malt
FEG189-01	MN6	08MN-57	FEG144-17 / M122	6	S	Malt
FEG189-05	MN6	M145, 08MN-58	FEG144-17/QUEST	6	S	Malt
FEG189-12	MN6	08MN-59	FEG144-17 / M122	6	S	Malt
FEG189-15	MN6	08MN-60	FEG144-17 / M122	6	S	Malt
FEG189-27	MN6	08MN-61	FEG144-17 / M122	6	S	Malt
FEG189-67	MN6	08MN-62	FEG144-17 / M122	6	S	Malt
FEG126-12	MN6	06MN-21	FEG66-31 / M120 (MN99-101) FHB NB	6	S	Malt
FEG190-01	MN6	08MN-63	FEG144-17 / FEG89-73	6	S	Malt
FEG190-08	MN6	08MN-64	FEG144-17 / FEG89-73	6	S	Malt
FEG190-65	MN6	08MN-65	FEG144-17 / FEG89-73	6	S	Malt
FEG190-67	MN6	08MN-66	FEG144-17 / FEG89-73	6	S	Malt
FEG192-04	MN6	08MN-67	FEG150-49 / M122	6	S	Malt
FEG192-14	MN6	08MN-68	FEG150-49 / M122	6	S	Malt
FEG192-15	MN6	08MN-69	FEG150-49 / M122	6	S	Malt
FEG192-30	MN6	08MN-70	FEG150-49 / M122	6	S	Malt
FEG192-42	MN6	08MN-71	FEG150-49 / M122	6	S	Malt
FEG192-49	MN6	08MN-72	FEG150-49 / M122	6	S	Malt
FEG126-14	MN6	06MN-22	FEG66-31 / M120 (MN99-101) FHB NB	6	S	Malt
FEG192-56	MN6	08MN-73	FEG150-49 / M122	6	S	Malt
FEG192-69	MN6	08MN-74	FEG150-49 / M122	6	S	Malt
MN05-01	MN6	08MN-75	M118 /MN01-05	6	S	Malt
MN05-03	MN6	08MN-76	M118 /MN01-05	6	S	Malt
MN05-04	MN6	08MN-77	M118 /MN01-05	6	S	Malt
MN05-05	MN6	08MN-78	M118 /MN01-05	6	S	Malt
MN05-07	MN6	08MN-79	M118 /MN01-05	6	S	Malt
MN05-08	MN6	08MN-80	M118 /MN01-05	6	S	Malt
MN05-09	MN6	08MN-81	M118 /MN01-05	6	S	Malt
MN05-11	MN6	08MN-82	M124 / MN01-33	6	S	Malt
FEG129-41	MN6	06MN-23	FEG93-36 / MN00-60 MAS	6	S	Malt
MN05-12	MN6	08MN-83	M124 / MN01-33	6	S	Malt
MN05-13	MN6	08MN-84	M124 / MN01-33	6	S	Malt
MN05-15	MN6	08MN-85	MN01-36 / M109	6	S	Malt
MN05-16	MN6	08MN-86	MN01-36 / M109	6	S	Malt
MN05-17	MN6	08MN-87	MN01-36 / M109	6	S	Malt
MN05-19	MN6	08MN-88	MN01-36 / M109	6	S	Malt
MN05-20	MN6	08MN-89	MN01-36 / M109	6	S	Malt
MN05-21	MN6	08MN-90	MN01-36 / M109	6	S	Malt
MN05-24	MN6	08MN-91	MN01-36 / M109	6	S	Malt
MN05-25	MN6	08MN-92	MN01-36 / M109	6	S	Malt
FEG129-52	MN6	06MN-24	FEG93-36 / MN00-60 MAS	6	S	Malt
MN05-29	MN6	08MN-93	MN02-79 / MN02-38	6	S	Feed
MN05-31	MN6	08MN-94	MN02-79 / MN02-38	6	S	Feed
MN05-35	MN6	08MN-95	MN02-82 / M121	6	S	Feed
MN05-39	MN6	08MN-96	MN02-82 / M121	6	S	Feed
FEG195-04	MN6	09MN-01	MN02-04 / ND23657	6	S	Malt
FEG195-18	MN6	09MN-02	MN02-04 / ND23657	6	S	Malt
FEG195-33	MN6	09MN-03	MN02-04 / ND23657	6	S	Malt
FEG195-34	MN6	09MN-04	MN02-04 / ND23657	6	S	Malt
FEG195-35	MN6	09MN-05	MN02-04 / ND23657	6	S	Malt
FEG195-40	MN6	09MN-06	MN02-04 / ND23657	6	S	Malt
FEG129-60	MN6	06MN-25	FEG93-36 / MN00-60 MAS	6	S	Malt
FEG197-20	MN6	09MN-07	MN01-33 / M137	6	S	Malt
FEG197-21	MN6	09MN-08	MN01-33 / M137	6	S	Malt
FEG197-30	MN6	09MN-09	MN01-33 / M137	6	S	Malt
FEG197-34	MN6	09MN-10	MN01-33 / M137	6	S	Malt
FEG200-01	MN6	09MN-11	MN03-74 / M128	6	S	Malt
FEG200-08	MN6	09MN-12	MN03-74 / M128	6	S	Malt
FEG200-30	MN6	09MN-13	MN03-74 / M128	6	S	Malt
FEG200-32	MN6	09MN-14	MN03-74 / M128	6	S	Malt
FEG200-47	MN6	09MN-15	MN03-74 / M128	6	S	Malt
FEG201-12	MN6	09MN-16	M122 / M129	6	S	Malt
FEG132-05	MN6	06MN-26	FEG80-74 / FEG67-12	6	S	Malt
FEG201-22	MN6	09MN-17	M122 / M129	6	S	Malt
FEG201-38	MN6	09MN-18, M151	M122 / M129	6	S	Malt
FEG201-43	MN6	09MN-19	M122 / M129	6	S	Malt
FEG202-06	MN6	M148, 09MN-20	M128/M132	6	S	Malt
FEG202-21	MN6	09MN-21	M128 / M132	6	S	Malt
FEG202-36	MN6	09MN-22	M128 / M132	6	S	Malt
FEG202-43	MN6	09MN-23	M128 / M132	6	S	Malt
FEG202-48	MN6	09MN-24	M128 / M132	6	S	Malt
FEG203-22	MN6	09MN-25	M132 / ND23409	6	S	Malt
FEG203-40	MN6	09MN-26	M132 / ND23409	6	S	Malt
FEG132-07	MN6	06MN-27	FEG80-74 / FEG67-12	6	S	Malt
FEG204-08	MN6	09MN-27	ND23657 / M132	6	S	Malt
FEG204-18	MN6	09MN-28	ND23657 / M132	6	S	Malt
FEG204-43	MN6	09MN-29	ND23657 / M132	6	S	Malt
FEG204-46	MN6	M149, 09MN-30	ND23657/M132	6	S	Malt
FEG204-50	MN6	09MN-31	ND23657 / M132	6	S	Malt
FEG204-51	MN6	09MN-32	ND23657 / M132	6	S	Malt
FEG206-01	MN6	09MN-33	M135 / M129	6	S	Malt
FEG206-13	MN6	09MN-34	M135 / M129	6	S	Malt
FEG206-15	MN6	09MN-35	M135 / M129	6	S	Malt
FEG206-16	MN6	09MN-36	M135 / M129	6	S	Malt
FEG132-39	MN6	06MN-28	FEG80-74 / FEG67-12	6	S	Malt
FEG206-22	MN6	09MN-37	M135 / M129	6	S	Malt
FEG206-24	MN6	09MN-38	M135 / M129	6	S	Malt
FEG206-30	MN6	09MN-39	M135 / M129	6	S	Malt
FEG206-35	MN6	09MN-40	M135 / M129	6	S	Malt
FEG206-38	MN6	09MN-41	M135 / M129	6	S	Malt
FEG207-02	MN6	09MN-42	M137/ M122	6	S	Malt
FEG207-07	MN6	09MN-43	M137/ M122	6	S	Malt
FEG207-12	MN6	09MN-44	M137/ M122	6	S	Malt
FEG207-13	MN6	09MN-45	M137/ M122	6	S	Malt
FEG207-26	MN6	09MN-46	M137/ M122	6	S	Malt
FEG132-63	MN6	06MN-29	FEG80-74 / FEG67-12	6	S	Malt
FEG207-31	MN6	09MN-47	M137/ M122	6	S	Malt
FEG207-48	MN6	09MN-48	M137/ M122	6	S	Malt
FEG208-05	MN6	09MN-49	M137 / FEG148-26	6	S	Malt
FEG208-11	MN6	09MN-50	M137 / FEG148-26	6	S	Malt
FEG208-14	MN6	09MN-51	M137 / FEG148-26	6	S	Malt
FEG208-28	MN6	09MN-52	M137 / FEG148-26	6	S	Malt
FEG208-48	MN6	09MN-53	M137 / FEG148-26	6	S	Malt
FEG208-52	MN6	09MN-54	M137 / FEG148-26	6	S	Malt
FEG209-16	MN6	09MN-55	M133 / M122	6	S	Malt
FEG209-43	MN6	09MN-56	M133 / M122	6	S	Malt
FEG138-03	MN6	06MN-30	FEG66-31 / M123 (FEG73-13)	6	S	Malt
FEG209-51	MN6	09MN-57	M133 / M122	6	S	Malt
FEG209-54	MN6	09MN-58	M133 / M122	6	S	Malt
FEG209-56	MN6	09MN-59	M133 / M122	6	S	Malt
FEG209-64	MN6	09MN-60	M133 / M122	6	S	Malt
FEG210-02	MN6	09MN-61	M133 / M132	6	S	Malt
FEG210-16	MN6	09MN-62	M133 / M132	6	S	Malt
FEG210-28	MN6	09MN-63	M133 / M132	6	S	Malt
FEG210-33	MN6	09MN-64	M133 / M132	6	S	Malt
FEG210-46	MN6	09MN-65	M133 / M132	6	S	Malt
FEG211-06	MN6	09MN-66	MN03-12 / FEG168-19	6	S	Malt
FEG138-08	MN6	06MN-31	FEG66-31 / M123 (FEG73-13)	6	S	Malt
FEG211-17	MN6	09MN-67	MN03-12 / FEG168-19	6	S	Malt
FEG211-21	MN6	09MN-68	MN03-12 / FEG168-19	6	S	Malt
FEG211-38	MN6	09MN-69	MN03-12 / FEG168-19	6	S	Malt
FEG211-39	MN6	09MN-70	MN03-12 / FEG168-19	6	S	Malt
FEG211-57	MN6	09MN-71	MN03-12 / FEG168-19	6	S	Malt
FEG212-01	MN6	09MN-72, M152	FEG175-48 / M135	6	S	Malt
FEG212-06	MN6	09MN-73	FEG175-48 / M135	6	S	Malt
FEG212-09	MN6	09MN-74	FEG175-48 / M135	6	S	Malt
FEG212-10	MN6	09MN-75	FEG175-48 / M135	6	S	Malt
FEG212-41	MN6	09MN-76	FEG175-48 / M135	6	S	Malt
FEG138-17	MN6	06MN-32	FEG66-31 / M123 (FEG73-13)	6	S	Malt
FEG212-45	MN6	09MN-77	FEG175-48 / M135	6	S	Malt
FEG213-03	MN6	09MN-78	FEG141-18 / FEG163-48	6	S	Malt
FEG213-16	MN6	09MN-79	FEG141-18 / FEG163-48	6	S	Malt
FEG213-32	MN6	09MN-80	FEG141-18 / FEG163-48	6	S	Malt
FEG213-34	MN6	09MN-81	FEG141-18 / FEG163-48	6	S	Malt
FEG213-39	MN6	09MN-82	FEG141-18 / FEG163-48	6	S	Malt
FEG214-22	MN6	09MN-83	FEG167-01 / FEG175-48	6	S	Malt
FEG214-24	MN6	09MN-84	FEG167-01 / FEG175-48	6	S	Malt
FEG214-32	MN6	09MN-85, M153	FEG167-01 / FEG175-48	6	S	Malt
FEG215-05	MN6	M150, 09MN-86	M01-65/Quest	6	S	Malt
FEG138-27	MN6	06MN-33	FEG66-31 / M123 (FEG73-13)	6	S	Malt
FEG215-27	MN6	09MN-87	MN01-65 / M122 NB	6	S	Malt
FEG216-12	MN6	09MN-88	M135 / MN01-65 NB	6	S	Malt
FEG216-53	MN6	09MN-89	M135 / MN01-65 NB	6	S	Malt
MN06-02	MN6	09MN-90	MN03-66 / MN03-82	6	S	Feed
MN06-04	MN6	09MN-91	MN03-74 / MN03-82	6	S	Feed
MN06-06	MN6	09MN-92	MN03-74 / MN03-82	6	S	Feed
MN06-08	MN6	09MN-93	MN03-74 / MN03-82	6	S	Feed
MN06-10	MN6	09MN-94	MN03-74 / MN03-82	6	S	Feed
MN06-12	MN6	09MN-95	MN03-82 / MN03-55	6	S	Feed
MN06-14	MN6	09MN-96	MN03-82 / MN03-55	6	S	Feed
FEG141-10	MN6	06MN-34	FEG97-44 / M118	6	S	Malt
M123	MN6	FEG73-13	FEG39-03/LACEY	6	S	Malt
FEG141-18	MN6	06MN-35	FEG97-44 / M118	6	S	Malt
FEG141-30	MN6	06MN-37	FEG97-44 / M118	6	S	Malt
FEG142-13	MN6	06MN-38	FEG66-08 / FEG86-49	6	S	Malt
FEG142-16	MN6	06MN-39	FEG66-08 / FEG86-49	6	S	Malt
FEG142-28	MN6	06MN-40	FEG66-08 / FEG86-49	6	S	Malt
FEG142-55	MN6	06MN-41	FEG66-08 / FEG86-49	6	S	Malt
FEG144-17	MN6	06MN-42	FEG96-22 / M123 (FEG73-13) MAS	6	S	Malt
FEG144-21	MN6	06MN-43	FEG96-22 / M123 (FEG73-13) MAS	6	S	Malt
FEG144-27	MN6	06MN-44	FEG96-22 / M123 (FEG73-13) MAS	6	S	Malt
M122	MN6	FEG65-02, QUEST	FEG18-20/M110	6	S	Malt
FEG144-68	MN6	06MN-45	FEG96-22 / M123 (FEG73-13) MAS	6	S	Malt
FEG144-94	MN6	06MN-46	FEG96-22 / M123 (FEG73-13) MAS	6	S	Malt
FEG146-09	MN6	06MN-47	FEG67-32 / M117	6	S	Malt
FEG146-46	MN6	06MN-48	FEG67-32 / M117	6	S	Malt
FEG146-48	MN6	06MN-49	FEG67-32 / M117	6	S	Malt
FEG146-51	MN6	06MN-50	FEG67-32 / M117	6	S	Malt
FEG146-68	MN6	06MN-51	FEG67-32 / M117	6	S	Malt
GEN2-06	MN6	06MN-94	135I / Lacey MAS	6	S	Malt
GEN2-07	MN6	06MN-95	135I / Lacey MAS	6	S	Malt
GEN2-28	MN6	06MN-96	135I / Lacey MAS	6	S	Malt
FEG147-03	MN6	06MN-01	FEG90-31 / M118 (F3:4)	6	S	Malt
MN03-01	MN6	06MN-52	M115 / Stellar (ND16301)	6	S	Malt
MN03-02	MN6	06MN-53	M115 / Stellar (ND16301)	6	S	Malt
MN03-04	MN6	06MN-54	M115 / Stellar (ND16301)	6	S	Malt
MN03-07	MN6	06MN-55	M115 / Stellar (ND16301)	6	S	Malt
MN03-08	MN6	06MN-56	M115 / Stellar (ND16301)	6	S	Malt
MN03-09	MN6	06MN-57	M115 / M119	6	S	Malt
MN03-12	MN6	06MN-58	M115 / M119	6	S	Malt
MN03-14	MN6	06MN-59	M115 / M119	6	S	Malt
MN03-17	MN6	06MN-60	M115 / M119	6	S	Malt
MN03-19	MN6	06MN-61	M115 / M119	6	S	Malt
FEG147-14	MN6	06MN-02	FEG90-31 / M118 (F3:4)	6	S	Malt
MN03-21	MN6	06MN-62	M115 / M119	6	S	Malt
MN03-22	MN6	06MN-63	M117 / M109	6	S	Malt
MN03-24	MN6	06MN-64	M117 / M109	6	S	Malt
MN03-25	MN6	06MN-65	M117 / M109	6	S	Malt
MN03-26	MN6	06MN-66	M117 / M109	6	S	Malt
MN03-30	MN6	06MN-67	6B98-9170 / M116 Yld	6	S	Malt
MN03-32	MN6	06MN-68	6B98-9170 / M116 Yld	6	S	Malt
MN03-34	MN6	06MN-69	6B98-9170 / M116 Yld	6	S	Malt
MN03-35	MN6	06MN-70	6B98-9170 / M116 Yld	6	S	Malt
MN03-39	MN6	06MN-71	6B98-9170 / M116 Yld	6	S	Malt
FEG147-42	MN6	06MN-03	FEG90-31 / M118 (F3:4)	6	S	Malt
MN03-41	MN6	06MN-72	6B98-9170 / M116 Yld	6	S	Malt
MN03-42	MN6	06MN-73	6B98-9170 / M116 Yld	6	S	Malt
MN03-43	MN6	06MN-74	M119 / MN97-77	6	S	Malt
MN03-45	MN6	06MN-75	M119 / MN97-77	6	S	Malt
MN03-47	MN6	06MN-76	M119 / MN97-77	6	S	Malt
MN03-48	MN6	06MN-77	M119 / MN97-77	6	S	Malt
MN03-49	MN6	06MN-78	M119 / MN97-77	6	S	Malt
MN03-50	MN6	06MN-79	M119 / MN97-77	6	S	Malt
MN03-53	MN6	06MN-80	M119 / MN97-77	6	S	Malt
MN03-55	MN6	06MN-81	MN00-60 / MN00-52	6	S	Malt
FEG147-63	MN6	06MN-04	FEG90-31 / M118 (F3:4)	6	S	Malt
MN03-57	MN6	06MN-82	MN00-60 / MN00-52	6	S	Malt
MN03-60	MN6	06MN-83	MN00-60 / MN00-52	6	S	Malt
MN03-65	MN6	06MN-84	M121 (MN00-61) / M112	6	S	Malt
MN03-66	MN6	06MN-85	M121 (MN00-61) / M112	6	S	Malt
MN03-67	MN6	06MN-86	M121 (MN00-61) / M112	6	S	Malt
MN03-71	MN6	06MN-87	M121 (MN00-61) / M116	6	S	Malt
MN03-74	MN6	06MN-88	M121 (MN00-61) / M116	6	S	Malt
MN03-75	MN6	06MN-89	M121 (MN00-61) / M116	6	S	Malt
MN03-77	MN6	06MN-90	M121 (MN00-61) / M116	6	S	Malt
MN03-80	MN6	06MN-91	MN99-80 / M117 HU	6	S	Malt
CRAFT	MT2	PI646158, mt970116	Klages/Baronesse	2	S	Malt
MT050033	MT2	06MT-10	FN	2	S	Malt
MT070024	MT2	07MT-03, 07-MT-03	HB335/MT960228	2	S	Food
MT070025	MT2	07MT-04, 07-MT-04	HB335/MT960228	2	S	Food
MT070026	MT2	07MT-05, 07-MT-05	HB335/MT960228	2	S	Food
MT070027	MT2	07MT-06, 07-MT-06	HB335/MT960228	2	S	Food
MT070028	MT2	07MT-07, 07-MT-07	HB335/MT960228	2	S	Food
MT070029	MT2	07MT-08, 07-MT-08	HB335/MT960228	2	S	Food
MT070030	MT2	07MT-09, 07-MT-09	HB335/MT960228	2	S	Food
MT070031	MT2	07MT-10, 07-MT-10	HB335/MT960228	2	S	Food
MT070032	MT2	07MT-11, 07-MT-11	HB335/MT960228	2	S	Food
MT070033	MT2	07MT-12, 07-MT-12	HB335/MT960228	2	S	Food
MT050034	MT2	06MT-11	FN	2	S	Malt
MT070034	MT2	07MT-13, 07-MT-13	HB335/Valier	2	S	Food
MT070035	MT2	07MT-14, 07-MT-14	HB335/Valier	2	S	Food
MT070036	MT2	07MT-15, 07-MT-15	HB335/Valier	2	S	Food
MT070037	MT2	07MT-16, 07-MT-16	HB335/Valier	2	S	Food
MT070039	MT2	07MT-17, 07-MT-17	MT010178/Harrington	2	S	Food
MT070040	MT2	07MT-18, 07-MT-18	MT010178/Harrington	2	S	Malt
MT070041	MT2	07MT-19, 07-MT-19	MT010178/Harrington	2	S	Malt
MT070042	MT2	07MT-20, 07-MT-20	MT010178/Harrington	2	S	Malt
MT070043	MT2	07MT-21, 07-MT-21	MT010178/Harrington	2	S	Malt
MT070044	MT2	07MT-22, 07-MT-22	MT010178/Harrington	2	S	Malt
MT050035	MT2	06MT-12	FN	2	S	Malt
MT070045	MT2	07MT-23, 07-MT-23	MT010178/Harrington	2	S	Malt
MT070046	MT2	07MT-24, 07-MT-24	MT010178/Harrington	2	S	Malt
MT070047	MT2	07MT-25, 07-MT-25	MT010178/Harrington	2	S	Malt
MT070048	MT2	07MT-26, 07-MT-26	MT010178/Harrington	2	S	Malt
MT070049	MT2	07MT-27, 07-MT-27	MT010178/Harrington	2	S	Malt
MT070050	MT2	07MT-28, 07-MT-28	MT010178/Harrington	2	S	Malt
MT070051	MT2	07MT-29, 07-MT-29	MT010178/Harrington	2	S	Malt
MT070052	MT2	07MT-30, 07-MT-30	MT010178/Harrington	2	S	Malt
MT070053	MT2	07MT-31, 07-MT-31	MT010178/Harrington	2	S	Malt
MT070054	MT2	07MT-32, 07-MT-32	MT010178/Harrington	2	S	Malt
MT050036	MT2	06MT-13	FN	2	S	Malt
MT070055	MT2	07MT-33, 07-MT-33	MT010178/Harrington	2	S	Malt
MT070056	MT2	07MT-34, 07-MT-34	MT010178/Harrington	2	S	Malt
MT070057	MT2	07MT-35, 07-MT-35	MT010178/Harrington	2	S	Malt
MT070058	MT2	07MT-36, 07-MT-36	MT010178/Harrington	2	S	Malt
MT070059	MT2	07MT-37, 07-MT-37	MT010178/MT970116	2	S	Malt
MT070060	MT2	07MT-38, 07-MT-38	MT010178/MT970116	2	S	Malt
MT070061	MT2	07MT-39, 07-MT-39	MT010178/MT970116	2	S	Malt
MT070062	MT2	07MT-40, 07-MT-40	MT010178/MT970116	2	S	Malt
MT070063	MT2	07MT-41, 07-MT-41	MT010178/MT970116	2	S	Malt
MT070064	MT2	07MT-42, 07-MT-42	MT010178/MT970116	2	S	Malt
MT050037	MT2	06MT-14	FN	2	S	Malt
MT070065	MT2	07MT-43, 07-MT-43	MT010178/MT970116	2	S	Malt
MT070066	MT2	07MT-44, 07-MT-44	MT010178/MT970116	2	S	Malt
MT070067	MT2	07MT-45, 07-MT-45	MT010178/MT970116	2	S	Malt
MT070068	MT2	07MT-46, 07-MT-46	MT010178/MT970116	2	S	Malt
MT070069	MT2	07MT-47, 07-MT-47	MT010178/MT970116	2	S	Malt
MT070070	MT2	07MT-48, 07-MT-48	MT010178/MT970116	2	S	Malt
MT070071	MT2	07MT-49, 07-MT-49	MT010178/MT970116	2	S	Malt
MT070096	MT2	07MT-50, 07-MT-50	MT970148/Kendall	2	S	Malt
MT070097	MT2	07MT-51, 07-MT-51	MT970148/Kendall	2	S	Malt
MT070098	MT2	07MT-52, 07-MT-52	MT970148/Kendall	2	S	Malt
MT050038	MT2	06MT-15	FN	2	S	Malt
MT070099	MT2	07MT-53, 07-MT-53	MT970148/Kendall	2	S	Malt
MT070100	MT2	07MT-54, 07-MT-54	MT970148/Kendall	2	S	Malt
MT070107	MT2	07MT-55, 07-MT-55	MT970148/Haxby	2	S	Malt
MT070108	MT2	07MT-56, 07-MT-56	MT970148/Haxby	2	S	Malt
MT070124	MT2	07MT-57, 07-MT-57	MT981210/MT970116	2	S	Malt
MT070125	MT2	07MT-58, 07-MT-58	MT981210/MT970116	2	S	Malt
MT070126	MT2	07MT-59, 07-MT-59	MT981210/MT970116	2	S	Malt
MT070134	MT2	07MT-60, 07-MT-60	MT981210/MT970148	2	S	Malt
MT070135	MT2	07MT-61, 07-MT-61	MT981210/MT970148	2	S	Malt
MT070138	MT2	07MT-62, 07-MT-62	MT990173/Bearpaw	2	S	Malt
MT050039	MT2	06MT-16	FN	2	S	Malt
MT070139	MT2	07MT-63, 07-MT-63	MT990173/Bearpaw	2	S	Malt
MT070141	MT2	07MT-64, 07-MT-64	MT990173/Bearpaw	2	S	Malt
MT070142	MT2	07MT-65, 07-MT-65	MT990173/Bearpaw	2	S	Malt
MT070143	MT2	07MT-66, 07-MT-66	MT990173/Bearpaw	2	S	Malt
MT070144	MT2	07MT-67, 07-MT-67	MT990173/Bearpaw	2	S	Malt
MT070145	MT2	07MT-68, 07-MT-68	MT990173/Bearpaw	2	S	Malt
MT070146	MT2	07MT-69, 07-MT-69	MT990172/Metcalf	2	S	Malt
MT070147	MT2	07MT-70, 07-MT-70	MT990172/Metcalf	2	S	Malt
MT070148	MT2	07MT-71, 07-MT-71	MT990172/Metcalf	2	S	Malt
MT070149	MT2	07MT-72, 07-MT-72	MT990172/Metcalf	2	S	Malt
MT050040	MT2	06MT-17	FN	2	S	Malt
MT070150	MT2	07MT-73, 07-MT-73	MT990172/Metcalf	2	S	Malt
MT070151	MT2	07MT-74, 07-MT-74	MT990172/Metcalf	2	S	Malt
MT070152	MT2	07MT-75, 07-MT-75	MT990172/Metcalf	2	S	Malt
MT070153	MT2	07MT-76, 07-MT-76	MT990172/Metcalf	2	S	Malt
MT070154	MT2	07MT-77, 07-MT-77	MT990172/Metcalf	2	S	Malt
MT070155	MT2	07MT-78, 07-MT-78	MT97148/Klages	2	S	Malt
MT070156	MT2	07MT-79, 07-MT-79	MT97148/Klages	2	S	Malt
MT070157	MT2	07MT-80, 07-MT-80	MT97148/Klages	2	S	Malt
MT070158	MT2	07MT-81, 07-MT-81	MT97148/Klages	2	S	Malt
MT070159	MT2	07MT-82, 07-MT-82	MT97148/Klages	2	S	Malt
MT050042	MT2	06MT-18	FN	2	S	Malt
MT070160	MT2	07MT-83, 07-MT-83	MT97148/Klages	2	S	Malt
MT070161	MT2	07MT-84, 07-MT-84	MT97148/Klages	2	S	Malt
MT070162	MT2	07MT-85, 07-MT-85	MT97148/Klages	2	S	Malt
MT070167	MT2	07MT-86, 07-MT-86	LK644///Haxby F5	2	S	Malt
MT070168	MT2	07MT-87, 07-MT-87	LK644///Haxby F5	2	S	Malt
MT070170	MT2	07MT-88, 07-MT-88	LK644///Haxby F5	2	S	Malt
MT070171	MT2	07MT-89, 07-MT-89	LK644///Haxby F5	2	S	Malt
MT070172	MT2	07MT-90, 07-MT-90	LK644///Haxby F5	2	S	Malt
MT070173	MT2	07MT-91, 07-MT-91	LK644///Haxby F5	2	S	Malt
MT070174	MT2	07MT-92, 07-MT-92	LK644///Hockett F5	2	S	Malt
MT050043	MT2	06MT-19	FN	2	S	Malt
MT070175	MT2	07MT-93, 07-MT-93	LK644///Hockett F5	2	S	Malt
MT070176	MT2	07MT-94, 07-MT-94	LK644///Craft F5	2	S	Malt
MT070188	MT2	07MT-95, 07-MT-95	LK644/Conlon	2	S	Feed
MT070189	MT2	07MT-96, 07-MT-96	LK644/Conlon	2	S	Feed
MT080005	MT2	08MT-01	Amulet/Metcalfe	2	S
MT080006	MT2	08MT-02	Amulet/Metcalfe	2	S
MT080010	MT2	08MT-03	Amulet/MT960101	2	S
MT080011	MT2	08MT-04	Amulet/MT960101	2	S
MT080044	MT2	08MT-05	Conlon/Klages	2	S
MT080047	MT2	08MT-06	Conlon/Klages	2	S
MT050002	MT2	06MT-01	FN	2	S	Malt
MT050044	MT2	06MT-20	FN	2	S	Malt
MT080053	MT2	08MT-07	Conlon/MT960101	2	S
MT080055	MT2	08MT-08	Conlon/MT960101	2	S
MT080056	MT2	08MT-09	Conlon/MT960101	2	S
MT080061	MT2	08MT-10	Conlon/MT960101	2	S
MT080077	MT2	08MT-11	Coors37/Kendall	2	S
MT080083	MT2	08MT-12	Coors37/Metcalfe	2	S
MT080084	MT2	08MT-13	Coors37/Metcalfe	2	S
MT080085	MT2	08MT-14	Coors37/Metcalfe	2	S
MT080087	MT2	08MT-15	Coors37/Metcalfe	2	S
MT080104	MT2	08MT-16	Drummond/Legacy	2	S
MT050045	MT2	06MT-21	FN	2	S	Malt
MT080106	MT2	08MT-17	Erbert/Harrington	2	S
MT080107	MT2	08MT-18	Erbert/Harrington	2	S
MT080112	MT2	08MT-19	Haxby/MT020020	2	S
MT080113	MT2	08MT-20	Haxby/MT020020	2	S
MT080119	MT2	08MT-21	Haxby/MT020020	2	S
MT080120	MT2	08MT-22	Haxby/MT020020	2	S
MT080128	MT2	08MT-23	HB335/Eslick	2	S
MT080129	MT2	08MT-24	HB335/Eslick	2	S
MT080142	MT2	08MT-25	HB335/MT020020	2	S
MT080152	MT2	08MT-26	Kendall/Conlon	2	S
MT050047	MT2	06MT-22	FN	2	S	Malt
MT080153	MT2	08MT-27	Kendall/Harrington	2	S
MT080154	MT2	08MT-28	Kendall/Harrington	2	S
MT080155	MT2	08MT-29	Kendall/Harrington	2	S
MT080156	MT2	08MT-30	Kendall/Harrington	2	S
MT080160	MT2	08MT-31	Kendall/MT910189	2	S
MT080161	MT2	08MT-32	Kendall/MT910189	2	S
MT080164	MT2	08MT-33	Klages/Harrington	2	S
MT080165	MT2	08MT-34	Klages/Harrington	2	S
MT080166	MT2	08MT-35	Klages/Harrington	2	S
MT080170	MT2	08MT-36	Klages/Stratus	2	S
MT050048	MT2	06MT-23	FN	2	S	Malt
MT080173	MT2	08MT-37	Klages/Stratus	2	S
MT080177	MT2	08MT-38	Metcalfe/MT981091	2	S
MT080179	MT2	08MT-39	Metcalfe/MT990106	2	S
MT080182	MT2	08MT-40	MT10105/Eslick	2	S
MT080184	MT2	08MT-41	MT10105/Eslick	2	S
MT080189	MT2	08MT-42	MT020015/Eslick	2	S
MT080190	MT2	08MT-43	MT020015/Eslick	2	S
MT080192	MT2	08MT-44	MT020015/Eslick	2	S
MT080193	MT2	08MT-45	MT020015/Eslick	2	S
MT080197	MT2	08MT-46	MT020015/HB335	2	S
MT050049	MT2	06MT-24	FN	2	S	Malt
MT080198	MT2	08MT-47	MT020015/HB335	2	S
MT080199	MT2	08MT-48	MT020015/HB335	2	S
MT080200	MT2	08MT-49	MT020015/HB335	2	S
MT080203	MT2	08MT-50	MT020015/MT010105	2	S
MT080206	MT2	08MT-51	MT020015/MT010105	2	S
MT080208	MT2	08MT-52	MT020015/MT020020	2	S
MT080211	MT2	08MT-53	MT020015/MT020020	2	S
MT080217	MT2	08MT-54	MT020015/MT981091	2	S
MT080220	MT2	08MT-55	MT020015/MT981091	2	S
MT080221	MT2	08MT-56	MT020015/MT981091	2	S
MT050050	MT2	06MT-25	FN	2	S	Malt
MT080230	MT2	08MT-57	MT020020/MT970229	2	S
MT080231	MT2	08MT-58	MT020020/MT970229	2	S
MT080232	MT2	08MT-59	MT020020/MT970229	2	S
MT080236	MT2	08MT-60	MT020020/Valier	2	S
MT080238	MT2	08MT-61	MT020020/Valier	2	S
MT080239	MT2	08MT-62	MT020020/Valier	2	S
MT080243	MT2	08MT-63	MT960101/MT981210	2	S
MT080248	MT2	08MT-64	MT960101/MT990106	2	S
MT080249	MT2	08MT-65	MT960101/MT990106	2	S
MT080254	MT2	08MT-66	MT970026/Eslick	2	S
MT050051	MT2	06MT-26	FN	2	S	Malt
MT080255	MT2	08MT-67	MT970026/Eslick	2	S
MT080256	MT2	08MT-68	MT970026/Eslick	2	S
MT080257	MT2	08MT-69	MT970026/Eslick	2	S
MT080258	MT2	08MT-70	MT970026/MT981091	2	S
MT080260	MT2	08MT-71	MT970026/MT981091	2	S
MT080262	MT2	08MT-72	MT970026/MT981091	2	S
MT080270	MT2	08MT-73	MT970026/Valier	2	S
MT080272	MT2	08MT-74	MT970148/Conlon	2	S
MT080273	MT2	08MT-75	MT970148/Conlon	2	S
MT080275	MT2	08MT-76	MT970148/Conlon	2	S
MT050053	MT2	06MT-27	FN	2	S	Malt
MT080277	MT2	08MT-77	MT970148/Merit	2	S
MT080279	MT2	08MT-78	MT970148/MT970116	2	S
MT080281	MT2	08MT-79	MT970148/MT970116	2	S
MT080282	MT2	08MT-80	MT970148/MT970116	2	S
MT080283	MT2	08MT-81	MT970148/MT970116	2	S
MT080284	MT2	08MT-82	MT970148/MT970116	2	S
MT080285	MT2	08MT-83	MT970148/MT970116	2	S
MT080286	MT2	08MT-84	MT981091/Conlon	2	S
MT080289	MT2	08MT-85	MT981091/Harrington	2	S
MT080290	MT2	08MT-86	MT981091/Klages	2	S
MT050059	MT2	06MT-29	FN	2	S	Malt
MT080291	MT2	08MT-87	MT981091/Klages	2	S
MT080292	MT2	08MT-88	MT981091/Klages	2	S
MT080300	MT2	08MT-89	MT981091/Metcalfe	2	S
MT080305	MT2	08MT-90	MT981091/Metcalfe	2	S
MT080327	MT2	08MT-91	MT981091/Ormalt	2	S
MT080328	MT2	08MT-92	MT981091/Ormalt	2	S
MT080351	MT2	08MT-93	MT010105/MT970229	2	S
MT080353	MT2	08MT-94	MT020015/Haxby	2	S
MT080370	MT2	08MT-95	Haxby/MT970229	2	S
MT080372	MT2	08MT-96	Haxby/MT970229	2	S
MT050062	MT2	06MT-30	FN	2	S	Malt
MT090008	MT2	09MT-02	LK6-44/Conlon (75-15)	2	S
MT090013	MT2	09MT-03	LK6-44/Conlon (75-26)	2	S
MT090014	MT2	09MT-04	LK6-44/Conlon (75-26)	2	S
MT090017	MT2	09MT-05	LK6-44/Conlon (75-26)	2	S
MT090018	MT2	09MT-06	LK6-44/Conlon (75-26)	2	S
MT090022	MT2	09MT-07	LK6-44/Conlon (75-26)	2	S
MT090025	MT2	09MT-08	LK6-44/Conlon (75-26)	2	S
MT090027	MT2	09MT-09	LK6-44/Conlon (75-26)	2	S
MT090029	MT2	09MT-10	LK6-44/Conlon (75-26)	2	S
MT050025	MT2	06MT-02	FN	2	S	Malt
MT050068	MT2	06MT-31	FN	2	S	Malt
MT090031	MT2	09MT-11	LK6-44/Conlon (75-26)	2	S
MT090036	MT2	09MT-12	LK6-44/Conlon (75-26)	2	S
MT090039	MT2	09MT-13	LK6-44/Conlon (75-26)	2	S
MT090040	MT2	09MT-14	LK6-44/Conlon (75-26)	2	S
MT090041	MT2	09MT-15	LK6-44/Conlon (75-26)	2	S
MT090046	MT2	09MT-16	LK6-44/Conlon (75-35)	2	S
MT090050	MT2	09MT-17	MT910189/MT910189/Lk644/Eslick BC3F3 3-G	2	S
MT090056	MT2	09MT-19	Haxby/Haxby/Lk644/Eslick BC3F3 15-H	2	S
MT090057	MT2	09MT-20	Haxby/Haxby/Lk644/Eslick BC3F3 15-H	2	S
MT050080	MT2	06MT-32	FN	2	S	Malt
MT090058	MT2	09MT-21	Haxby/Haxby/Lk644/Eslick BC3F3 15-H	2	S
MT090066	MT2	09MT-26	Haxby/Haxby/Lk644/Eslick BC3F3 15-H	2	S
MT050081	MT2	06MT-33	FN	2	S	Malt
MT090127	MT2	09MT-36	MT910189/MT910189/Lk644/Eslick BC3F3 3-G	2	S
MT090129	MT2	09MT-38	MT910189/MT910189/Lk644/Eslick BC3F3 3-G	2	S
MT090131	MT2	09MT-40	MT910189/MT910189/Lk644/Eslick BC3F3 3-G	2	S
MT050082	MT2	06MT-34	FN	2	S	Malt
MT090146	MT2	09MT-44	MT910189/MT910189/Lk644/Eslick BC3F4 3G3	2	S
MT050087	MT2	06MT-35	FN	2	S	Malt
MT050088	MT2	06MT-36	FN	2	S	Malt
MT090182	MT2	09MT-64	MT910189/MT910189/Lk644/Eslick BC3F3 3-G	2	S
MT050091	MT2	06MT-37	KLAGES/MT970116	2	S	Malt
MT090198	MT2	09MT-77	MT910189/MT910189/Lk644/Eslick BC3F3 7-I	2	S
MT090210	MT2	09MT-80	MT910189/MT910189/Lk644/Eslick BC3F3 7-I	2	S
MT050104	MT2	06MT-38	FN	2	S	Malt
MT090227	MT2	09MT-89	MT910189/MT910189/Lk644/Eslick BC3F3 7-L	2	S
MT050110	MT2	06MT-39	FN	2	S	Malt
MT050117	MT2	06MT-40	FN	2	S	Malt
MT050026	MT2	06MT-03	FN	2	S	Malt
MT050118	MT2	06MT-41	FN	2	S	Malt
MT050120	MT2	06MT-42	FN	2	S	Malt
MT050121	MT2	06MT-43	FN	2	S	Malt
MT050124	MT2	06MT-44	FN	2	S	Malt
MT050142	MT2	06MT-45	FN	2	S	Malt
MT050144	MT2	06MT-46	FN	2	S	Malt
MT050149	MT2	06MT-47	FN	2	S	Malt
MT050150	MT2	06MT-48	FN	2	S	Malt
MT050151	MT2	06MT-49	FN	2	S	Malt
MT050153	MT2	06MT-50	FN	2	S	Malt
MT050027	MT2	06MT-04	FN	2	S	Malt
MT050154	MT2	06MT-51	FN	2	S	Malt
MT050157	MT2	06MT-52	FN	2	S	Malt
MT050158	MT2	06MT-53	FN	2	S	Malt
MT050163	MT2	06MT-54	FN	2	S	Malt
MT050165	MT2	06MT-55	FN	2	S	Malt
MT050166	MT2	06MT-56	FN	2	S	Malt
MT050169	MT2	06MT-57	FN	2	S	Malt
MT050170	MT2	06MT-58	FN	2	S	Malt
MT050176	MT2	06MT-59	FN	2	S	Malt
MT050181	MT2	06MT-60	FN	2	S	Malt
MT050029	MT2	06MT-06	GS 1750/Bearpaw	2	S	Malt
MT050182	MT2	06MT-61	FN	2	S	Malt
MT050184	MT2	06MT-62	FN	2	S	Malt
MT050185	MT2	06MT-63	FN	2	S	Malt
MT050187	MT2	06MT-64	FN	2	S	Malt
MT050191	MT2	06MT-65	FN	2	S	Malt
MT050193	MT2	06MT-66	FN	2	S	Malt
MT050195	MT2	06MT-67	FN	2	S	Malt
MT050197	MT2	06MT-68	FN	2	S	Malt
MT050198	MT2	06MT-69	FN	2	S	Malt
MT050199	MT2	06MT-70	FN	2	S	Malt
MT050030	MT2	06MT-07	FN	2	S	Malt
MT050200	MT2	06MT-71	FN	2	S	Malt
MT050201	MT2	06MT-72	FN	2	S	Malt
MT050203	MT2	06MT-73	FN	2	S	Malt
MT050204	MT2	06MT-74	FN	2	S	Malt
MT050205	MT2	06MT-75	FN	2	S	Malt
MT050206	MT2	06MT-76	FN	2	S	Malt
MT050207	MT2	06MT-77	FN	2	S	Malt
MT050209	MT2	06MT-78	FN	2	S	Malt
MT050210	MT2	06MT-79	FN	2	S	Malt
MT050211	MT2	06MT-80	FN	2	S	Malt
MT050031	MT2	06MT-08	FN	2	S	Malt
MT050212	MT2	06MT-81	FN	2	S	Malt
MT050214	MT2	06MT-82	FN	2	S	Malt
MT050218	MT2	06MT-83	FN	2	S	Malt
MT050220	MT2	06MT-84	FN	2	S	Malt
MT050221	MT2	06MT-85	FN	2	S	Malt
MT050222	MT2	06MT-86	FN	2	S	Malt
MT050223	MT2	06MT-87	FN	2	S	Malt
MT050224	MT2	06MT-88	FN	2	S	Malt
MT050231	MT2	06MT-89	FN	2	S	Malt
MT050232	MT2	06MT-90	FN	2	S	Malt
MT050032	MT2	06MT-09	FN	2	S	Malt
MT050234	MT2	06MT-91	FN	2	S	Malt
MT050235	MT2	06MT-92	FN	2	S	Malt
MT050236	MT2	06MT-93	FN	2	S	Malt
MT050238	MT2	06MT-94	FN	2	S	Malt
MT050239	MT2	06MT-95	FN	2	S	Malt
MT050241	MT2	06MT-96	FN	2	S	Malt
MT050028	MT2	06MT-05	FN	2	S	Malt
MT050054	MT2	06MT-28	FN	2	S	Malt
MT070022	MT2	07MT-01, 07-MT-01	HB335/Haxby	2	S	Food
MT070023	MT2	07MT-02, 07-MT-02	HB335/MT960228	2	S	Food
2ND20798-12	N2	06N2-01	ND16461-1/ND17266	2	S	Malt
2ND24178	N2	06N2-20, ND24178	ND19119-5//ND18380-1/ND19929	2	S	Malt
2ND26328	N2	07N2-23, 07-N2-23	ND22032-2/ND21972	2	S	Malt
2ND26329	N2	07N2-24, 07-N2-24	ND22032-2/ND21972	2	S	Malt
2ND26330	N2	07N2-25, 07-N2-25	ND22032-2/ND21972	2	S	Malt
2ND26331	N2	07N2-26, 07-N2-26	ND22032-2/ND21972	2	S	Malt
2ND26332	N2	07N2-27, 07-N2-27	ND22032-2/ND21972	2	S	Malt
2ND26333	N2	07N2-28, 07-N2-28	ND22032-2/ND21972	2	S	Malt
2ND26334	N2	07N2-29, 07-N2-29	ND22032-2/ND21972	2	S	Malt
2ND26335	N2	07N2-30, 07-N2-30	ND22089-2/RAWSON	2	S	Malt
2ND26336	N2	07N2-31, 07-N2-31	ND22089-2/RAWSON	2	S	Malt
2ND26337	N2	07N2-32, 07-N2-32	ND22089-2/RAWSON	2	S	Malt
2ND24179	N2	06N2-21, ND24179	ND19119-5//ND18380-1/ND19929	2	S	Malt
2ND26338	N2	07N2-33, 07-N2-33	C2-00-303-18/ND21089-3	2	S	Malt
2ND26339	N2	07N2-34, 07-N2-34	C2-00-303-18/ND21089-3	2	S	Malt
2ND26340	N2	07N2-35, 07-N2-35	C2-00-303-18/ND21089-3	2	S	Malt
2ND26341	N2	07N2-36, 07-N2-36	C2-00-303-18/ND21089-3	2	S	Malt
2ND26342	N2	07N2-37, 07-N2-37	C2-00-303-18/ND21089-3	2	S	Malt
2ND26343	N2	07N2-38, 07-N2-38	C2-00-303-18/ND21089-3	2	S	Malt
2ND26344	N2	07N2-39, 07-N2-39	C2-00-303-18/ND21089-3	2	S	Malt
2ND26345	N2	07N2-40, 07-N2-40	C2-00-303-18/ND21089-3	2	S	Malt
2ND26346	N2	07N2-41, 07-N2-41	C2-00-303-18/ND21089-3	2	S	Malt
2ND26347	N2	07N2-42, 07-N2-42	ND19854-2/ND22947	2	S	Malt
2ND24181	N2	06N2-22, ND24181	ND19119-5//ND18380-1/ND19929	2	S	Malt
2ND26348	N2	07N2-43, 07-N2-43	ND19854-2/ND22947	2	S	Malt
2ND26349	N2	07N2-44, 07-N2-44	ND19854-2/ND22947	2	S	Malt
2ND26350	N2	07N2-45, 07-N2-45	ND19854-2/ND22947	2	S	Malt
2ND26351	N2	07N2-46, 07-N2-46	ND19854-2/ND22947	2	S	Malt
2ND26352	N2	07N2-47, 07-N2-47	SHN105/RAWSON	2	S	Malt
2ND26353	N2	07N2-48, 07-N2-48	SHN105/RAWSON	2	S	Malt
2ND26354	N2	07N2-49, 07-N2-49	SHN105/RAWSON	2	S	Malt
2ND26355	N2	07N2-50, 07-N2-50	SHN105/RAWSON	2	S	Malt
2ND26356	N2	07N2-51, 07-N2-51	SHN105/RAWSON	2	S	Malt
2ND26357	N2	07N2-52, 07-N2-52	SHN105/RAWSON	2	S	Malt
2ND24189	N2	06N2-24, ND24189	ND19852-1/ND19869-1	2	S	Malt
2ND26358	N2	07N2-53, 07-N2-53	SHN105/RAWSON	2	S	Malt
2ND26359	N2	07N2-54, 07-N2-54	SHN105/RAWSON	2	S	Malt
2ND26360	N2	07N2-55, 07-N2-55	SHN105/RAWSON	2	S	Malt
2ND26361	N2	07N2-56, 07-N2-56	SHN105/RAWSON	2	S	Malt
2ND26362	N2	07N2-57, 07-N2-57	SHN105/RAWSON	2	S	Malt
2ND26363	N2	07N2-58, 07-N2-58	SHN105/RAWSON	2	S	Malt
2ND26364	N2	07N2-59, 07-N2-59	ND22974/ND22947	2	S	Malt
2ND26365	N2	07N2-60, 07-N2-60	ND22974/ND22947	2	S	Malt
2ND26366	N2	07N2-61, 07-N2-61	ND22974/ND22947	2	S	Malt
2ND26367	N2	07N2-62, 07-N2-62	ND22974/ND22947	2	S	Malt
2ND24190	N2	06N2-25, ND24190	ND19852-1/ND19869-1	2	S	Malt
2ND26368	N2	07N2-63, 07-N2-63	ND23013/RAWSON	2	S	Malt
2ND26369	N2	07N2-64, 07-N2-64	ND23013/RAWSON	2	S	Malt
2ND26370	N2	07N2-65, 07-N2-65	ND23013/RAWSON	2	S	Malt
2ND26371	N2	07N2-66, 07-N2-66	ND23013/RAWSON	2	S	Malt
2ND26372	N2	07N2-67, 07-N2-67	ND23013/RAWSON	2	S	Malt
2ND26373	N2	07N2-68, 07-N2-68	ND23013/ND21865-6	2	S	Malt
2ND26374	N2	07N2-69, 07-N2-69	ND23013/ND21865-6	2	S	Malt
2ND26375	N2	07N2-70, 07-N2-70	ND23013/ND21865-6	2	S	Malt
2ND26376	N2	07N2-71, 07-N2-71	ND23013/ND21865-6	2	S	Malt
2ND26377	N2	07N2-72, 07-N2-72	ND23013/ND21865-6	2	S	Malt
2ND24205	N2	06N2-26	ND19852-1/ND20790	2	S	Malt
2ND26378	N2	07N2-73, 07-N2-73	ND23013/ND21865-6	2	S	Malt
2ND26379	N2	07N2-74, 07-N2-74	ND22170/ND19854-8//RAWSON	2	S	Malt
2ND26380	N2	07N2-75, 07-N2-75	ND22170/ND19854-8//RAWSON	2	S	Malt
2ND26381	N2	07N2-76, 07-N2-76	ND22170/ND19854-8//RAWSON	2	S	Malt
2ND26382	N2	07N2-77, 07-N2-77	ND22170/ND19854-8//RAWSON	2	S	Malt
2ND26383	N2	07N2-78, 07-N2-78	RAWSON/OPTIC	2	S	Malt
2ND26384	N2	07N2-79, 07-N2-79	ND20798S-12//ND19854-8/ND23146	2	S	Malt
2ND26385	N2	07N2-80, 07-N2-80	ND20798S-12//ND19854-8/ND23146	2	S	Malt
2ND26386	N2	07N2-81, 07-N2-81	ND21089-2//RAWSON/ND22998	2	S	Malt
2ND26387	N2	07N2-82, 07-N2-82	ND21089-2//RAWSON/ND22998	2	S	Malt
2ND24209	N2	06N2-27, ND24209	ND19852-1/ND21147	2	S	Malt
2ND26388	N2	07N2-83, 07-N2-83	ND21089-2//RAWSON/ND22998	2	S	Malt
2ND26389	N2	07N2-84, 07-N2-84	ND21089-2//RAWSON/ND22998	2	S	Malt
2ND26390	N2	07N2-85, 07-N2-85	ND21089-2//RAWSON/ND22998	2	S	Malt
2ND26391	N2	07N2-86, 07-N2-86	ND21957-2//ND22162/RAWSON	2	S	Malt
2ND26392	N2	07N2-87, 07-N2-87	ND21957-2//ND22162/RAWSON	2	S	Malt
2ND26393	N2	07N2-88, 07-N2-88	ND21957-2//ND22162/RAWSON	2	S	Malt
2ND26394	N2	07N2-89, 07-N2-89	ND21957-2//ND22162/RAWSON	2	S	Malt
2ND26395	N2	07N2-90, 07-N2-90	ND22032-2//ND23038/RAWSON	2	S	Malt
2ND26396	N2	07N2-91, 07-N2-91	ND22032-2//ND23038/RAWSON	2	S	Malt
2ND26397	N2	07N2-92, 07-N2-92	ND22895/ND22023-2	2	S	Malt
2ND24216	N2	06N2-28, ND24216	ND19852-1/ND21147	2	S	Malt
2ND26398	N2	07N2-93, 07-N2-93	ND22895/ND22023-2	2	S	Malt
2ND26399	N2	07N2-94, 07-N2-94	ND22895/ND22023-2	2	S	Malt
2ND26400	N2	07N2-95, 07-N2-95	SHN119/ND21089-9//ND22947	2	S	Malt
2ND27327	N2	08N2-01, ND27327	ND24513/ND22947	2	S	Malt
2ND27328	N2	08N2-02, ND27328	ND24429/ND21865-6	2	S	Malt
2ND27329	N2	08N2-03, ND27329	ND24429/ND21865-6	2	S	Malt
2ND27330	N2	08N2-04, ND27330	ND24429/ND21865-6	2	S	Malt
2ND27331	N2	08N2-05, ND27331	ND24429/ND21865-6	2	S	Malt
2ND27332	N2	08N2-06, ND27332	ND24429/ND21865-6	2	S	Malt
2ND24221	N2	06N2-29, ND24221	ND19852-1/ND21147	2	S	Malt
2ND27333	N2	08N2-07, ND27333	ND24429/ND21865-6	2	S	Malt
2ND27334	N2	08N2-08, ND27334	ND24429/ND21865-6	2	S	Malt
2ND27335	N2	08N2-09, ND27335	Gran Zwei//ND19119-5/ND22947/3/ND22996/4/ND24518	2	S	Malt
2ND27336	N2	08N2-10, ND27336	ND24289/ND22996//CONLON	2	S	Malt
2ND27337	N2	08N2-11, ND27337	ND24289/ND22996//CONLON	2	S	Malt
2ND27338	N2	08N2-12, ND27338	ND24289/ND22996//CONLON	2	S	Malt
2ND27339	N2	08N2-13, ND27339	ND24289/ND22996//CONLON	2	S	Malt
2ND27340	N2	08N2-14, ND27340	ND24289/ND22996//CONLON	2	S	Malt
2ND27341	N2	08N2-15, ND27341	ND24289/ND22996//CONLON	2	S	Malt
2ND27342	N2	08N2-16, ND27342	ND24289/ND22996//CONLON	2	S	Malt
2ND24236	N2	06N2-30, ND24236	ND19854//ND20028/ND19119-1	2	S	Malt
2ND27343	N2	08N2-17	ND24289/ND22996//CONLON	2	S	Malt
2ND27344	N2	08N2-18	ND24289/ND22996//CONLON	2	S	Malt
2ND27345	N2	08N2-19, ND27345	ND23164/ND23146//ND24383	2	S	Malt
2ND27347	N2	08N2-21	ND23164/ND23146//ND24383	2	S	Malt
2ND27349	N2	08N2-23, ND27349	ND23164/ND23146//ND24383	2	S	Malt
2ND27350	N2	08N2-24, ND27350	ND23164/ND23146//ND24383	2	S	Malt
2ND27351	N2	08N2-25, ND27351	ND23164/ND23146//ND24383	2	S	Malt
2ND27352	N2	08N2-26, ND27352	ND23164/ND23146//ND24383	2	S	Malt
2ND27353	N2	08N2-27	ND23164/ND23146//ND24383	2	S	Malt
2ND27354	N2	08N2-28, ND27354	ND23164/ND23146//ND24383	2	S	Malt
2ND21865-6	N2	06N2-04, ND21865-6	ND18172/ND19130	2	S	Malt
2ND24239	N2	06N2-32, ND24239	ND19854//ND20028/ND19119-1	2	S	Malt
2ND27355	N2	08N2-29, ND27355	ND23164/ND23146//ND24383	2	S	Malt
2ND27356	N2	08N2-30, ND27356	ND23164/ND23146//ND24383	2	S	Malt
2ND27357	N2	08N2-31, ND27357	ND23164/ND23146//ND24383	2	S	Malt
2ND27358	N2	08N2-32, ND27358	ND23164/ND23146//ND24383	2	S	Malt
2ND27359	N2	08N2-33, ND27359	ND23164/ND23146//ND24383	2	S	Malt
2ND27360	N2	08N2-34	ND23164/ND23146//ND24383	2	S	Malt
2ND27361	N2	08N2-35, ND27361	ND23164/ND23146//ND24383	2	S	Malt
2ND27362	N2	08N2-36	ND22895/ND24490//ND24365	2	S	Malt
2ND27363	N2	08N2-37, ND27363	ND22895/ND24490//ND24365	2	S	Malt
2ND27364	N2	08N2-38, ND27364	ND22895/ND24490//ND24365	2	S	Malt
2ND24250	N2	06N2-33, ND24250	ND19854//ND18380-1/ND19929	2	S	Malt
2ND27365	N2	08N2-39, ND27365	HAYS-1//BOWMAN*8/4.1 msg24 MM	2	S	Malt
2ND27366	N2	08N2-40, ND27366	HAYS-1//BOWMAN*8/4.1 msg24 MM	2	S	Malt
2ND27367	N2	08N2-41, ND27367	HAYS-1//BOWMAN*8/4.1 msg24 MM	2	S	Malt
2ND27369	N2	08N2-43, ND27369	ND24519//ND24289/ND23203	2	S	Malt
2ND27370	N2	08N2-44, ND27370	ND24519/ND24490	2	S	Malt
2ND27371	N2	08N2-45, ND27371	ND24519/ND24490	2	S	Malt
2ND27372	N2	08N2-46, ND27372	ND24519/ND24383	2	S	Malt
2ND27373	N2	08N2-47	ND24519/ND24383	2	S	Malt
2ND27376	N2	08N2-50, ND27376	ND24519/ND24383	2	S	Malt
2ND27377	N2	08N2-51	ND24519/ND24383	2	S	Malt
2ND24253	N2	06N2-34, ND24253	ND19855/ND19119-5	2	S	Malt
2ND27378	N2	08N2-52	ND24519/ND24383	2	S	Malt
2ND27379	N2	08N2-53	ND24519/ND24383	2	S	Malt
2ND27380	N2	08N2-54	ND24519/ND24383	2	S	Malt
2ND27381	N2	08N2-55, ND27381	ND24519/ND24383	2	S	Malt
2ND27382	N2	08N2-56, ND27382	ND24519/ND24379	2	S	Malt
2ND27383	N2	08N2-57, ND27383	ND24519/ND24379	2	S	Malt
2ND27384	N2	08N2-58, ND27384	ND24519/ND24379	2	S	Malt
2ND27385	N2	08N2-59, ND27385	ND24519/ND24379	2	S	Malt
2ND27386	N2	08N2-60, ND27386	ND24519/ND24379	2	S	Malt
2ND27387	N2	08N2-61, ND27387	ND24519/ND24260	2	S	Malt
2ND24259	N2	06N2-35	ND19869-1//ND17274/ND19119	2	S	Malt
2ND27388	N2	08N2-62, ND27388	ND24519/ND24260	2	S	Malt
2ND27389	N2	08N2-63, ND27389	ND24519/ND24260	2	S	Malt
2ND27390	N2	08N2-64	ND24519/ND24260	2	S	Malt
2ND27391	N2	08N2-65, ND27391	ND24519/CONLON	2	S	Malt
2ND27392	N2	08N2-66	ND24519/CONLON	2	S	Malt
2ND27393	N2	08N2-67, ND27393	ND24519/CONLON	2	S	Malt
2ND27394	N2	08N2-68	ND24519/CONLON	2	S	Malt
2ND27396	N2	08N2-70	ND24383/ND24260	2	S	Malt
2ND27398	N2	08N2-72, ND27398	ND24383/ND24260	2	S	Malt
2ND27399	N2	08N2-73, ND27399	ND24383/ND24260	2	S	Malt
2ND24266	N2	06N2-37, ND24266	ND19872/ND19854	2	S	Malt
2ND27400	N2	08N2-74, ND27400	ND24383/ND24260	2	S	Malt
2ND27401	N2	08N2-75, ND27401	ND24383/ND24260	2	S	Malt
2ND27402	N2	08N2-76, ND27402	ND24383/ND24260	2	S	Malt
2ND27403	N2	08N2-77	ND24383/ND24260	2	S	Malt
2ND27404	N2	08N2-78	ND24383/ND24260	2	S	Malt
2ND27406	N2	08N2-80, ND27406	ND24365/ND24519	2	S	Malt
2ND27407	N2	08N2-81, ND27407	ND24365/ND24519	2	S	Malt
2ND27408	N2	08N2-82	ND24365/ND24519	2	S	Malt
2ND27410	N2	08N2-84, ND27410	ND24365/ND24519	2	S	Malt
2ND27411	N2	08N2-85, ND27411	ND24365/ND24519	2	S	Malt
2ND24270	N2	06N2-38, ND24270	ND19872/ND19854	2	S	Malt
2ND27412	N2	08N2-86, ND27412	ND24365/ND24519	2	S	Malt
2ND27413	N2	08N2-87, ND27413	ND24365/ND24519	2	S	Malt
2ND27414	N2	08N2-88, ND27414	ND24365/ND24519	2	S	Malt
2ND27415	N2	08N2-89, ND27415	ND24365/ND24519	2	S	Malt
2ND27416	N2	08N2-90	ND24260//ND23250/ND21089-2	2	S	Malt
2ND27417	N2	08N2-91, ND27417	ND24260//ND23250/ND21089-2	2	S	Malt
2ND27418	N2	08N2-92, ND27418	ND24260//ND23250/ND21089-2	2	S	Malt
2ND27419	N2	08N2-93	ND24260//ND23250/ND21089-2	2	S	Malt
2ND27420	N2	08N2-94, ND27420	ND24260//ND23250/ND21089-2	2	S	Malt
2ND27346	N2	09N2-01, ND27346	ND23164/ND23146//ND24383	2	S
2ND24287	N2	06N2-39, ND24287	ND20794//LACEY/ND19922	2	S	Malt
2ND27348	N2	09N2-02, ND27348	ND23164/ND23146//ND24383	2	S
2ND27368	N2	09N2-03, ND27368	ND24519//ND24289/ND23203	2	S
2ND27374	N2	09N2-04, ND27374	ND24519/ND24383	2	S
2ND27375	N2	09N2-05, ND27375	ND24519/ND24383	2	S
2ND27395	N2	09N2-06, ND27395	ND24383/ND24260	2	S
2ND27397	N2	09N2-07, ND27397	ND24383/ND24260	2	S
2ND27405	N2	09N2-08, ND27405	ND24365/ND24519	2	S
2ND27409	N2	09N2-09, ND27409	ND24365/ND24519	2	S
2ND27421	N2	09N2-10, ND27421	2ND24253/2ND24519	2	S
2ND27422	N2	09N2-11, ND27422	ND24253/ND24519	2	S
2ND24289	N2	06N2-40, ND24289	ND20876/ND19119-5	2	S	Malt
2ND27423	N2	09N2-12	ND24253/ND24519	2	S
2ND27424	N2	09N2-13	ND24253/ND24519	2	S
2ND27432	N2	09N2-14	ND24253/ND24519	2	S
2ND27433	N2	09N2-15	ND24253/ND24519	2	S
2ND27440	N2	09N2-16	ND24190/ND2895	2	S
2ND27457	N2	09N2-17	ND24181/ND21865-6	2	S
2ND27480	N2	09N2-18	ND22996//ND22895/ND24490	2	S
2ND27498	N2	09N2-19	RAWSON/ND24383	2	S
2ND27501	N2	09N2-20	RAWSON/ND24383	2	S
2ND27518	N2	09N2-21	ND19922//ND19974/ND19119/3/ND23146	2	S
2ND24317	N2	06N2-41, ND24317	ND20879//LOGAN/ND19931	2	S	Malt
2ND27523	N2	09N2-22	ND19922//ND19974/ND19119/3/ND23146	2	S
2ND27529	N2	09N2-23	ND23275/ND22947//ND24600	2	S
2ND27535	N2	09N2-24	ND22922/ND23250//ND23164	2	S
2ND27537	N2	09N2-25	ND22922/ND23250//ND23164	2	S
2ND27546	N2	09N2-26	SHN105/ND22947//ND24519	2	S
2ND27560	N2	09N2-27	SHN105/ND22947//ND23164	2	S
2ND27561	N2	09N2-28	SHN105/ND22947//ND23164	2	S
2ND27572	N2	09N2-29	ND23146/ND24519	2	S
2ND27573	N2	09N2-30	ND23146/ND24519	2	S
2ND27577	N2	09N2-31	ND23146/ND24519	2	S
2ND24318	N2	06N2-42, ND24318	ND20879//LOGAN/ND19931	2	S	Malt
2ND27578	N2	09N2-32	ND23146/ND24519	2	S
2ND27580	N2	09N2-33	ND21089-2/3/ND19922//ND19929/RAWSON	2	S
2ND27614	N2	09N2-34	RAWSON/ND24383	2	S
2ND27616	N2	09N2-35	ND24179/ND23164-1	2	S
2ND27620	N2	09N2-36	ND24190/ND21863-2	2	S
2ND27625	N2	09N2-37	ND24253/ND24519	2	S
2ND27628	N2	09N2-38	ND24365/ND24519	2	S
2ND27633	N2	09N2-39	ND24519/ND24379	2	S
2ND27649	N2	09N2-40	2ND22182/TR05285	2	S
2ND27650	N2	09N2-41	2ND21865-6/TR05285	2	S
2ND22025	N2	06N2-06, ND22025	ND19088//ND17291/ND19098	2	S	Malt
2ND24319	N2	06N2-43, ND24319	ND20879//LOGAN/ND19931	2	S	Malt
2ND27651	N2	09N2-42	2ND21865-6/TR05285	2	S
2ND27652	N2	09N2-43	2ND21865-6/TR05285	2	S
2ND27653	N2	09N2-44	2ND21865-6/TR05285	2	S
2ND27654	N2	09N2-45	2ND21865-6/TR05285	2	S
2ND27655	N2	09N2-46	2ND21865-6/TR05285	2	S
2ND27656	N2	09N2-47	2ND21867/TR05285	2	S
2ND27657	N2	09N2-48	2ND21867/TR05285	2	S
2ND27658	N2	09N2-49	2ND21867/TR05285	2	S
2ND27659	N2	09N2-50	2ND21867/TR05286	2	S
2ND27660	N2	09N2-51	2ND21867/TR05286	2	S
2ND24325	N2	06N2-44, ND24325	ND20954/ND19119-5	2	S	Malt
2ND27661	N2	09N2-52	2ND24253/TR05285	2	S
2ND27662	N2	09N2-53	2ND24253/TR05285	2	S
2ND27663	N2	09N2-54	2ND24253/TR05286	2	S
2ND27664	N2	09N2-55	2ND24253/TR05286	2	S
2ND27665	N2	09N2-56	2ND24253/TR05286	2	S
2ND27666	N2	09N2-57	2ND24253/TR05286	2	S
2ND27667	N2	09N2-58	2ND24175/TR05285	2	S
2ND27668	N2	09N2-59	2ND24175/TR05285	2	S
2ND27669	N2	09N2-60	2ND24175/TR05285	2	S
2ND27670	N2	09N2-61	2ND24175/TR05285	2	S
2ND24335	N2	06N2-45, ND24335	ND19845/C2-01-233-8-1	2	S	Malt
2ND27671	N2	09N2-62	2ND24175/TR05285	2	S
2ND27672	N2	09N2-63	2ND24175/TR05285	2	S
2ND27673	N2	09N2-64	2ND24175/TR05285	2	S
2ND27674	N2	09N2-65	2ND24175/TR05285	2	S
2ND27675	N2	09N2-66	2ND24175/TR05285	2	S
2ND27676	N2	09N2-67	2ND24175/TR05285	2	S
2ND27677	N2	09N2-68	2ND24175/TR05285	2	S
2ND27678	N2	09N2-69	2ND24175/TR05285	2	S
2ND27679	N2	09N2-70	2ND24266/TR05285	2	S
2ND27680	N2	09N2-71	2ND24266/TR05285	2	S
2ND24338	N2	06N2-46, ND24338	ND19845/C2-01-233-8-1	2	S	Malt
2ND27681	N2	09N2-72	2ND24266/TR05285	2	S
2ND27682	N2	09N2-73	2ND24266/TR05285	2	S
2ND27683	N2	09N2-74	2ND24341/TR05285	2	S
2ND27684	N2	09N2-75	2ND24341/TR05285	2	S
2ND27685	N2	09N2-76	2ND24341/TR05285	2	S
2ND27686	N2	09N2-77	2ND24341/TR05285	2	S
2ND27687	N2	09N2-78	2ND24341/TR05285	2	S
2ND27688	N2	09N2-79	2ND24341/TR05286	2	S
2ND27689	N2	09N2-80	2ND24341/TR05286	2	S
2ND27690	N2	09N2-81	2ND24341/TR05286	2	S
2ND24341	N2	06N2-47	ND19845/C2-01-233-8-1	2	S	Malt
2ND27691	N2	09N2-82	2ND24341/TR05286	2	S
2ND27692	N2	09N2-83	2ND24341/TR05286	2	S
2ND27693	N2	09N2-84	2ND24383/TR05285	2	S
2ND27694	N2	09N2-85	2ND24383/TR05285	2	S
2ND27695	N2	09N2-86	2ND24383/TR05285	2	S
2ND27696	N2	09N2-87	2ND24383/TR05285	2	S
2ND27697	N2	09N2-88	2ND24383/TR05285	2	S
2ND27698	N2	09N2-89	2ND24383/TR05285	2	S
2ND27699	N2	09N2-90	2ND24383/TR05285	2	S
2ND27700	N2	09N2-91	2ND24383/TR05285	2	S
2ND24346	N2	06N2-48, ND24346	ND21028/ND19852-1	2	S	Malt
2ND27701	N2	09N2-92	2ND24383/TR05285	2	S
2ND27702	N2	09N2-93	2ND24383/TR05285	2	S
2ND27703	N2	09N2-94	2ND24393/TR05285	2	S
2ND27704	N2	09N2-95	2ND24393/TR05285	2	S
2ND27705	N2	09N2-96	2ND24393/TR05285	2	S
2ND24365	N2	06N2-49	ND18172-1/ND19974//ND20040-1	2	S	Malt
2ND24367	N2	06N2-50, ND24367	ND18172-1/ND19974//ND20040-1	2	S	Malt
2ND24383	N2	06N2-52, ND24383	ND17274/ND19119//ND19854	2	S	Malt
2ND24385	N2	06N2-53	ND17274/ND19119//ND19854	2	S	Malt
2ND22928	N2	06N2-10, ND22928	ND19119-1/ND19931	2	S	Malt
2ND24392	N2	06N2-55, ND24392	ND17274/ND19119//ND19854	2	S	Malt
2ND24396	N2	06N2-57, ND24396	ND17274/19119//BARONESSE/19119	2	S	Malt
2ND24402	N2	06N2-58, ND24402	C2-01-233-7-1/ND19088	2	S	Malt
2ND24405	N2	06N2-59, ND24405	C2-01-233-7-1/ND19088	2	S	Malt
2ND24407	N2	06N2-60, ND24407	C2-01-233-7-1/ND19088	2	S	Malt
2ND24408	N2	06N2-61, ND24408	C2-01-233-7-1/ND19088	2	S	Malt
2ND24409	N2	06N2-62, ND24409	C2-01-233-7-1/ND19088	2	S	Malt
2ND24422	N2	06N2-63, ND24422	ND5835/HS 680//ND19119-1-2	2	S	Malt
2ND24424	N2	06N2-64	MUNDA 5/ND19119-1//ND21099	2	S	Malt
2ND24426	N2	06N2-65, ND24426	MUNDA 5/ND19119-1//ND21099	2	S	Malt
2ND23164	N2	06N2-15	ND19012/ND19929	2	S	Malt
2ND24432	N2	06N2-66, ND24432	Shenmai 3/ND19119-1//ND21099	2	S	Malt
2ND24434	N2	06N2-67	Shenmai 3/ND19119-1//ND21099	2	S	Malt
2ND24435	N2	06N2-68, ND24435	Shenmai 3/ND19119-1//ND21099	2	S	Malt
2ND24440	N2	06N2-69, ND24440	Shenmai 3/ND19119-1//ND21099	2	S	Malt
2ND24455	N2	06N2-70, ND24455	Shenmai 3/ND19119-1//ND21117	2	S	Malt
2ND24458	N2	06N2-71, ND24458	ND19088//ND17291/ND19098/3/Shenmai/ND19119	2	S	Malt
2ND24461	N2	06N2-72, ND24461	ND19088//ND17291/ND19098/3/Shenmai/ND19119	2	S	Malt
2ND24476	N2	06N2-73, ND24476	ND19929//A134/ND19098-1	2	S	Malt
2ND24490	N2	06N2-74, ND24490	ND19119-5//MUNDA 5/ND18172	2	S	Malt
2ND24499	N2	06N2-75, ND24499	ND19119-5//ND20135-2/ND20028-3	2	S	Malt
2ND23203	N2	06N2-16, ND23203	ND19957/ND18380-1	2	S	Malt
2ND24505	N2	06N2-76, ND24505	ND19119-5//ND21059/ND19929-7	2	S	Malt
ND24506	N2	06N2-77	ND19119-5//ND21059/ND19929-7	2	S	Malt
2ND24509	N2	06N2-78, ND24509	ND19119-5*2/Shenmai 3	2	S	Malt
2ND24510	N2	06N2-79	ND19119-5*2/ZAU 7	2	S	Malt
2ND24519	N2	06N2-81	ND19922/ND19130	2	S	Malt
2ND24531	N2	06N2-83, ND24531	ND20135-2//ND19119-5/GUAN 78-101	2	S	Malt
2ND24535	N2	06N2-84, ND24535	ND20135-2//Shenmai 3/ND19119-5	2	S	Malt
2ND24537	N2	06N2-85, ND24537	ND20790//ND19119-1/ND5835	2	S	Malt
2ND24550	N2	06N2-86, ND24550	ND20876//ND19872/ND19119-5	2	S	Malt
2ND24560	N2	06N2-87, ND24560	ND19855/ND19119-5//ND19929-3	2	S	Malt
2ND24168	N2	06N2-17, ND24168	LOGAN/ND19119-5	2	S	Malt
2ND24561	N2	06N2-88, ND24561	ND19855/ND19119-5//ND19929-3	2	S	Malt
2ND24565	N2	06N2-90, ND24565	ND19855/ND19119-5//ND19929-3	2	S	Malt
2ND24571	N2	06N2-91, ND24571	ND19855/ND19119-5//ND19929-3	2	S	Malt
2ND24572	N2	06N2-92, ND24572	ND19855/ND19119-5//ND19929-3	2	S	Malt
2ND24581	N2	06N2-93, ND24581	Shenmai 3/ND19119-5//ND20794	2	S	Malt
2ND24600	N2	06N2-94, ND24600	Shenmai 3/ND19119-5//ND19119/GUAN 78-10	2	S	Malt
2ND24602	N2	06N2-95, ND24602	Shenmai 3/ND19119//ND19130/ND19119	2	S	Malt
2ND24606	N2	06N2-96, ND24606	ND19119-1-2/ND5835//ND18172-1	2	S	Malt
2ND26306	N2	07N2-01, 07-N2-01	ND22996//RAWSON/ND22162	2	S	Malt
2ND26307	N2	07N2-02, 07-N2-02	ND22996//Mildew 25/RAWSON	2	S	Malt
2ND24170	N2	06N2-18, ND24170	LOGAN/ND19119-5	2	S	Malt
2ND26308	N2	07N2-03, 07-N2-03	ND22996//Mildew 25/RAWSON	2	S	Malt
2ND26309	N2	07N2-04, 07-N2-04	RAWSON/Mildew 27//ND22996	2	S	Malt
2ND26310	N2	07N2-05, 07-N2-05	RAWSON/Mildew 27//ND22996	2	S	Malt
2ND26311	N2	07N2-06, 07-N2-06	ND21089-9/ND22947	2	S	Malt
2ND26312	N2	07N2-07, 07-N2-07	ND21089-9/ND22947	2	S	Malt
2ND26313	N2	07N2-08, 07-N2-08	ND21089-9/ND22947	2	S	Malt
2ND26314	N2	07N2-09, 07-N2-09	ND21089-9/ND22947	2	S	Malt
2ND26315	N2	07N2-10, 07-N2-10	ND21957-2/ND23024	2	S	Malt
2ND26316	N2	07N2-11, 07-N2-11	ND21957-2/ND23024	2	S	Malt
2ND26317	N2	07N2-12, 07-N2-12	ND21957-2/ND23024	2	S	Malt
2ND24175	N2	06N2-19, ND24175	ND19119-5//ND18365/ND20033	2	S	Malt
2ND26318	N2	07N2-13, 07-N2-13	ND21957-2/ND23024	2	S	Malt
2ND26319	N2	07N2-14, 07-N2-14	ND21957-2/ND23024	2	S	Malt
2ND26320	N2	07N2-15, 07-N2-15	ND21957-2/ND23024	2	S	Malt
2ND26321	N2	07N2-16, 07-N2-16	ND21957-2/ND23024	2	S	Malt
2ND26322	N2	07N2-17, 07-N2-17	ND21957-2/ND23024	2	S	Malt
2ND26323	N2	07N2-18, 07-N2-18	ND21957-2/ND23024	2	S	Malt
2ND26324	N2	07N2-19, 07-N2-19	ND21957-2/ND23024	2	S	Malt
2ND26325	N2	07N2-20, 07-N2-20	ND21957-2/ND23024	2	S	Malt
2ND26326	N2	07N2-21, 07-N2-21	ND22032-2/ND21972	2	S	Malt
2ND26327	N2	07N2-22, 07-N2-22	ND22032-2/ND21972	2	S	Malt
ND20448	N6	08N6-01	ND16918/C98-10-155-3	6	S	Malt
ND23437	N6	06N6-09	ND18546/ND20380	6	S	Malt
ND25643	N6	07N6-03, 07-N6-03	STELLAR-ND/ND20473	6	S	Malt
ND25644	N6	07N6-04, 07-N6-04	STELLAR-ND/ND20473	6	S	Malt
ND25645	N6	07N6-05, 07-N6-05	STELLAR-ND/ND20473	6	S	Malt
ND25646	N6	07N6-06, 07-N6-06	STELLAR-ND/ND20477	6	S	Malt
ND25647	N6	07N6-07, 07-N6-07	STELLAR-ND/ND20477	6	S	Malt
ND25648	N6	07N6-08, 07-N6-08	STELLAR-ND/ND20477	6	S	Malt
ND25649	N6	07N6-09, 07-N6-09	STELLAR-ND/ND20477	6	S	Malt
ND25650	N6	07N6-10, 07-N6-10	STELLAR-ND/ND20477	6	S	Malt
ND25651	N6	07N6-11, 07-N6-11	STELLAR-ND/ND20477	6	S	Malt
ND25652	N6	07N6-12, 07-N6-12	STELLAR-ND/ND20477	6	S	Malt
ND23448	N6	06N6-10	ND18546/ND20380	6	S	Malt
ND25653	N6	07N6-13, 07-N6-13	STELLAR-ND/ND20477	6	S	Malt
ND25654	N6	07N6-14, 07-N6-14	STELLAR-ND/ND20477	6	S	Malt
ND25655	N6	07N6-15, 07-N6-15	STELLAR-ND/ND20477	6	S	Malt
ND25657	N6	07N6-17, 07-N6-17	STELLAR-ND/ND20481	6	S	Malt
ND25658	N6	07N6-18, 07-N6-18	STELLAR-ND/ND20481	6	S	Malt
ND25659	N6	07N6-19, 07-N6-19	STELLAR-ND/ND20481	6	S	Malt
ND25660	N6	07N6-20, 07-N6-20	STELLAR-ND/ND20481	6	S	Malt
ND25661	N6	07N6-21, 07-N6-21	STELLAR-ND/ND20481	6	S	Malt
ND25662	N6	07N6-22, 07-N6-22	STELLAR-ND/ND20481	6	S	Malt
ND23449	N6	06N6-11	ND18546/ND20380	6	S	Malt
ND25663	N6	07N6-23, 07-N6-23	STELLAR-ND/ND20481	6	S	Malt
ND25664	N6	07N6-24, 07-N6-24	STELLAR-ND/ND20481	6	S	Malt
ND25665	N6	07N6-25, 07-N6-25	STELLAR-ND/ND20481	6	S	Malt
ND25666	N6	07N6-26, 07-N6-26	STELLAR-ND/ND20481	6	S	Malt
ND25667	N6	07N6-27, 07-N6-27	STELLAR-ND/ND20481	6	S	Malt
ND25668	N6	07N6-28, 07-N6-28	STELLAR-ND/ND20481	6	S	Malt
ND25669	N6	07N6-29, 07-N6-29	STELLAR-ND/ND20481	6	S	Malt
ND25670	N6	07N6-30, 07-N6-30	STELLAR-ND/ND20481	6	S	Malt
ND25671	N6	07N6-31, 07-N6-31	STELLAR-ND/ND20481	6	S	Malt
ND25672	N6	07N6-32, 07-N6-32	STELLAR-ND/ND20481	6	S	Malt
ND23453	N6	06N6-12	ND18546/ND20380	6	S	Malt
ND25673	N6	07N6-33, 07-N6-33	STELLAR-ND/ND20481	6	S	Malt
ND25674	N6	07N6-34, 07-N6-34	STELLAR-ND/ND20481	6	S	Malt
ND25675	N6	07N6-35, 07-N6-35	STELLAR-ND/ND20481	6	S	Malt
ND25676	N6	07N6-36, 07-N6-36	STELLAR-ND/ND20481	6	S	Malt
ND25677	N6	07N6-37, 07-N6-37	STELLAR-ND/ND20481	6	S	Malt
ND25678	N6	07N6-38, 07-N6-38	STELLAR-ND/ND20481	6	S	Malt
ND25679	N6	07N6-39, 07-N6-39	STELLAR-ND/ND20481	6	S	Malt
ND25681	N6	07N6-41, 07-N6-41	STELLAR-ND/ND20481	6	S	Malt
ND25682	N6	07N6-42, 07-N6-42	STELLAR-ND/ND20481	6	S	Malt
ND23454	N6	06N6-13	ND18546/ND20380	6	S	Malt
ND25683	N6	07N6-43, 07-N6-43	STELLAR-ND/ND20481	6	S	Malt
ND25684	N6	07N6-44, 07-N6-44	STELLAR-ND/ND20481	6	S	Malt
ND25685	N6	07N6-45, 07-N6-45	STELLAR-ND/ND20481	6	S	Malt
ND25687	N6	07N6-47, 07-N6-47	STELLAR-ND/ND20481	6	S	Malt
ND25688	N6	07N6-48, 07-N6-48	STELLAR-ND/ND20481	6	S	Malt
ND25689	N6	07N6-49, 07-N6-49	STELLAR-ND/ND20481	6	S	Malt
ND25690	N6	07N6-50, 07-N6-50	STELLAR-ND/ND20481	6	S	Malt
ND25691	N6	07N6-51, 07-N6-51	STELLAR-ND/ND20481	6	S	Malt
ND25692	N6	07N6-52, 07-N6-52	STELLAR-ND/ND20481	6	S	Malt
ND23463	N6	06N6-14	ND18546/ND20380	6	S	Malt
ND25693	N6	07N6-53, 07-N6-53	STELLAR-ND/ND20481	6	S	Malt
ND25694	N6	07N6-54, 07-N6-54	STELLAR-ND/ND20481	6	S	Malt
ND25695	N6	07N6-55, 07-N6-55	STELLAR-ND/ND20542	6	S	Malt
ND25696	N6	07N6-56, 07-N6-56	STELLAR-ND/ND20603	6	S	Malt
ND25697	N6	07N6-57, 07-N6-57	STELLAR-ND/ND20603	6	S	Malt
ND25698	N6	07N6-58, 07-N6-58	STELLAR-ND/ND20603	6	S	Malt
ND25699	N6	07N6-59, 07-N6-59	STELLAR-ND/ND20603	6	S	Malt
ND25700	N6	07N6-60, 07-N6-60	STELLAR-ND/ND20614	6	S	Malt
ND25701	N6	07N6-61, 07-N6-61	STELLAR-ND/ND20614	6	S	Malt
ND25702	N6	07N6-62, 07-N6-62	STELLAR-ND/ND20614	6	S	Malt
ND23466	N6	06N6-15	ND18546/ND20380	6	S	Malt
ND25703	N6	07N6-63, 07-N6-63	STELLAR-ND/ND20614	6	S	Malt
ND25704	N6	07N6-64, 07-N6-64	STELLAR-ND/ND20614	6	S	Malt
ND25705	N6	07N6-65, 07-N6-65	STELLAR-ND/ND20614	6	S	Malt
ND25706	N6	07N6-66, 07-N6-66	ND19474/ND20473	6	S	Malt
ND25707	N6	07N6-67, 07-N6-67	ND19474/ND20473	6	S	Malt
ND25708	N6	07N6-68, 07-N6-68	ND19474/ND20473	6	S	Malt
ND25709	N6	07N6-69, 07-N6-69	ND19474/ND20473	6	S	Malt
ND25710	N6	07N6-70, 07-N6-70	ND19474/ND20473	6	S	Malt
ND25711	N6	07N6-71, 07-N6-71	ND19474/ND20473	6	S	Malt
ND25712	N6	07N6-72, 07-N6-72	ND19474/ND20473	6	S	Malt
ND23468	N6	06N6-16	ND18546/ND20380	6	S	Malt
ND25713	N6	07N6-73, 07-N6-73	ND19474/ND20473	6	S	Malt
ND25714	N6	07N6-74, 07-N6-74	ND19474/ND20473	6	S	Malt
ND25715	N6	07N6-75, 07-N6-75	ND19474/ND20473	6	S	Malt
ND25716	N6	07N6-76, 07-N6-76	ND19474/ND20477	6	S	Malt
ND25717	N6	07N6-77, 07-N6-77	ND19474/ND20477	6	S	Malt
ND25718	N6	07N6-78, 07-N6-78	ND19474/ND20477	6	S	Malt
ND25719	N6	07N6-79, 07-N6-79	ND19474/ND20477	6	S	Malt
ND25720	N6	07N6-80, 07-N6-80	ND19474/ND20477	6	S	Malt
ND25721	N6	07N6-81, 07-N6-81	ND19474/ND20477	6	S	Malt
ND25722	N6	07N6-82, 07-N6-82	ND19474/ND20477	6	S	Malt
ND23497	N6	06N6-17	Drummond/ND20414	6	S	Malt
ND25723	N6	07N6-83, 07-N6-83	ND19474/ND20477	6	S	Malt
ND25724	N6	07N6-84, 07-N6-84	ND19474/ND20477	6	S	Malt
ND25725	N6	07N6-85, 07-N6-85	ND19474/ND20477	6	S	Malt
ND25726	N6	07N6-86, 07-N6-86	ND19474/ND20477	6	S	Malt
ND25727	N6	07N6-87, 07-N6-87	ND19474/ND20477	6	S	Malt
ND25728	N6	07N6-88, 07-N6-88	ND19474/ND20477	6	S	Malt
ND25729	N6	07N6-89, 07-N6-89	ND19474/ND20477	6	S	Malt
ND25730	N6	07N6-90, 07-N6-90	ND19474/ND20477	6	S	Malt
ND25731	N6	07N6-91, 07-N6-91	ND19474/ND20477	6	S	Malt
ND25732	N6	07N6-92, 07-N6-92	ND19474/ND20477	6	S	Malt
ND23499	N6	06N6-18	Drummond/ND20414	6	S	Malt
ND25733	N6	07N6-93, 07-N6-93	ND19474/ND20477	6	S	Malt
ND25736	N6	07N6-94, 07-N6-94	ND19474/ND20477	6	S	Malt
ND25737	N6	07N6-95, 07-N6-95	ND19474/ND20477	6	S	Malt
ND25738	N6	07N6-96, 07-N6-96	ND19474/ND20477	6	S	Malt
ND24843	N6	08N6-02	ND19557/ND20473	6	S	Malt
ND24890	N6	08N6-03	ND19609/ND20492	6	S	Malt
ND24906	N6	08N6-04	ND20508/ND20492	6	S	Malt
ND24978	N6	08N6-05	Stellar-ND/6B99-6774	6	S	Malt
ND25025	N6	08N6-06	Stellar-ND/ND19742	6	S	Malt
ND25030	N6	08N6-07	Stellar-ND/ND19742	6	S	Malt
ND23404	N6	06N6-01	ND18546/ND20380	6	S	Malt
ND23524	N6	06N6-19	Drummond/ND20414	6	S	Malt
ND25033	N6	08N6-08	ND19525/ND19400	6	S	Malt
ND25148	N6	08N6-09	ND19557/ND19491	6	S	Malt
ND25151	N6	08N6-10	ND19557/ND19491	6	S	Malt
ND25152	N6	08N6-11	ND19557/ND19491	6	S	Malt
ND25153	N6	08N6-12	ND19557/ND19491	6	S	Malt
ND25160	N6	08N6-13	ND19557/ND19491	6	S	Malt
ND25161	N6	08N6-14	ND19557/ND19491	6	S	Malt
ND25163	N6	08N6-15	ND19557/ND19491	6	S	Malt
ND25165	N6	08N6-16	ND19557/ND19491	6	S	Malt
ND25172	N6	08N6-17	ND19557/ND19491	6	S	Malt
ND23536	N6	06N6-20	Drummond/ND20414	6	S	Malt
ND25205	N6	08N6-18	ND19557/ND19742	6	S	Malt
ND25208	N6	08N6-19	ND19525/ND19742	6	S	Malt
ND25220	N6	08N6-20	ND19525/ND19742	6	S	Malt
ND25768	N6	08N6-21	ND19474/ND20614	6	S	Malt
ND25782	N6	08N6-22	ND19552/ND20603	6	S	Malt
ND25786	N6	08N6-23	ND19655/ND20473	6	S	Malt
ND25805	N6	08N6-24	ND19655/ND20473	6	S	Malt
ND25824	N6	08N6-25	ND19655/ND20477	6	S	Malt
ND25825	N6	08N6-26	ND19655/ND20477	6	S	Malt
ND25826	N6	08N6-27	ND19655/ND20477	6	S	Malt
ND23538	N6	06N6-21	Drummond/ND20414	6	S	Malt
ND25832	N6	08N6-28	ND19655/ND20477	6	S	Malt
ND25835	N6	08N6-29	ND19655/ND20477	6	S	Malt
ND25839	N6	08N6-30	ND19655/ND20477	6	S	Malt
ND25840	N6	08N6-31	ND19655/ND20477	6	S	Malt
ND25843	N6	08N6-32	ND19655/ND20477	6	S	Malt
ND25882	N6	08N6-33	ND19655/ND20481	6	S	Malt
ND25908	N6	08N6-34	ND19655/ND20542	6	S	Malt
ND25911	N6	08N6-35	ND19655/ND20542	6	S	Malt
ND25917	N6	08N6-36	ND19655/ND20542	6	S	Malt
ND25949	N6	08N6-37	ND19655/ND20614	6	S	Malt
ND23541	N6	06N6-22	Drummond/ND20414	6	S	Malt
ND25966	N6	08N6-38	ND20303/ND20473	6	S	Malt
ND25967	N6	08N6-39	ND20303/ND20473	6	S	Malt
ND25969	N6	08N6-40	ND20303/ND20473	6	S	Malt
ND25970	N6	08N6-41	ND20303/ND20473	6	S	Malt
ND25975	N6	08N6-42	ND20303/ND20473	6	S	Malt
ND25976	N6	08N6-43	ND20303/ND20473	6	S	Malt
ND25977	N6	08N6-44	ND20303/ND20473	6	S	Malt
ND25979	N6	08N6-45	ND20364/ND20477	6	S	Malt
ND25982	N6	08N6-46	ND20364/ND20477	6	S	Malt
ND25986	N6	08N6-47	ND20364/ND20477	6	S	Malt
ND23542	N6	06N6-23	Drummond/ND20414	6	S	Malt
ND25988	N6	08N6-48	ND20364/ND20477	6	S	Malt
ND25989	N6	08N6-49	ND20364/ND20477	6	S	Malt
ND25996	N6	08N6-50	ND20364/ND20477	6	S	Malt
ND25998	N6	08N6-51	ND20364/ND20477	6	S	Malt
ND25999	N6	08N6-52	ND20364/ND20477	6	S	Malt
ND26009	N6	08N6-53	ND20364/ND20477	6	S	Malt
ND26010	N6	08N6-54	ND20364/ND20477	6	S	Malt
ND26015	N6	08N6-55	ND20364/ND20542	6	S	Malt
ND26017	N6	08N6-56	ND20364/ND20542	6	S	Malt
ND26018	N6	08N6-57	ND20364/ND20542	6	S	Malt
ND23543	N6	06N6-24	Drummond/ND20414	6	S	Malt
ND26030	N6	08N6-58	ND20448/ND20481	6	S	Malt
ND26032	N6	08N6-59	ND20448/ND20481	6	S	Malt
ND26033	N6	08N6-60	ND20448/ND20481	6	S	Malt
ND26034	N6	08N6-61	ND20448/ND20481	6	S	Malt
ND26036	N6	08N6-62	ND20448/ND20481	6	S	Malt
ND26037	N6	08N6-63	ND20448/ND20481	6	S	Malt
ND26048	N6	08N6-64	ND20448/ND20603	6	S	Malt
ND26055	N6	08N6-65	ND20477/ND20666	6	S	Malt
ND26058	N6	08N6-66	ND20477/ND20666	6	S	Malt
ND26062	N6	08N6-67	ND20477/ND20666	6	S	Malt
ND23546	N6	06N6-25	Drummond/ND20470	6	S	Malt
ND26085	N6	08N6-68	ND20477/ND20666	6	S	Malt
ND26086	N6	08N6-69	ND20477/ND20666	6	S	Malt
ND26090	N6	08N6-70	ND20477/ND20666	6	S	Malt
ND26092	N6	08N6-71	ND20477/ND20666	6	S	Malt
ND26100	N6	08N6-72	ND20477/ND20666	6	S	Malt
ND26104	N6	08N6-73	ND20477/ND20666	6	S	Malt
[truncated: 1,615 more rows]
