# Supplementary material for: The Effects of Both Recent and Long-Term Selection and Genetic Drift Are Readily Evident in North American Barley Breeding Populations
Source: G3 (Bethesda). 2015 Dec 29;6(3):609–22. doi: 10.1534/g3.115.024349 (PMC4777124; doi:10.1534/g3.115.024349)
Supplement: Supporting Information [file supp_g3.115.024349_Table0S2.xls]

## Sheet: TableS_SNP_list.txt
Table S2. Single Nucleotide Polymorphism markers used in this study. Linkage group, genetic position, and annotation information.
SNP name	Linkage Group	Position (cM)	Gene short name	GenBank ID	Position (codon position)	Silent
12_30969	1H	0.31	-	-	-	-
12_10420	1H	0.54	-	AK376786	non-coding	yes
11_10895	1H	0.89	-	AK358939	non-coding	yes
11_11223	1H	1.24	HvSnRK1beta3	AB910933	2	no
11_21354	1H	1.68	-	AK376831	-	-
11_21067	1H	1.88	-	AY579884	2	no
11_20502	1H	2.55	-	AK356622	2	no
11_10460	1H	3.21	-	JQ867086	1	no
12_30715	1H	3.21	-	AK362579	1	no
12_11311	1H	3.21	-	-	-	-
12_31144	1H	4.71	-	AK358027	non-coding	yes
11_10419	1H	4.71	-	-	-	-
12_30820	1H	4.71	-	AK354012	2	no
12_10410	1H	4.71	-	AK366216	3	yes
12_10636	1H	5.41	ADC2	FJ746894	non-coding	yes
12_30933	1H	6.98	ACT-1	AF326781	non-coding	yes
12_11011	1H	6.98	-	AK356840	-	-
11_21174	1H	8.96	-	XM_002456258	-	-
11_21226	1H	9.37	-	AK358886	2	no
12_31149	1H	10.69	pap-5	AM941119	-	-
12_30951	1H	11.35	-	-	-	-
12_30950	1H	11.35	-	-	-	-
12_30918	1H	11.35	-	-	-	-
11_10332	1H	11.66	-	AK358307	non-coding	yes
12_30588	1H	12.94	-	AK364644	2	no
11_10775	1H	15.91	-	AK370828	3	yes
11_20749	1H	15.91	-	AK354975	-	-
12_30948	1H	15.91	-	AK354975	-	-
11_20371	1H	17.4	-	AK357109	non-coding	yes
11_10030	1H	17.4	-	AK366607	non-coding	yes
11_20712	1H	20.33	-	AK365741	non-coding	yes
11_10873	1H	20.33	-	AK358016	1	no
12_30241	1H	20.33	CYP79A12	FJ593638	-	-
11_10757	1H	22.04	-	AF475101	2	no
11_10186	1H	22.04	-	AK359422	3	yes
11_10744	1H	23.62	-	AK353610	non-coding	yes
11_21048	1H	24.03	-	JF951904	1	no
12_31276	1H	25.5	-	AK363751	3	no
11_20617	1H	27.12	RSZ38	DQ019628	non-coding	yes
11_10760	1H	28.2	-	AK373385	non-coding	yes
11_10814	1H	28.99	-	AK357445	1	no
11_10238	1H	30.15	-	AK374200	3	no
12_11357	1H	30.15	-	AK357047	non-coding	yes
12_31177	1H	30.81	-	AK370055	1	no
11_10764	1H	34.45	-	AK361291	non-coding	yes
12_11498	1H	34.45	-	AK366897	3	yes
12_30336	1H	35.11	-	AK355445	2	no
11_21095	1H	35.77	-	AK357496	2	no
11_10275	1H	35.77	-	AK372855	-	-
11_20514	1H	35.98	-	AK363633	non-coding	yes
12_30268	1H	36.64	-	-	-	-
12_11266	1H	36.64	-	AK373311	non-coding	yes
11_10597	1H	36.64	-	AK371521	1	no
11_21134	1H	37.3	LOC100825285	XM_010233500	3	yes
12_10314	1H	38.36	-	AK353769	-	-
11_10294	1H	40.4	-	AK356400	non-coding	yes
11_10259	1H	40.4	-	AK372180	non-coding	yes
12_30683	1H	40.4	-	AK356908	-	-
11_10526	1H	40.4	Y14	DQ019637	non-coding	yes
12_31467	1H	40.4	-	AK354131	non-coding	yes
12_30796	1H	40.4	-	AK371217	-	-
12_10235	1H	40.4	-	AK364866	1	no
12_11301	1H	41.74	-	-	-	-
11_11064	1H	41.74	-	JX046063.1	non-coding	yes
11_20855	1H	41.74	-	AK355909	3	yes
11_10957	1H	41.74	-	AK376618	3	yes
11_10470	1H	42.42	vip2	AJ251051	non-coding	yes
12_30498	1H	42.42	-	AK355415	-	-
12_21408	1H	42.42	-	AK358926	non-coding	yes
12_11036	1H	42.42	-	AK358674	-	-
12_30043	1H	42.42	-	AC256277	-	-
12_30562	1H	42.42	-	AK372510	non-coding	yes
11_20427	1H	42.42	-	-	-	-
12_31208	1H	42.42	-	AK360618	non-coding	yes
12_10159	1H	42.42	TaPDIL4-1	AB933348	-	-
11_21193	1H	42.42	-	AK363338	non-coding	yes
11_11478	1H	42.42	-	AK363781	-	-
12_30762	1H	42.42	-	AK374986	-	-
12_10300	1H	42.42	PR-17c	EU131177	non-coding	yes
11_20660	1H	42.42	-	-	-	-
12_10506	1H	42.42	-	AK364432	non-coding	yes
11_20698	1H	42.42	-	AK366430	non-coding	yes
12_30404	1H	42.42	-	AK355367	-	-
11_10438	1H	42.42	-	AK371194	non-coding	yes
12_30436	1H	42.42	LOC100828594	XM_003568808	2	no
11_20757	1H	42.42	LOC100829617	XM_003573977	2	no
12_30438	1H	42.42	-	AK376647	1	no
11_11287	1H	43.08	-	-	-	-
11_11484	1H	44.17	-	AK372837	2	no
12_31381	1H	44.59	-	-	-	-
11_10833	1H	44.59	-	AK368192	non-coding	yes
12_10938	1H	44.59	-	AK359548	1	no
11_21357	1H	44.59	-	AK252323	-	-
12_30059	1H	45.2	-	AK371929	non-coding	yes
12_11169	1H	45.2	-	AK363761	1	no
11_10075	1H	45.2	-	AK368781	non-coding	yes
12_30110	1H	45.2	-	AK357816	2	no
11_11162	1H	45.2	-	AK353714	2	no
12_30592	1H	45.2	-	AK358422	-	-
12_30694	1H	45.2	-	-	-	-
12_31272	1H	45.2	-	AK369867	non-coding	yes
12_30750	1H	45.2	-	AK251423	-	-
12_31134	1H	45.2	-	AK357830	-	-
11_10520	1H	45.2	-	AK368457	non-coding	yes
12_30350	1H	45.2	LOC100833188	XM_003574322	3	yes
12_30406	1H	45.2	LOC100839536	XM_003574343	3	yes
12_30462	1H	45.2	-	AK369224	non-coding	yes
12_30478	1H	45.2	-	AK248509.	-	-
11_10933	1H	45.2	-	AK369390	1	no
12_30499	1H	45.2	-	AK355798	non-coding	yes
11_21312	1H	45.2	-	AK376994	2	no
11_21000	1H	45.85	-	AK370060	-	-
11_20912	1H	46.5	-	AK359599	non-coding	yes
11_20810	1H	46.5	LOC101765948	XM_004983806	non-coding	yes
12_30786	1H	47.21	-	AK357277	non-coding	yes
12_30522	1H	47.21	-	AK365187	non-coding	yes
12_11107	1H	47.21	-	AK364999	non-coding	yes
11_11359	1H	48.29	LOC100845708	XM_010236250	non-coding	yes
12_11217	1H	48.29	-	AK371419	3	no
11_21217	1H	48.29	-	AK366150	2	no
11_10293	1H	48.99	-	AK358927	-	-
12_30243	1H	48.99	-	HG670306	non-coding	yes
11_21361	1H	48.99	-	AK356894	-	-
11_20798	1H	48.99	-	AK354088	-	-
11_11256	1H	49.65	-	AK370290	1	no
12_30710	1H	49.65	-	AK251423.	-	-
11_10324	1H	50.54	-	AK366433	non-coding	yes
12_30348	1H	51.2	-	AK361690	1	no
12_10198	1H	51.2	-	AY589579	-	-
11_21053	1H	51.91	-	AK355026	non-coding	yes
12_30343	1H	51.91	-	-	-	-
11_21333	1H	52.63	-	AK370762	2	no
11_10768	1H	52.63	-	AK370332	non-coding	yes
11_20997	1H	53.4	-	AK365380	2	no
11_10552	1H	54.54	-	AK374312	non-coding	yes
12_30821	1H	54.54	-	-	-	-
12_11444	1H	54.54	mcb1	AJ965495	2	no
12_21463	1H	57.27	-	AK359400	1	no
12_30753	1H	58.59	-	AK366589	non-coding	yes
12_10201	1H	58.59	UXS2	AY677178	non-coding	yes
11_10176	1H	58.59	-	X56775	non-coding	yes
11_20095	1H	58.59	-	AK368077	non-coding	yes
12_30744	1H	59.29	-	AK357780	non-coding	yes
11_10617	1H	59.29	-	AK365749	3	yes
11_11049	1H	59.29	-	AK375106	non-coding	yes
11_10798	1H	59.29	LOC101756861	XM_004962316	2	no
12_30304	1H	59.29	-	AK353823	-	-
12_21131	1H	59.99	-	AK362065	-	-
11_10302	1H	60.65	-	AK366973	2	no
12_31179	1H	61.39	cbp1	AY738115	2	no
12_31401	1H	61.39	-	AK365990	-	-
11_20432	1H	62.05	LOC100844015	XM_003577425	3	no
11_20642	1H	62.6	-	AK371036	non-coding	yes
11_21431	1H	62.6	LOC100833999	XM_010233143	non-coding	yes
11_10516	1H	63.14	-	AK357412	-	-
11_10043	1H	63.74	-	AK376931	non-coding	yes
11_11367	1H	64.44	TaMlo2	AB581575	2	no
11_20956	1H	64.44	-	AK362628	1	no
12_11062	1H	64.44	-	-	-	-
11_10002	1H	64.44	-	AK361031	non-coding	yes
12_10960	1H	64.44	-	-	-	-
11_21219	1H	64.44	-	AK364640	non-coding	yes
12_31464	1H	64.44	-	-	-	-
12_30295	1H	69.08	-	-	-	-
12_10166	1H	71.81	-	AK364792	-	-
11_20290	1H	71.81	-	AK366402	1	no
12_20696	1H	72.47	-	AK365487	non-coding	yes
12_30298	1H	73.13	Nec1	AY972623	non-coding	yes
12_30505	1H	73.78	-	AK361199	2	no
12_30742	1H	74.81	-	JQ867091	-	-
11_20229	1H	74.81	-	AK359220	2	no
12_21176	1H	75.48	-	AK374179	-	-
11_11075	1H	75.48	-	AK357833	non-coding	yes
12_11267	1H	76.22	-	-	-	-
11_10006	1H	76.92	tub4	AM502852	non-coding	yes
11_10279	1H	77.57	-	-	-	-
11_10686	1H	77.92	-	AK370356	non-coding	yes
11_21126	1H	78.58	-	AK365613	2	no
11_20121	1H	80.47	-	AK365931	-	-
11_20990	1H	80.47	-	AK370690	1	no
11_20657	1H	82.09	-	EF575973	non-coding	yes
11_10466	1H	84.71	-	AK369846	-	-
11_11037	1H	86.25	-	AK354185	non-coding	yes
12_30072	1H	87.43	naat-A	AB024006	non-coding	yes
12_11463	1H	88.88	LOC100835099	XM_010232987	-	-
11_10434	1H	88.88	LOC100828990	XM_003568216	-	-
11_20434	1H	89.77	-	AK361877	non-coding	yes
12_30204	1H	89.77	OJ1281_H05.10	AC117265	non-coding	yes
12_11144	1H	89.77	-	KC928249	non-coding	yes
11_10471	1H	89.77	-	AK367018	non-coding	yes
11_21192	1H	89.77	-	AK357712	-	-
11_10830	1H	89.77	-	AK372168	non-coding	yes
11_20550	1H	90.31	-	JX470539	-	-
12_10535	1H	91.73	-	AK358527	3	yes
11_11189	1H	92.43	-	AK356520	non-coding	yes
11_20792	1H	92.43	-	-	-	-
11_20769	1H	92.43	-	AK362475	non-coding	yes
11_21446	1H	93.48	-	AK372642	-	-
11_20475	1H	93.48	-	AK356113	non-coding	yes
12_30546	1H	94.15	-	AK364160	non-coding	yes
11_10433	1H	95.14	-	AK356793	-	-
12_31163	1H	95.14	-	-	-	-
11_21373	1H	96.95	-	AK361983	3	yes
12_11008	1H	96.95	-	AK356886	non-coding	yes
11_10396	1H	98.68	-	AK362036	1	no
11_20149	1H	98.68	kunitzin	HE663464	1	no
12_31192	1H	98.68	-	AK355890	non-coding	yes
12_31319	1H	100.4	-	AK367106	1	no
11_11277	1H	100.4	-	-	-	-
11_10522	1H	101.34	-	AK360842	2	no
11_20754	1H	101.99	-	AK372041	3	no
11_20169	1H	101.99	-	AK355018	non-coding	yes
12_11173	1H	103.99	-	AK361978	3	yes
11_10357	1H	103.99	-	AK359235	3	yes
12_31152	1H	105.77	-	AK374670	-	-
11_20909	1H	105.77	-	AK367339	-	-
11_20267	1H	105.77	-	AK362528	non-coding	yes
12_30532	1H	105.77	-	AK368174	-	-
11_20153	1H	105.77	LOC104582617	XM_010232876	1	no
12_21020	1H	105.77	-	AK371508	3	yes
11_20125	1H	105.77	-	AK366230	2	no
12_20613	1H	105.77	LOC100841026	XM_003567911	non-coding	yes
12_20187	1H	105.77	-	KC776913	non-coding	yes
12_30191	1H	107.77	LOC100829282	XM_010234844	-	-
11_20780	1H	108.52	-	AK249237	-	-
11_20921	1H	109.38	-	AK356152	non-coding	yes
11_20625	1H	110.08	-	AY634576	1	no
11_20220	1H	111.15	LOC100833880	XM_003567972	-	-
11_20844	1H	111.81	-	AK368953	non-coding	yes
11_20021	1H	111.81	-	AK355447	1	no
11_10789	1H	114.06	-	AK250768	-	-
11_21392	1H	114.06	-	AK374216	1	no
12_30014	1H	114.72	-	AK359797	1	no
12_31526	1H	115.09	-	AK363136	2	no
12_10905	1H	116.16	-	AK360016	-	-
11_10729	1H	116.24	-	AK366055	-	-
12_11409	1H	117.24	-	-	-	-
11_10338	1H	118.98	-	AK368897	non-coding	yes
11_10854	1H	119.78	-	AK363563	non-coding	yes
11_20959	1H	119.78	LOC100833793	XM_003567887	1	no
12_30257	1H	119.78	-	AK357335	non-coding	yes
12_21172	1H	121.56	-	AK371163	non-coding	yes
11_21038	1H	122.34	-	AK368296	-	-
11_20908	1H	122.34	-	AK374390	1	no
12_31105	1H	123.1	-	AK358225	2	yes
11_10586	1H	123.1	-	AK354021	non-coding	yes
12_11457	1H	123.81	-	AK369939	3	no
12_11443	1H	125.29	LOC100835009	XM_003565872	1	no
11_10722	1H	126.61	-	AK375449	non-coding	yes
11_21140	1H	127.26	-	AK360864	-	-
12_10207	1H	128.04	-	AK354724	2	no
12_31377	1H	128.04	-	-	-	-
12_30403	1H	128.04	-	-	-	-
11_21068	1H	128.04	LOC100822224	XM_003567850	-	-
11_11481	1H	128.04	-	AK354724	1	no
11_10644	1H	128.63	-	AK356375	1	no
12_31387	1H	129.71	-	AK373819	non-coding	yes
12_10808	1H	129.71	-	AK362477	1	no
12_10693	1H	130.42	-	X56136	non-coding	yes
11_20133	1H	132.16	-	AK361091	non-coding	yes
11_11038	1H	132.16	-	AK363965	non-coding	yes
12_30649	1H	132.16	-	AK353817	3	no
11_10903	1H	133.47	-	AK365225	non-coding	yes
11_20383	1H	134.96	LOC100830416	XM_003567791	non-coding	yes
11_10782	1H	135.62	LOC100839386	XM_003565813	non-coding	yes
12_11271	1H	136.7	-	-	-	-
12_21105	1H	137.78	-	AK371935	non-coding	yes
11_20603	1H	138.86	rsh1	AF182197	non-coding	yes
12_30277	1H	138.86	-	AK371540	2	no
11_21384	1H	138.86	LOC100828987	XM_003567786	non-coding	yes
11_11105	1H	138.86	-	AK371255	1	no
11_10041	1H	138.86	-	AK363231	2	no
12_20599	1H	138.86	-	AY120886	2	no
12_11496	1H	138.86	-	AK367881	non-coding	yes
11_11509	1H	138.86	-	AK357203	non-coding	yes
11_20594	1H	139.6	-	AK365496	-	-
11_20138	1H	140.69	-	-	-	-
11_20840	1H	140.69	-	AK364225	1	no
12_30231	1H	141.46	-	AK367162	non-coding	yes
11_20915	1H	141.46	-	EU963688	3	yes
11_10590	1H	141.46	LOC100841631	XM_003567740	3	no
12_10746	1H	141.46	-	AK374591	2	no
11_20772	1H	142.55	LOC101753358	XM_004960932	non-coding	yes
12_10970	2H	0	-	AK366243	non-coding	yes
12_31446	2H	0.66	-	AK362635	3	yes
12_10718	2H	3.1	-	AK369630	non-coding	yes
12_21415	2H	3.84	-	-	-	-
12_31224	2H	4.59	-	AK375167	2	no
11_10326	2H	4.72	-	AK364643	non-coding	yes
12_11030	2H	6.09	-	AK364311	non-coding	yes
11_11059	2H	7.92	-	AK361093	non-coding	yes
12_10230	2H	7.92	-	AK367939	1	no
12_30781	2H	9.12	-	AK361785	-	-
12_10592	2H	9.12	-	AK365653	-	-
11_21377	2H	9.12	-	AK361947	1	no
11_20563	2H	10.07	-	AK364055	2	no
12_10502	2H	10.86	-	AK366182	3	yes
11_20562	2H	10.86	-	AK364632	2	no
12_11119	2H	10.86	LOC100823230	XM_003580859	1	no
12_30155	2H	10.86	LOC100822816	XM_003580968	3	yes
12_31497	2H	10.86	-	AK361021	1	no
12_30402	2H	10.86	-	AK364250	3	yes
12_30775	2H	10.86	LOC100837042	XM_003581042	2	no
12_30631	2H	12.07	LOC103643003	XM_008666158	3	yes
11_21416	2H	12.07	-	AK362163	2	no
11_20107	2H	14.42	-	AK375783	non-coding	yes
11_20724	2H	14.98	-	Z23038	non-coding	yes
12_31284	2H	15.98	-	AK361824	2	no
11_11040	2H	16.14	-	AK367476	non-coding	yes
11_10943	2H	17.24	AQP2.1	EU182655	non-coding	yes
12_10777	2H	20.45	-	AK362271	non-coding	yes
11_10180	2H	20.45	-	AK361742	3	yes
12_30871	2H	25.33	PPD-H1	KF309170	non-coding	yes
12_30872	2H	25.33	-	FJ515589	non-coding	yes
11_21015	2H	26	-	AK374711	2	no
11_20394	2H	26.63	-	AK368502	non-coding	yes
11_10216	2H	26.63	-	AK372085	-	-
11_21261	2H	27.5	-	AK363794	-	-
11_21265	2H	27.5	LOC100840975	XM_003559707	-	-
11_21366	2H	27.5	LOC100840063	XM_003559704	1	no
11_21187	2H	28.15	-	AK369130	2	no
12_20593	2H	29.05	nashor2	AF136942	-	-
11_10891	2H	29.75	-	AK355618	non-coding	yes
12_20368	2H	30.42	TaGolS2	AB250357	3	no
11_10307	2H	30.42	TaGolS1	AB250356	3	no
12_21049	2H	31.17	-	AK357120	-	-
11_10987	2H	31.91	-	AK368424	non-coding	yes
11_10787	2H	31.91	-	AK356345	non-coding	yes
12_11304	2H	31.91	-	AK358805	1	no
11_20864	2H	32.35	-	AK353953	non-coding	yes
11_11110	2H	32.98	-	AK376663	1	no
12_11452	2H	33.82	-	-	-	-
12_10847	2H	34.24	-	AK353876	1	no
11_21304	2H	34.24	-	AK357931	-	-
11_10525	2H	38.86	-	AK359721	non-coding	yes
11_11073	2H	39.37	-	-	-	-
11_10178	2H	40.03	-	-	-	-
11_10399	2H	40.03	-	AK356586	non-coding	yes
12_30420	2H	40.69	-	-	-	-
11_10837	2H	42.01	-	AK363971	non-coding	yes
12_30657	2H	42.01	-	AK355778	non-coding	yes
12_20326	2H	42.01	-	AK365480	-	-
12_10296	2H	42.01	-	-	-	-
11_10919	2H	42.01	-	AK368475	non-coding	yes
11_10648	2H	42.78	-	AK373242	3	no
11_21153	2H	43.38	LOC100846656	XM_010236040	2	no
12_30432	2H	44.04	-	AK354486	non-coding	yes
11_21338	2H	45.48	-	AK375120	2	no
12_30363	2H	46.14	-	AK363344	2	no
12_11493	2H	46.74	-	AK362341	3	no
12_10715	2H	47.48	-	AK363671	1	no
12_30379	2H	48.8	-	AK375130	-	-
12_30029	2H	48.8	LOC100828758	XM_003580384	non-coding	yes
12_30491	2H	49.5	-	-	-	-
12_10486	2H	49.5	-	AK369111	non-coding	yes
12_20281	2H	50.54	-	KF521800	non-coding	yes
12_11340	2H	50.54	-	AK356560	-	-
12_30703	2H	50.99	-	AK367794	non-coding	yes
11_11061	2H	50.99	BGQ60	BLYBGQ6	non-coding	yes
11_11505	2H	51.87	-	AK376440	non-coding	yes
11_10498	2H	53.09	-	AK354555	non-coding	yes
11_10297	2H	53.09	LOC100846580	XM_003562540	non-coding	yes
11_11054	2H	53.18	-	AK361514	3	yes
11_10234	2H	54.27	-	AK357653	non-coding	yes
12_11428	2H	54.27	LOC100821577	XM_003562544	2	no
12_10156	2H	54.27	-	AK359373	3	yes
11_20131	2H	54.27	Os07g0616600	NM_001066812	non-coding	yes
11_21005	2H	54.92	-	JX104549	1	no
11_20674	2H	55.46	LOC100826465	XM_003574469	non-coding	yes
12_30604	2H	55.46	cbf5	AJ277097	-	-
12_20688	2H	55.46	-	AK353991	2	no
12_30691	2H	55.46	LOC100825724	XM_003571349	non-coding	yes
11_20929	2H	56.43	LOC100831107	XM_003562575	non-coding	yes
12_30259	2H	56.64	-	AK375029	-	-
11_21096	2H	56.64	-	AK369274	non-coding	yes
11_10422	2H	56.64	-	AK360524	3	no
11_10733	2H	56.64	-	AK370271	-	-
11_10325	2H	56.64	-	AK358138	3	yes
11_11302	2H	56.64	-	AK359952	3	yes
11_21388	2H	57.29	-	AK360701	non-coding	yes
11_10638	2H	57.29	-	AK354914	2	no
12_11131	2H	57.29	-	-	-	-
11_11522	2H	58.15	-	AK372546	non-coding	yes
12_31474	2H	58.5	-	AK365253	2	no
11_11400	2H	58.5	-	AK375016	3	yes
11_10996	2H	58.5	eEF1Bbeta 25	AJ277799	non-coding	yes
11_20387	2H	59.58	-	AK359040	-	-
12_11272	2H	60.89	-	-	-	-
11_10147	2H	60.89	-	AK353850	non-coding	yes
11_11015	2H	60.89	Ss2	X69931	3	yes
12_30338	2H	60.89	-	-	-	-
12_20917	2H	61.49	-	AK361063	non-coding	yes
12_30251	2H	61.49	-	AK364466	non-coding	yes
12_30195	2H	61.49	LOC100836327	XM_010233638	-	-
12_20235	2H	61.49	-	AK376421	non-coding	yes
11_20891	2H	61.49	-	AK360322	non-coding	yes
12_10927	2H	61.49	-	AK370570	2	no
11_20748	2H	61.49	-	AK354526	non-coding	yes
12_10558	2H	62.85	-	AK354397	non-coding	yes
12_30557	2H	62.85	-	AK363294	-	-
11_10997	2H	62.85	-	AK376498	-	-
11_11133	2H	63.55	-	AK367569	-	-
11_10796	2H	63.55	-	AK376582	non-coding	yes
12_10485	2H	63.55	-	AK372161	-	-
11_20500	2H	63.55	-	AK362404	non-coding	yes
12_10948	2H	63.55	-	AK370379	non-coding	yes
12_31288	2H	63.55	LOC100833465	XM_003562667	2	no
11_10602	2H	63.55	lhbC	X63197	-	-
12_30634	2H	65.53	-	AK368323	non-coding	yes
12_11155	2H	66.2	-	AK374914	2	no
11_21286	2H	66.2	-	AK368210	non-coding	yes
11_10070	2H	66.2	LOC100834994	XM_003562844	-	-
12_20181	2H	66.2	-	AK354144	-	-
11_11046	2H	66.2	-	AK361408	non-coding	yes
11_10679	2H	66.2	LOC100840705	XM_003562776	1	no
12_30853	2H	66.2	-	-	-	-
12_30772	2H	66.2	-	JN091779	3	yes
11_10358	2H	67.08	-	AK360256	2	no
12_20196	2H	67.08	-	AK362518	non-coding	yes
12_31189	2H	67.08	-	AK364573	1	no
12_30206	2H	67.08	-	-	-	-
12_31218	2H	67.08	-	AK368932	3	yes
11_11211	2H	67.08	-	-	-	-
12_11288	2H	67.08	-	AK366035	non-coding	yes
11_20631	2H	67.08	-	AK354645	3	yes
11_10194	2H	67.08	-	AK359415	1	no
11_10057	2H	67.08	-	AK360922	-	-
11_20476	2H	67.08	LOC100837094	XM_003573671	1	no
11_10012	2H	67.08	LOC100827860	XM_003562906	non-coding	yes
12_21337	2H	67.08	-	AK358015	non-coding	yes
11_10624	2H	67.08	-	AK357301	non-coding	yes
11_10947	2H	67.08	LOC100831318	XM_010239647	non-coding	yes
11_10243	2H	67.08	LOC100838855	XM_003579657	non-coding	yes
12_30828	2H	67.08	-	-	-	-
12_30042	2H	67.08	-	-	-	-
11_20862	2H	67.08	-	AK361845	2	no
12_30068	2H	67.08	-	AK364966	1	no
12_10474	2H	67.63	-	AK366798	2	no
11_20039	2H	67.63	-	AK371832	3	yes
11_20160	2H	68.07	-	AK356567	1	no
11_11178	2H	68.07	-	AK354979	3	yes
12_31175	2H	68.07	LOC100839492	XM_010239830	non-coding	yes
12_30179	2H	68.07	-	-	-	-
12_30582	2H	68.07	-	AK354556	2	no
12_30561	2H	68.07	LOC100844606	XM_003557385	2	no
11_20032	2H	68.07	PsbP	X57407	3	yes
12_30514	2H	68.07	-	AK355609	1	no
11_20458	2H	68.07	-	AK368942	non-coding	yes
12_10099	2H	68.07	-	GU369976	-	-
11_20417	2H	68.07	ATG8g	KF294813	-	-
11_11354	2H	68.07	-	AK371682	2	no
11_20669	2H	68.56	-	AK356298	non-coding	yes
11_10317	2H	68.56	-	AK370602	1	no
11_20251	2H	68.56	-	AK370757	non-coding	yes
11_11206	2H	69.05	-	AK356478	non-coding	yes
11_20438	2H	69.05	-	AK364463	non-coding	yes
12_10154	2H	69.05	-	AK355324	non-coding	yes
12_10883	2H	69.05	-	AK358692	3	yes
12_10035	2H	69.05	pap-2	AM941116	1	no
12_11369	2H	69.05	-	AK369436	non-coding	yes
11_11384	2H	69.79	LOC100824876	XM_003581095	non-coding	yes
12_10640	2H	72.03	-	AK367474	non-coding	yes
11_20585	2H	72.03	-	AK358252	2	no
12_30265	2H	72.99	-	-	-	-
11_10909	2H	72.99	pdil7-1	FN555325	3	no
11_10191	2H	72.99	-	AK366311	-	-
11_10436	2H	72.99	-	AK363905	-	-
11_20532	2H	72.99	-	AK367745	non-coding	yes
12_30108	2H	72.99	-	AK367201	non-coding	yes
11_20887	2H	72.99	-	AK357795	3	yes
12_11504	2H	72.99	-	AK362387	2	no
11_10685	2H	72.99	-	AK362284	-	-
12_11324	2H	72.99	-	AK356277	non-coding	yes
12_30275	2H	72.99	-	-	-	-
11_21399	2H	72.99	-	AK357878	2	no
12_30724	2H	72.99	-	AK368064	non-coding	yes
12_30323	2H	72.99	-	EF212872	non-coding	yes
11_20390	2H	72.99	SBE2a	FN179383	1	no
11_10632	2H	73.35	-	AK373570	2	no
11_10692	2H	73.35	-	AK353752	2	no
12_31256	2H	73.89	-	AK366494	non-coding	yes
12_11316	2H	73.89	-	AK354712	1	no
12_11278	2H	73.89	-	AK359200	non-coding	yes
11_11430	2H	73.89	-	AK365327	non-coding	yes
11_20374	2H	73.89	-	AK372338	non-coding	yes
12_21476	2H	74.55	OPR2	KC661079	1	no
12_31252	2H	74.55	-	AK375175	1	no
11_21094	2H	75.3	-	AK365625	non-coding	yes
11_21166	2H	75.95	-	AK363657	-	-
11_21110	2H	76.61	LOC100824324	XM_003557651	1	no
12_11121	2H	76.61	Cry1b	DQ201154	3	yes
12_11347	2H	76.61	-	AK355434	3	yes
11_11072	2H	77.76	-	AK362500	non-coding	yes
12_10545	2H	77.76	-	AK354223	non-coding	yes
11_21144	2H	78.54	-	AK361496	non-coding	yes
11_20690	2H	78.54	LOC100827538	XM_003579873	non-coding	yes
11_10651	2H	79.82	-	AK356691	non-coding	yes
12_11096	2H	79.92	-	-	-	-
11_10265	2H	80.14	g6pdh	æFJ790424	-	-
11_21258	2H	80.36	-	AK372157	1	no
11_10017	2H	81.31	-	AK353943	1	no
12_30205	2H	82.44	-	AK373368	non-coding	yes
12_31021	2H	82.44	-	-	-	-
12_31020	2H	82.44	-	AK376969	3	yes
11_21251	2H	82.44	-	AK376933	-	-
11_20833	2H	82.44	LOC100839728	XM_010236818	non-coding	yes
12_10719	2H	82.44	-	AK358159	non-coding	yes
12_10717	2H	82.98	-	-	-	-
11_21205	2H	82.98	LOC100845652	XM_003580016	-	-
11_20667	2H	83.7	-	AK367299	non-coding	yes
11_20528	2H	84.35	SAMDC2	GU580936	3	no
12_10650	2H	84.96	LOC102716052	XM_006657498	-	-
11_20947	2H	84.96	-	AK362043	non-coding	yes
11_11402	2H	84.96	-	AK358495	1	no
12_31383	2H	84.96	-	AK363632	non-coding	yes
12_31380	2H	85.52	-	AK364336	non-coding	yes
12_31394	2H	85.52	-	AK354048	3	yes
11_20419	2H	85.52	-	AK374315	non-coding	yes
12_30674	2H	85.52	-	AK369978	non-coding	yes
11_20960	2H	85.73	-	AK366451	3	yes
11_10952	2H	86.58	-	AK373936	2	no
11_20734	2H	86.58	-	AK368339	-	-
12_30178	2H	87.25	-	AK354234	non-coding	yes
11_10196	2H	89.68	-	AK362580	1	no
11_11435	2H	89.68	-	AK365389	-	-
12_31398	2H	89.68	-	AK365389	-	-
12_11388	2H	89.68	-	AK366486	-	-
12_30696	2H	89.68	-	AK362823	3	yes
12_31445	2H	90.48	-	AK355872	non-coding	yes
11_10818	2H	90.48	-	AK360545	non-coding	yes
12_20489	2H	90.48	-	AK357761	non-coding	yes
11_20699	2H	91.11	-	AK359880	-	-
12_31293	2H	93.26	PDF19	KJ551534	non-coding	yes
12_10859	2H	93.26	-	AK358257	1	no
11_21242	2H	94.25	-	AK358224	2	no
11_10786	2H	94.25	-	AK365801	1	no
11_11214	2H	95.58	-	AK373172	2	no
11_10823	2H	95.58	-	AK363113	2	no
11_10619	2H	95.58	-	AK373516	non-coding	yes
11_20781	2H	96.23	-	AK355990	non-coding	yes
11_11100	2H	96.23	-	AK356973	non-coding	yes
11_20340	2H	98.74	vpe2a	FR696361	non-coding	yes
11_10287	2H	98.74	-	AK353897	-	-
11_10213	2H	99.39	-	AK360296	3	no
12_31205	2H	99.39	LOC100825372	XM_003580201	-	-
12_30901	2H	99.39	Vrs1	JF904737	2	no
12_30900	2H	99.39	Vrs1	JF904736	non-coding	yes
12_30899	2H	99.39	Vrs1	JF904737	1	no
12_30897	2H	99.39	Vrs1	JF904737	non-coding	yes
12_30896	2H	99.39	Vrs1	JF904737	non-coding	yes
11_11533	2H	100.05	-	AK371607	-	-
11_10475	2H	101.3	-	AK366146	2	no
11_21037	2H	101.3	-	AK356805	non-coding	yes
11_21136	2H	101.3	UFD1b	FJ602077	-	-
12_31424	2H	101.72	-	AK375713	non-coding	yes
12_10936	2H	101.72	LOC100840486	XM_003580335	1	no
11_21245	2H	101.72	LOC100846683	XM_003581518	-	-
12_10969	2H	102.38	-	-	-	-
11_11058	2H	102.38	-	AK355735	-	-
11_21351	2H	102.38	-	AK373438	1	no
12_20793	2H	103.13	-	AK371934	1	no
11_10214	2H	105.62	hmg1	AJ890015	non-coding	yes
11_20080	2H	107.04	-	AK373578	3	yes
11_21007	2H	107.04	-	AK371400	non-coding	yes
12_30216	2H	107.92	-	AK358082	non-coding	yes
12_10649	2H	108.58	LOC100842302	XM_003580257	-	-
12_11285	2H	108.58	-	EU293132	non-coding	yes
11_10138	2H	108.58	-	AK370437	non-coding	yes
11_21175	2H	108.58	-	AK372660	3	yes
11_11307	2H	109.29	-	AK364689	non-coding	yes
11_20086	2H	110.93	-	AK358640	non-coding	yes
11_11250	2H	111.59	-	-	-	-
11_10876	2H	112.26	ole-2	X82678	non-coding	yes
12_30200	2H	113.53	-	AK366238	non-coding	yes
11_10398	2H	113.53	-	AK360393	-	-
11_11346	2H	114.34	-	AK365849	2	no
12_21527	2H	114.34	-	AK374669	2	no
12_11466	2H	114.34	-	AK374092	non-coding	yes
11_10900	2H	114.34	-	AK373498	non-coding	yes
11_21340	2H	116.5	LOC100831397	XM_003580470	non-coding	yes
11_20498	2H	116.5	-	AK359654	3	yes
12_30095	2H	117.17	-	AK369818	non-coding	yes
12_30480	2H	117.17	-	-	-	-
11_10630	2H	117.59	Os04g0609600	NM_001060358	1	no
12_30555	2H	118.39	LOC100825996	XM_010242076	non-coding	yes
11_11480	2H	118.39	OSJNBb0015N08.13	AL662996	-	-
12_30049	2H	118.39	-	-	-	-
11_11323	2H	118.39	-	AK373463	-	-
11_11094	2H	119.72	LOC100843433	XM_003581570	2	no
11_20099	2H	124.29	-	-	-	-
11_10128	2H	124.98	-	AK362360	3	yes
11_20064	2H	124.98	ATG8c	KF294809	non-coding	yes
11_10731	2H	124.98	-	AK361658	1	no
11_21184	2H	124.98	-	AK356168	-	-
11_10988	2H	124.98	-	AK369073	non-coding	yes
11_11043	2H	125.97	blt14.1	X97916	-	-
11_21238	2H	125.97	-	AK374735	2	no
12_31402	2H	125.97	-	-	-	-
11_10990	2H	125.97	-	EF514912	non-coding	yes
11_10989	2H	125.97	cold-regulated	BLYCLDAB	non-coding	yes
11_20182	2H	127.74	-	AK373283	-	-
11_11236	2H	127.74	OSJNBa0013K16.15	AL662957	non-coding	yes
11_11118	2H	128.87	-	AK357373	2	no
12_21396	2H	129.3	-	AK374410	3	no
12_20989	2H	130.38	LOC100845048	XM_003580352	3	yes
11_10429	2H	130.38	-	AK362157	non-coding	yes
12_30459	2H	131.03	-	AK354953	non-coding	yes
11_10707	2H	131.69	-	AK362011	non-coding	yes
12_31095	2H	133.04	-	AK375129	3	yes
11_10538	2H	133.04	-	AK368288	non-coding	yes
11_10404	2H	133.71	-	-	-	-
12_10739	2H	134.29	-	AK354595	-	-
11_10916	2H	134.35	-	AK375396	-	-
12_30598	2H	135.68	-	AK361971	non-coding	yes
12_31264	2H	135.68	-	AK361971	non-coding	yes
11_21220	2H	136.33	-	AK362401	-	-
12_31406	2H	136.33	SSIIIb	FN179378	non-coding	yes
11_10780	2H	137.03	-	DQ223006	-	-
11_20511	2H	137.03	-	AK363777	2	no
12_30636	2H	138.04	-	AK363283	non-coding	yes
11_21315	2H	138.04	-	AK354902	1	no
12_30152	2H	138.04	-	-	-	-
11_11365	2H	138.04	-	-	-	-
12_30097	2H	139.29	-	AK364861	3	no
11_20141	2H	139.29	-	AK374855	1	no
11_10446	2H	140.69	LOC100837523	XM_003560174	-	-
11_20480	2H	140.69	exin1	AY162186	2	no
11_21440	2H	140.69	-	AK360366	non-coding	yes
12_30310	2H	140.69	-	AK366502	2	no
12_30695	2H	142.01	-	XM_002461487	non-coding	yes
11_21406	2H	142.67	-	AK370573	1	no
12_31100	2H	142.67	-	AK370573	3	yes
11_21370	2H	143.18	-	AK362193	-	-
11_11486	2H	143.18	-	X58138	non-coding	yes
11_21459	2H	143.18	ahh1	AM039897	1	no
11_10109	2H	143.71	-	AK362400	3	yes
12_20183	2H	145.03	-	AK362400	1	no
12_30690	2H	145.69	-	AK363480	3	yes
11_21088	2H	145.69	-	AK371388	3	yes
11_10656	2H	145.69	LOC100826196	XM_003580700	-	-
11_20366	2H	145.69	-	AK364582	2	no
11_21125	2H	146.72	-	AK373061	2	no
11_20215	2H	147.37	-	AK371957	3	no
12_30678	2H	147.37	-	FJ515827	1	no
12_10472	2H	147.37	-	AK356296	3	no
12_30942	2H	147.37	GS2	GQ169685	non-coding	yes
11_10383	2H	147.37	Ha1	AY136627	1	no
11_10065	2H	147.37	-	AK376660	1	no
12_10164	2H	147.37	-	AK360336	non-coding	yes
12_31268	2H	147.37	-	AK358582	-	-
11_20895	2H	149.27	-	AK366193	non-coding	yes
11_10376	2H	149.27	-	AK366531	non-coding	yes
11_11227	2H	149.27	-	AK373169	2	no
12_10579	2H	149.93	-	AK368583	2	no
11_20715	2H	151.92	-	KC244204	1	no
12_30396	2H	151.92	-	AK365050	non-coding	yes
12_30106	2H	151.92	-	AK368524	-	-
12_30248	2H	154.03	-	AK366110	non-coding	yes
11_21274	2H	154.39	-	AK354727	non-coding	yes
12_10915	2H	154.59	-	AK358928	3	yes
11_20590	2H	154.65	-	AK370572	-	-
12_30341	2H	154.65	-	AK367712	1	no
11_10826	2H	155.68	-	-	-	-
11_20494	2H	155.68	-	AK361019	non-coding	yes
12_31461	2H	155.68	-	-	-	-
12_20027	2H	155.68	-	AK370074	-	-
11_21181	2H	155.68	-	AK354575	2	no
11_10551	2H	156.77	-	AK375095	1	no
12_31209	2H	156.77	-	AK376971	non-coding	yes
12_30914	2H	156.77	CHS	X58339	non-coding	yes
12_30352	2H	156.77	LOC100821466	XM_003580606	3	yes
11_10625	2H	156.77	-	AK361684	non-coding	yes
11_11262	2H	156.77	LOC100821359	XM_003579308	2	no
11_10566	2H	157.26	-	AK369352	3	yes
12_10447	2H	158.18	-	AK376118	non-coding	yes
11_10315	2H	158.18	-	AK355761	3	yes
12_10766	2H	158.18	-	AK372582	3	yes
11_11023	2H	158.6	-	AK365157	non-coding	yes
12_10950	2H	159.62	-	AK355861	-	-
11_21250	2H	159.62	-	AK375346	-	-
12_10487	2H	159.62	-	AK370744	non-coding	yes
11_20994	2H	160.46	LOC100824562	XM_003580777	2	no
12_10181	2H	160.46	-	AK355418	-	-
11_11380	2H	160.46	-	AK365388	non-coding	yes
12_11368	2H	160.46	-	AK360506	3	no
11_20293	2H	161.3	-	AK356755	1	no
11_21346	2H	161.3	LOC100832722	XM_010241983	non-coding	yes
11_21299	2H	163.19	-	AK376795	3	yes
11_20943	2H	163.19	LOC100836098	XM_003579420	non-coding	yes
11_21436	2H	164.35	-	AK368579	non-coding	yes
12_30823	2H	164.35	-	AK375658	2	no
11_10791	2H	164.35	-	AK373831	3	yes
11_10072	2H	165.28	-	AK358322	-	-
12_31527	2H	165.28	-	-	-	-
12_31506	2H	166.6	-	AK363813	3	yes
12_10937	2H	166.6	-	AK364609	1	no
12_31300	2H	166.6	-	AK367776	2	no
11_10770	2H	167.66	-	AK356864	non-coding	yes
11_21453	2H	168.26	-	AK377121	non-coding	yes
11_10329	2H	168.26	-	AK362809	non-coding	yes
12_31180	2H	168.26	-	AK362211	non-coding	yes
11_21099	2H	168.26	LOC100830587	XM_003580797	-	-
11_20561	2H	169.66	-	AK370067	2	no
11_10085	2H	169.66	-	AK356900	1	no
12_11050	2H	169.66	prx7	AJ003141	non-coding	yes
11_20681	2H	169.66	-	AK365323	-	-
11_10101	2H	170.73	-	AK369129	non-coding	yes
12_30378	2H	171.6	-	AK362030	2	no
12_30102	2H	172.92	-	AK359953	non-coding	yes
12_31428	3H	0	-	AK376543	1	no
12_20090	3H	3.97	-	AK368153	3	yes
12_10103	3H	3.97	-	-	-	-
11_20797	3H	5.36	-	AK375179	non-coding	yes
11_20159	3H	6.31	-	AK373207	non-coding	yes
12_31448	3H	6.31	-	AK361167	non-coding	yes
12_11434	3H	6.31	-	HG670306	3	yes
11_11453	3H	8.56	-	HG670306	non-coding	yes
11_20252	3H	8.91	-	AK357099	non-coding	yes
12_10173	3H	8.91	-	AK357515	2	no
12_31409	3H	9.56	-	AK362469	3	yes
11_20529	3H	11.01	-	AK367229	non-coding	yes
11_21190	3H	11.01	-	AK374003	2	no
12_30297	3H	11.01	HGA1	AF521177	1	no
11_21398	3H	11.01	-	AK361463	2	no
11_21027	3H	12.38	-	AK374241	3	yes
11_20976	3H	13.13	-	AK365221	non-coding	yes
12_11310	3H	13.13	-	AK372013	non-coding	yes
11_10886	3H	13.78	-	AK366387	non-coding	yes
11_10112	3H	14	-	AK362967	2	no
12_30910	3H	14	-	AK364415	2	no
12_30915	3H	14.91	-	AK370661	-	-
11_20595	3H	14.91	-	AK357221	-	-
12_30113	3H	17.66	-	AK353747	2	no
11_20172	3H	18.21	-	AK375084	non-coding	yes
12_10571	3H	18.21	td2IL1	FR820609	1	no
11_20742	3H	20.52	-	AK366158	-	-
11_10565	3H	21.58	-	AK372389	1	no
12_30192	3H	25.53	-	AK376053	non-coding	yes
11_20552	3H	26.23	-	AK359160	non-coding	yes
11_10559	3H	26.71	-	AK365454	2	no
12_30920	3H	26.71	-	AK367861	non-coding	yes
11_20794	3H	28.02	ptr1	AF023472	-	-
12_11237	3H	29.09	-	HG670306	non-coding	yes
11_20968	3H	29.75	LOC100824906	XM_003568456	non-coding	yes
12_30284	3H	29.75	-	HG670306	non-coding	yes
11_20455	3H	29.75	-	AK357975	3	yes
11_20607	3H	32.92	-	AK359506	non-coding	yes
12_30571	3H	32.92	-	HG670306	non-coding	yes
11_10026	3H	34.15	-	AK376962	3	yes
12_11527	3H	34.15	-	AK364820	non-coding	yes
12_11414	3H	34.15	-	HG670306	1	no
12_21268	3H	35.95	-	AK361589	2	no
12_30431	3H	35.95	-	AK361941	non-coding	yes
11_10672	3H	37.62	-	AK377164	3	yes
12_30925	3H	37.62	-	AK357343	2	no
12_10968	3H	38.91	-	-	-	-
11_10710	3H	39.57	-	HG670306	non-coding	yes
11_10825	3H	39.92	-	AK360184	non-coding	yes
11_20410	3H	39.92	-	AK361849	-	-
11_10081	3H	39.92	-	AK354813	-	-
12_30953	3H	40.99	-	HG670306	1	no
12_31298	3H	40.99	-	HG670306	non-coding	yes
12_31159	3H	40.99	-	AK365458	non-coding	yes
11_20193	3H	42.31	LOC100833511	XM_003557264	2	no
11_10863	3H	42.31	-	AK369026	non-coding	yes
12_10114	3H	42.31	LOC100833511	XM_003557264	-	-
11_21145	3H	42.96	LOC100821711	XM_010234686	1	no
11_20647	3H	43.96	-	AK358315	-	-
11_21533	3H	47.37	-	AK366641	-	-
11_11002	3H	48.02	-	AK360509	non-coding	yes
12_11117	3H	48.88	-	HG670306	non-coding	yes
12_30913	3H	48.88	-	HG670306	non-coding	yes
12_21506	3H	48.88	-	AK360662	non-coding	yes
12_30785	3H	49.53	-	AK356257	non-coding	yes
12_31475	3H	49.53	-	-	-	-
12_30064	3H	50.19	-	AK367843	-	-
11_10601	3H	50.19	-	AK357110	non-coding	yes
12_31009	3H	50.85	-	AK361669	non-coding	yes
11_20356	3H	50.85	-	-	-	-
11_21101	3H	50.85	-	AK355477	non-coding	yes
11_20719	3H	52.17	acT4	AM749045	3	yes
11_21189	3H	52.17	LOC100829685	XM_003564416	2	no
12_30609	3H	52.17	-	-	-	-
12_20264	3H	53.2	-	AK357510	1	no
12_11069	3H	53.2	-	AK357217	1	no
12_30467	3H	53.86	-	AK364823	-	-
12_30721	3H	55.22	-	-	-	-
12_30583	3H	58.51	-	AK367382	2	no
12_30737	3H	59.83	-	AK361759	3	yes
12_11102	3H	59.83	-	AK365832	non-coding	yes
12_30474	3H	59.83	-	AK366748	3	yes
12_31122	3H	59.83	-	AK358898	3	yes
12_30922	3H	60.58	-	AK376641	-	-
12_30923	3H	60.58	-	HG670306	non-coding	yes
12_31015	3H	60.58	-	HG670306	non-coding	yes
12_30680	3H	61.94	Os01g0235300	NM_001049056	-	-
12_11511	3H	61.94	LOC100821912	XM_003565905	3	yes
11_11313	3H	63.25	-	-	-	-
11_10380	3H	63.25	-	AK376342	non-coding	yes
11_21109	3H	63.25	-	AK356135	non-coding	yes
11_21197	3H	63.25	LOC100836439	XM_003566075	3	yes
12_10233	3H	63.25	-	AK353719	non-coding	yes
11_11258	3H	63.94	-	AK373282	non-coding	yes
11_20866	3H	63.94	-	AK356763	non-coding	yes
11_21129	3H	63.94	-	AK363553	non-coding	yes
12_30799	3H	63.94	-	AK376395	2	no
11_11086	3H	64.6	-	AK365490	non-coding	yes
12_30618	3H	64.6	-	AK360381	non-coding	yes
12_31372	3H	65.25	-	AK357358	non-coding	yes
11_20102	3H	65.25	DnMT2	JN642641	2	no
12_31008	3H	65.25	-	AK366082	non-coding	yes
12_11265	3H	65.25	GER6a	DQ647625	-	-
11_20890	3H	65.25	-	AK355521	non-coding	yes
12_31012	3H	65.25	-	AK373911	non-coding	yes
11_10620	3H	65.25	-	AK372220	3	no
11_20002	3H	65.25	-	AK357303	non-coding	yes
11_10966	3H	65.25	-	AK361484	1	no
12_10391	3H	65.25	LOC100846088	XM_003566351	2	no
12_30262	3H	65.25	-	HG670306	non-coding	yes
11_10365	3H	65.25	-	AK368190	non-coding	yes
11_20288	3H	65.25	-	DQ631549	non-coding	yes
12_31214	3H	65.25	-	AK356511	non-coding	yes
11_11283	3H	66.62	-	AK360107	non-coding	yes
11_20583	3H	66.62	-	AK365999	3	yes
11_11125	3H	66.62	-	AK369234	2	no
11_20801	3H	66.62	-	AK362560	-	-
11_20486	3H	66.62	-	AK371948	-	-
11_11530	3H	66.62	-	AK366347	1	no
11_10925	3H	66.62	-	AK363708	2	no
11_21472	3H	66.62	LOC100826971	XM_003569226	3	yes
11_21435	3H	66.62	-	-	-	-
11_20439	3H	67.27	-	AK363527	non-coding	yes
11_11099	3H	67.27	-	HG670306	non-coding	yes
12_20591	3H	67.27	-	-	-	-
11_10224	3H	67.27	-	AK354738	non-coding	yes
12_30130	3H	67.27	-	HG670306	non-coding	yes
12_20721	3H	67.27	-	-	-	-
12_11295	3H	67.27	-	AK368905	non-coding	yes
11_21147	3H	67.27	-	AK354197	2	no
12_30039	3H	67.27	-	AK369840	non-coding	yes
12_31502	3H	67.27	-	AK359804	non-coding	yes
12_21411	3H	67.27	-	AK357129	1	no
11_11337	3H	67.27	-	HG670306	non-coding	yes
12_11482	3H	67.27	-	AK355195	non-coding	yes
11_21062	3H	67.27	LOC100830007	XM_003566737	non-coding	yes
12_10784	3H	67.27	-	AK365128	3	yes
12_31368	3H	67.86	-	AK364083	non-coding	yes
11_10137	3H	67.86	-	AK365620	1	no
11_20796	3H	67.86	-	AK367240	non-coding	yes
11_20428	3H	67.86	CAX	EF446604	non-coding	yes
11_10011	3H	67.86	-	AK371824	non-coding	yes
11_11124	3H	67.86	-	HG670306	non-coding	yes
12_20574	3H	67.86	-	AK371666	1	no
11_20856	3H	67.86	-	AK368731	2	no
12_30126	3H	67.86	-	-	-	-
12_10155	3H	67.86	ES1A	X78884	3	yes
12_31010	3H	67.86	-	-	-	-
12_31014	3H	67.86	-	AK354587	non-coding	yes
11_10926	3H	67.86	-	AK368969	non-coding	yes
11_11502	3H	67.86	-	HG670306	-	-
12_31017	3H	67.86	-	AK356796	non-coding	yes
11_20970	3H	67.86	-	AK366122	non-coding	yes
12_21475	3H	67.86	-	AK365832	non-coding	yes
12_30809	3H	67.86	-	AK363203	non-coding	yes
12_30318	3H	67.86	-	AK355166	non-coding	yes
11_20333	3H	67.86	-	AK364981	non-coding	yes
12_11518	3H	67.86	-	AK357889	non-coding	yes
11_10456	3H	67.86	-	AK373353	1	no
11_11501	3H	67.86	LOC100843157	XM_003569107	1	no
12_31281	3H	67.86	-	AK371372	1	no
11_10008	3H	67.86	-	AK367613	non-coding	yes
11_10328	3H	67.86	-	AK360949	3	no
11_20444	3H	68.51	-	AK358296	non-coding	yes
11_11401	3H	69.05	LOC100838390	XM_003569431	non-coding	yes
12_20108	3H	69.4	-	AK359141	-	-
11_10653	3H	69.4	-	AK356876	non-coding	yes
11_10225	3H	69.4	-	AK369569	2	no
11_20995	3H	69.95	LOC100845901	XM_003569539	-	-
12_30009	3H	69.95	-	AK366123	non-coding	yes
11_21511	3H	71.26	-	AK374059	3	yes
11_11016	3H	71.26	-	AK358857	non-coding	yes
12_31393	3H	71.26	-	AK356259	3	yes
12_31011	3H	71.26	-	AK374881	2	no
12_21064	3H	71.26	-	AK357385	non-coding	yes
12_10850	3H	71.26	-	AK366964	3	yes
12_10678	3H	71.26	-	AK356724	non-coding	yes
11_20639	3H	71.26	-	HG670306	non-coding	yes
11_20276	3H	71.26	-	AK356317	non-coding	yes
12_11429	3H	71.26	-	AK370177	non-coding	yes
12_31016	3H	71.26	-	HG670306	2	no
11_10728	3H	72.21	-	AK354679	non-coding	yes
11_10281	3H	73.3	-	AK362763	non-coding	yes
12_20863	3H	73.3	-	AK373209	non-coding	yes
11_10158	3H	73.3	-	AY044237	-	-
12_30829	3H	73.3	-	AY044237	1	no
11_10373	3H	73.97	-	AK366322	3	no
11_11191	3H	75.27	-	HG670306	non-coding	yes
12_11150	3H	75.27	-	HG670306	non-coding	yes
12_11084	3H	75.27	-	HG670306	-	-
12_30088	3H	75.27	-	HG670306	3	no
11_21120	3H	75.27	-	AK375619	non-coding	yes
11_21502	3H	76.43	-	AK356987	3	yes
11_20704	3H	76.43	FVE	KJ748016	3	yes
12_11152	3H	77.37	-	AK356551	2	no
12_30005	3H	77.37	-	HG670306	non-coding	yes
11_10839	3H	77.37	LOC100846409	XM_003569625	3	yes
11_11391	3H	77.37	-	AK249072	-	-
11_10335	3H	77.37	-	AK353771	3	yes
12_11284	3H	78.25	-	AK363586	-	-
12_20608	3H	78.25	-	-	-	-
12_30616	3H	78.25	-	AK365474	non-coding	yes
12_30788	3H	78.25	-	AK354106	non-coding	yes
12_31153	3H	80.49	-	AK357697	-	-
11_21305	3H	80.49	-	AK376907	non-coding	yes
11_20931	3H	81.28	-	HG670306	non-coding	yes
11_11394	3H	81.28	-	HG670306	2	no
12_31242	3H	82.62	-	AK369382	non-coding	yes
11_20017	3H	82.62	-	AK355753	non-coding	yes
11_10172	3H	82.62	-	AK366339	non-coding	yes
11_11314	3H	83.16	-	AK361353	non-coding	yes
12_31323	3H	83.58	-	AK366490	non-coding	yes
11_20273	3H	83.58	-	AK377113	3	no
11_10813	3H	83.58	-	AK249355	-	-
11_20877	3H	83.8	-	AK366462	3	yes
12_30754	3H	84.22	-	AK368008	1	no
11_11241	3H	84.22	-	AK356773	3	yes
11_20694	3H	84.98	-	AK376332	1	no
12_31356	3H	85.4	LOC100835720	XM_003569762	non-coding	yes
11_10350	3H	85.4	-	AK362324	-	-
12_31529	3H	85.4	-	AK371121	non-coding	yes
12_10452	3H	85.4	-	AK363118	1	no
11_20521	3H	86.03	-	AK367572	non-coding	yes
12_30399	3H	86.57	-	AK374928	non-coding	yes
11_10276	3H	86.57	LOC100841228	XM_003569781	non-coding	yes
11_20566	3H	87.15	-	AK370529	non-coding	yes
11_10683	3H	87.8	-	-	-	-
11_20778	3H	87.8	-	AK365680	non-coding	yes
11_20695	3H	87.8	LOC100844886	XM_003569793	non-coding	yes
12_10609	3H	87.8	LOC100844886	XM_003569793	2	no
12_30743	3H	87.8	-	AK364775	non-coding	yes
12_31346	3H	88.5	-	AK365838	2	no
12_21194	3H	90.1	LOC100826321	XM_003563154	non-coding	yes
11_10047	3H	90.1	-	-	-	-
12_11454	3H	90.1	-	-	-	-
11_20362	3H	90.52	-	AK357345	2	no
11_20597	3H	91.19	-	AK252380	-	-
11_20222	3H	91.79	gstI	AJ419775	1	no
12_30170	3H	92.73	-	AK353673	non-coding	yes
12_20849	3H	92.73	-	AK357910	2	no
11_20115	3H	92.73	-	AK376197	non-coding	yes
12_11517	3H	93.81	-	HG670306	non-coding	yes
12_31262	3H	93.81	-	AK370785	non-coding	yes
11_20093	3H	93.81	-	AK358099	2	no
12_30677	3H	93.81	-	AK365110	-	-
11_21358	3H	93.81	-	AK356082	3	yes
12_30278	3H	95.14	-	-	-	-
11_20063	3H	97.14	-	AK376724	3	no
11_10444	3H	98.05	-	AK362073	-	-
12_31299	3H	98.05	-	AK357441	-	-
11_10628	3H	98.05	icy2	AJ748337	non-coding	yes
12_11138	3H	98.05	-	AK364177	non-coding	yes
11_21348	3H	98.66	-	AK372146	-	-
11_21294	3H	100.29	-	AK362474	1	no
11_20136	3H	100.29	-	HG670306	-	-
12_30663	3H	100.29	-	-	-	-
12_31018	3H	100.29	Gamyb	AY008692	3	yes
12_10134	3H	100.71	-	AK355287	2	no
12_30325	3H	101.37	-	-	-	-
11_20659	3H	102.12	-	AK357058	2	no
11_10253	3H	102.66	-	HG670306	non-coding	yes
12_10583	3H	102.66	-	AK357058	-	-
11_11021	3H	104.15	UBC	AY220735	2	no
11_10747	3H	104.15	-	AK353863	1	no
12_31367	3H	106	-	AK371875	2	no
12_30250	3H	106.67	-	AK356601	non-coding	yes
12_30090	3H	108	-	AK372144	non-coding	yes
11_20130	3H	108.7	-	AK365791	non-coding	yes
12_30640	3H	108.7	-	AK369817	3	yes
12_30909	3H	108.7	-	HG670306	non-coding	yes
11_21438	3H	108.7	-	KF034796	non-coding	yes
11_20999	3H	108.7	-	AK362455	2	no
11_20628	3H	108.7	-	HG670306	non-coding	yes
11_20626	3H	109.43	-	AK366712	1	no
11_10515	3H	110.09	-	AK365718	non-coding	yes
11_10184	3H	110.75	-	AK359211	-	-
11_21083	3H	111.49	-	AK372580	non-coding	yes
11_21381	3H	112.15	-	HG670306	non-coding	yes
11_21517	3H	113.05	-	AK365897	-	-
12_10344	3H	114.36	LOC100831719	XM_003564587	2	no
12_10662	3H	114.36	-	AK363838	non-coding	yes
12_30342	3H	114.36	-	-	-	-
11_21495	3H	114.36	-	AK364207	non-coding	yes
11_21493	3H	115.21	-	FN564427	-	-
12_30119	3H	116.24	-	AK371408	2	no
11_20009	3H	118.22	-	AK359573	3	no
11_21513	3H	119.53	-	HG670306	non-coding	yes
12_11392	3H	120.73	-	HG670306	non-coding	yes
12_30423	3H	120.73	LOC100837858	XM_003564523	non-coding	yes
11_21212	3H	120.73	-	HG670306	non-coding	yes
11_20023	3H	122.7	-	AK366769	non-coding	yes
11_21161	3H	122.7	-	AK369434	-	-
11_10753	3H	123.37	-	AK357319	3	yes
11_21277	3H	124.04	LOC100832846	XM_003564507	2	no
11_20168	3H	124.04	LOC100832317	XM_003564506	non-coding	yes
11_10312	3H	125.11	-	AK357709	1	no
11_20523	3H	125.11	-	AK371433	non-coding	yes
12_10100	3H	125.11	Os01g0834500	NM_001051255	1	no
11_11503	3H	125.11	-	HG670306	non-coding	yes
12_30375	3H	125.11	-	-	-	-
12_30276	3H	125.11	-	-	-	-
12_31329	3H	125.86	-	AK364897	3	yes
11_10584	3H	127.26	-	AK368788	-	-
12_30927	3H	127.26	-	AK365160	1	no
12_10680	3H	128.01	-	FJ403591	1	no
12_30223	3H	129.83	-	AK363144	non-coding	yes
12_31220	3H	129.83	-	AK369083	2	no
11_11330	3H	129.83	-	-	-	-
12_31269	3H	130.58	-	AK355702	non-coding	yes
12_30732	3H	131.24	-	AK358089	-	-
11_20944	3H	131.24	-	AK362017	non-coding	yes
12_31499	3H	131.24	LOC100840604	XM_003564789	-	-
11_10918	3H	132.62	-	AK370620	1	no
11_21405	3H	132.62	LOC100838458	XM_003564782	3	yes
12_30274	3H	133.36	-	HG670306	non-coding	yes
12_31525	3H	134.05	-	AK364139	non-coding	yes
12_11338	3H	134.71	-	AK360028	non-coding	yes
11_11172	3H	134.71	-	AK359107	2	no
12_30924	3H	134.71	-	HG670306	-	-
12_30084	3H	134.71	-	HG670306	3	yes
11_10044	3H	134.71	LOC100829276	XM_003564751	non-coding	yes
11_10821	3H	134.71	-	AK372577	3	yes
11_10754	3H	134.71	-	AK362773	2	no
12_30096	3H	135.43	-	AK363170	1	no
12_20413	3H	135.43	-	AK356460	non-coding	yes
11_10867	3H	135.43	-	AK357162	non-coding	yes
12_31238	3H	135.43	LOC100821689	XM_003564727	1	no
11_20650	3H	135.43	-	AK367358	2	no
11_20662	3H	136.92	-	AK359570	3	yes
11_20343	3H	136.92	-	AK361003	non-coding	yes
12_30081	3H	136.92	-	AK365049	non-coding	yes
11_10280	3H	136.92	LOC100831721	XM_003564843	1	no
11_11141	3H	137.74	-	HG670306	1	no
12_30963	3H	137.74	-	HG670306	non-coding	yes
12_10505	3H	137.74	-	AK373912	-	-
12_20369	3H	138.39	LOC100828812	XM_003573477	2	no
11_11196	3H	138.39	-	HG670306	non-coding	yes
11_10842	3H	139	-	AK365642	2	no
11_20612	3H	139.66	-	AK367946	-	-
12_10205	3H	141.22	-	-	-	-
12_30973	3H	141.26	-	HG670306	non-coding	yes
11_20527	3H	142.17	LOC100831350	XM_003572099	1	no
12_10122	3H	143.33	-	AK369540	non-coding	yes
12_30092	3H	143.33	-	HG670306	non-coding	yes
11_10381	3H	143.33	-	AK362014	2	no
11_21428	3H	143.33	-	AK374367	non-coding	yes
12_30860	3H	145.84	-	AK355118	non-coding	yes
11_11127	3H	145.84	-	AK366860	3	yes
11_20085	3H	146.25	-	AK362354	non-coding	yes
12_31251	3H	147.57	-	AK376358	non-coding	yes
12_11154	3H	147.57	-	-	-	-
11_20920	3H	148.79	-	-	-	-
11_20851	3H	148.79	-	AK356816	-	-
12_30367	3H	149.45	-	HG670306	non-coding	yes
12_31496	3H	150.11	-	AK364188	non-coding	yes
12_11047	3H	150.11	-	HG670306	non-coding	yes
11_21427	3H	150.11	-	AK369539	3	yes
12_30137	3H	151.84	-	AK369763	-	-
11_10631	3H	153.61	-	AK367554	non-coding	yes
12_21386	3H	154.44	-	AK375115	non-coding	yes
11_21266	3H	156.42	-	AK367322	non-coding	yes
11_20952	3H	156.42	-	AK373306	non-coding	yes
12_11297	3H	156.46	-	-	-	-
11_21272	3H	157.77	-	KC953025	3	yes
12_21531	3H	158.05	-	AK374702	non-coding	yes
12_21376	3H	159.54	-	AK374412	non-coding	yes
12_30841	3H	159.54	-	AK374702	2	no
12_31500	3H	160.19	-	AK374062	-	-
12_20421	3H	162.17	-	AK354799	2	no
12_11510	3H	162.17	-	HG670306	non-coding	yes
12_20505	3H	162.83	-	AK358196	2	no
11_20155	3H	162.83	-	AK374020	non-coding	yes
12_21345	3H	163.49	-	HG670306	non-coding	yes
11_11436	3H	163.49	-	HG670306	non-coding	yes
12_30921	3H	163.49	-	FJ188379	1	no
12_30370	3H	164.15	-	AK359957	3	yes
12_30767	3H	167.33	-	AK361433	2	no
11_10935	3H	167.33	-	AK361433	3	yes
12_20198	3H	167.33	-	-	-	-
11_10646	3H	167.33	-	AK355526	non-coding	yes
11_21008	3H	169.29	-	AK358057	non-coding	yes
11_10702	3H	169.95	-	AK354299	non-coding	yes
12_30271	3H	169.95	-	HG670306	1	no
11_20605	3H	171.65	-	AK367548	1	no
11_10681	3H	172.82	-	AK373612	non-coding	yes
12_31388	3H	172.82	-	AK354732	non-coding	yes
11_11410	3H	172.82	-	AK374422	-	-
12_10629	3H	172.82	-	AK359686	non-coding	yes
12_30736	3H	173.43	-	AK354245	1	no
11_10694	3H	173.43	LOC100825496	XM_003565082	non-coding	yes
12_10014	3H	173.43	-	-	-	-
11_11411	3H	173.43	-	AK371175	non-coding	yes
11_20339	3H	174.2	-	AK366223	-	-
11_21267	3H	174.45	LOC100830194	XM_003565098	non-coding	yes
11_20057	3H	174.45	-	-	-	-
11_11516	3H	174.99	-	HG670306	non-coding	yes
12_20176	3H	175.7	-	-	-	-
12_30229	3H	177.01	-	-	-	-
12_21500	3H	178.25	-	AK357505	non-coding	yes
12_30055	3H	178.99	-	AK353666	1	no
11_10767	3H	179.16	-	-	-	-
12_30135	3H	179.81	-	AK356358	non-coding	yes
11_10343	3H	179.81	-	AK372372	non-coding	yes
12_21117	4H	0	-	AK359776	1	no
12_30764	4H	0	-	AK365314	non-coding	yes
12_31324	4H	0.75	-	AK371529	1	no
11_20145	4H	1.2	-	-	-	-
11_21056	4H	2.6	-	AK367738	non-coding	yes
11_10208	4H	2.6	-	AK359180	3	yes
11_10409	4H	3.2	LOC100836881	XM_003573504	non-coding	yes
11_21228	4H	3.8	-	AK365298	3	yes
11_11345	4H	5.23	-	AK354159	-	-
12_30140	4H	5.54	-	AK375080	3	yes
12_31486	4H	6.86	-	-	-	-
12_20274	4H	6.86	-	-	-	-
12_11485	4H	10.77	-	-	-	-
11_10319	4H	11.04	-	AK365511	non-coding	yes
12_31458	4H	12.34	-	-	-	-
11_10490	4H	12.34	-	AK362116	3	yes
12_11300	4H	12.34	-	AK365280	3	yes
12_30540	4H	14.88	-	AK359672	non-coding	yes
12_30150	4H	16.96	-	AK366312	non-coding	yes
11_10113	4H	19.45	-	AK364804	-	-
11_10223	4H	19.45	LOC100843582	XM_003574021	1	no
11_10738	4H	19.45	-	AK376903	non-coding	yes
11_21359	4H	20.44	LOC100846772	XM_010233095	non-coding	yes
11_20557	4H	20.87	LOC100822280	XM_010233092	non-coding	yes
11_10574	4H	21.53	-	AK370197	1	no
11_10221	4H	22.93	GER1a	DQ647619	non-coding	yes
11_11199	4H	23.96	-	AK354116	non-coding	yes
11_11136	4H	24.71	-	AK355582	-	-
12_21458	4H	25.45	-	AK370147	1	no
11_21385	4H	26.2	-	-	-	-
12_11060	4H	26.2	-	AK375913	1	no
12_10626	4H	26.2	-	AK362929	non-coding	yes
12_30394	4H	26.2	-	AK373747	non-coding	yes
11_10132	4H	26.2	-	AK358845	2	no
12_10562	4H	26.2	LOC101776615	XM_004986232	3	yes
11_20210	4H	26.71	-	AK375913	non-coding	yes
12_11175	4H	26.71	-	AK362123	1	no
11_21070	4H	28	-	AK355304	non-coding	yes
11_20422	4H	28	LOC100820964	XM_003560743	-	-
11_20302	4H	28	-	AK372064	-	-
11_21418	4H	28.75	-	X62388	non-coding	yes
11_20680	4H	28.75	-	-	-	-
11_20109	4H	29.34	-	AK360657	non-coding	yes
11_20777	4H	29.76	-	AK364484	2	no
12_30907	4H	30.37	-	JX878491	non-coding	yes
11_21374	4H	30.37	-	AK371817	1	no
11_20411	4H	30.37	-	AK373998	3	yes
11_10031	4H	30.37	-	AK370091	1	no
12_10395	4H	30.37	-	AK361942	non-coding	yes
11_20001	4H	31.69	-	AK370309	non-coding	yes
12_31313	4H	32.92	-	AK363541	non-coding	yes
12_31164	4H	33.35	-	AK359977	3	no
11_21389	4H	34.38	-	AK364469	-	-
12_30865	4H	35.24	PhyA	DQ201141	-	-
12_30864	4H	35.24	-	AK370500	-	-
12_30863	4H	35.24	-	AK370500	non-coding	yes
11_21122	4H	35.24	-	AK357238	non-coding	yes
11_21397	4H	35.24	-	AK359074	1	no
12_10810	4H	37.88	-	AK366265	non-coding	yes
12_10860	4H	37.88	-	AK369448	non-coding	yes
12_31524	4H	41.55	-	AK360268	non-coding	yes
12_30992	4H	43.06	-	AK361017	2	no
12_10347	4H	43.72	-	AK362515	non-coding	yes
12_10171	4H	43.72	-	AK368127	3	yes
11_20012	4H	43.72	-	-	-	-
12_10371	4H	44.33	Cel1	AB040769	non-coding	yes
11_20114	4H	44.99	-	AK360127	1	no
12_20011	4H	44.99	-	AK365784	non-coding	yes
12_10063	4H	44.99	-	AK360127	3	yes
11_20180	4H	44.99	LOC100835581	XM_010231982	non-coding	yes
12_20240	4H	44.99	LOC100835895	XM_010232013	non-coding	yes
12_30328	4H	45.65	-	AK372791	-	-
12_30187	4H	46.97	-	AK365461	1	no
11_10048	4H	46.97	-	AK367536	3	yes
11_11180	4H	48.77	-	AK364815	non-coding	yes
12_30993	4H	49.43	LOC100833831	XM_003577562	2	no
11_10668	4H	50.22	LOC100833355	XM_003562245	non-coding	yes
11_10793	4H	50.22	GAST1	GQ370009	non-coding	yes
12_11112	4H	51.53	-	AK373503	3	yes
11_20939	4H	51.53	-	AK361948	3	yes
11_21490	4H	52.39	-	-	-	-
11_11405	4H	53.28	-	AK373202	3	yes
12_30777	4H	53.94	cl10949_1	XM_008679314	-	-
11_10261	4H	53.94	-	AK372001	-	-
12_31382	4H	53.94	-	-	-	-
12_30331	4H	53.94	-	AK366858	1	no
11_20269	4H	54.73	-	AK360727	3	yes
11_10756	4H	54.73	-	AK354774	3	no
11_10432	4H	54.73	-	AK373045	3	yes
11_21073	4H	54.73	-	-	-	-
11_10577	4H	54.73	-	AK376929	1	no
11_21071	4H	54.94	-	AK377162	non-coding	yes
11_20782	4H	54.94	-	AK368577	2	no
11_10942	4H	55.15	-	AK376959	1	no
11_20853	4H	55.58	-	AK370363	2	no
12_30684	4H	56.22	-	AK359353	non-coding	yes
11_10424	4H	56.22	-	AK355297	non-coding	yes
12_31026	4H	56.22	Adh1	AF253472	3	no
12_11190	4H	56.22	-	AK356723	non-coding	yes
11_10411	4H	56.22	-	AK363891	2	no
12_30605	4H	56.22	-	AK364819	3	yes
11_20496	4H	56.22	-	AK251785.1	-	-
12_31156	4H	56.22	-	AK354281	-	-
11_10509	4H	56.22	-	AK368169	2	no
11_11042	4H	56.22	-	AK363646	non-coding	yes
11_10028	4H	56.22	RPL3B-1	BK001235	non-coding	yes
12_10195	4H	56.22	-	AK360727	1	no
11_10093	4H	56.22	-	-	-	-
12_30878	4H	56.22	PDI	HQ911361	1	no
12_31360	4H	56.22	-	AK368118	-	-
12_20525	4H	56.22	-	-	-	-
11_21254	4H	56.22	nac020	FR821742	non-coding	yes
12_20831	4H	56.22	-	AK364461	1	no
12_21029	4H	56.22	-	AK359646	1	no
12_30488	4H	56.22	-	AK370738	1	no
12_21442	4H	56.22	LOC100828235	XM_010239641	non-coding	yes
12_30525	4H	56.22	LOC100838227	XM_010239535	non-coding	yes
12_11063	4H	56.22	-	-	-	-
12_30450	4H	56.88	LOC102703290	XM_006649915	2	no
12_30866	4H	56.88	PhyB	DQ201144	1	no
12_21137	4H	57.54	-	AK359353	3	yes
12_10607	4H	58.2	-	-	-	-
11_20289	4H	58.2	-	-	-	-
11_10379	4H	58.2	LOC100823611	XM_003557999	3	yes
11_10480	4H	58.2	-	AK359174	non-coding	yes
11_10946	4H	59.06	-	AK363409	-	-
11_11114	4H	59.8	-	AK362974	1	no
12_30427	4H	59.8	-	-	-	-
11_10881	4H	60.49	LOC100830459	XM_003558106	non-coding	yes
11_20610	4H	61.56	-	AK365930	3	no
12_11232	4H	61.56	-	AK355815	non-coding	yes
11_11244	4H	61.56	-	AK374069	-	-
11_10568	4H	62.15	WCK-1	AF079318	non-coding	yes
12_10426	4H	62.81	-	AK361936	non-coding	yes
12_31297	4H	62.81	-	-	-	-
11_10046	4H	62.81	apx	AJ006358	2	no
12_30839	4H	62.81	-	-	-	-
12_30995	4H	62.81	-	-	-	-
11_21481	4H	62.81	-	AK366429	1	no
12_30060	4H	62.81	-	AK365085	2	no
11_20363	4H	62.81	-	AK370996	1	no
12_31462	4H	62.81	-	AK366403	3	no
12_20898	4H	62.81	-	AK376609	non-coding	yes
11_10262	4H	63.44	-	AK355502	3	yes
11_20135	4H	63.79	-	AK356103	1	no
12_10088	4H	63.79	-	AK359300	1	no
11_20020	4H	63.79	-	AK251997	-	-
11_10809	4H	63.79	-	AK360278	non-coding	yes
11_10807	4H	63.79	-	KJ027551	1	no
11_20472	4H	64	-	AK362415	-	-
11_20450	4H	64	-	AK362301	non-coding	yes
11_20412	4H	64.64	-	AK356263	1	no
12_11108	4H	65.28	-	-	-	-
11_10914	4H	65.28	-	AK354785	non-coding	yes
11_10527	4H	65.28	LOC100837913	XM_010230513	non-coding	yes
11_21010	4H	68.19	-	AK360376	-	-
11_20361	4H	68.19	-	AK357973	non-coding	yes
11_21400	4H	68.84	-	AK370070	2	no
12_10500	4H	69.14	-	AK373669	non-coding	yes
12_11427	4H	69.24	-	-	-	-
11_20482	4H	69.24	-	AK355084	1	no
12_30054	4H	70.77	-	AK362286	non-coding	yes
12_30237	4H	70.77	-	AK366234	non-coding	yes
11_21191	4H	70.77	-	AK355907	3	yes
11_21296	4H	71.71	-	AK353992	non-coding	yes
11_20453	4H	71.71	LOC100835973	XM_003558289	1	no
11_21087	4H	71.71	-	AK376329	2	no
12_31186	4H	72.36	-	AK361226	3	yes
11_11207	4H	72.36	-	AK362558	non-coding	yes
11_20820	4H	73.03	-	AK356052	non-coding	yes
11_20723	4H	73.62	LOC100826381	XM_003558343	1	no
11_20062	4H	73.62	-	AK353792	non-coding	yes
11_20924	4H	75.44	-	AK376504	3	no
11_10639	4H	76.09	-	AK371727	1	no
11_10052	4H	76.31	-	AK370758	non-coding	yes
12_10053	4H	76.31	-	AK370758	non-coding	yes
11_10846	4H	76.31	LOC102699574	XM_006649571	1	no
12_30620	4H	76.31	-	AK364197	1	no
11_11431	4H	76.31	-	AK367934	3	yes
12_31515	4H	76.31	-	AK370218	1	no
12_30455	4H	77	Hb	HVU94968	non-coding	yes
12_30755	4H	77.66	-	AK372690	1	no
12_31493	4H	77.66	-	-	-	-
12_30906	4H	77.66	-	JX878490	non-coding	yes
12_30905	4H	77.66	-	JX878490	non-coding	yes
12_30904	4H	77.66	-	JX878490	non-coding	yes
12_31385	4H	77.66	-	AK357832	1	no
11_10010	4H	77.66	-	AK360243	3	yes
11_20906	4H	77.87	Clo9-D	KJ523892	non-coding	yes
11_11229	4H	78.08	-	-	-	-
11_20072	4H	78.08	LOC100839338	XM_003558466	2	no
11_10606	4H	78.08	-	AK362819	non-coding	yes
11_11224	4H	78.5	Agl4	AB240195	-	-
11_20580	4H	79.47	-	AK364550	-	-
12_30693	4H	79.47	-	AK368203	-	-
11_20451	4H	79.47	icy7	AJ748345	2	no
12_31536	4H	79.47	-	AK376155	2	no
11_10627	4H	79.47	-	AK376155	non-coding	yes
11_21504	4H	80.73	-	-	-	-
11_11513	4H	80.73	-	AK360158	1	no
11_20740	4H	82.81	LOC100834438	XM_010230730	non-coding	yes
11_10467	4H	82.81	-	AK375128	non-coding	yes
12_31258	4H	83.75	-	-	-	-
11_10829	4H	83.75	-	AK360229	non-coding	yes
12_30994	4H	83.75	-	AK366388	non-coding	yes
12_31362	4H	83.75	-	AK363225	1	no
11_20815	4H	85.07	-	AK370266	-	-
11_10309	4H	85.07	-	AF056325	non-coding	yes
11_10090	4H	86.01	-	AK376851	non-coding	yes
12_20143	4H	86.01	-	-	-	-
12_31231	4H	86.01	-	-	-	-
12_30136	4H	86.01	LOC100845934	XM_003558739	1	no
11_21353	4H	86.01	-	AK356907	non-coding	yes
11_11004	4H	86.66	-	AK371332	non-coding	yes
11_21332	4H	87.01	-	AK366148	non-coding	yes
11_10247	4H	87.01	bcb	AJ585385	1	no
12_31148	4H	88.3	LOC100842280	XM_003558727	non-coding	yes
11_10523	4H	88.3	-	AK368852	non-coding	yes
12_10170	4H	88.7	-	AK373474	non-coding	yes
11_11500	4H	89.36	-	AK370619	non-coding	yes
12_30226	4H	89.36	-	-	-	-
12_11526	4H	90.1	-	AK357799	non-coding	yes
11_20670	4H	90.11	PP2Ac-1	EF101900	1	no
11_20197	4H	90.77	LOC100826802	XM_003558677	2	no
11_10724	4H	91.42	-	AK371618	1	no
12_31246	4H	92.41	-	AK362249	non-coding	yes
11_20689	4H	93.08	LOC100843097	XM_010230808	non-coding	yes
11_10723	4H	93.08	-	AK365076	2	no
12_30390	4H	93.08	-	AK355349	-	-
12_10670	4H	94.07	LOC100842485	XM_003558643	1	no
11_20178	4H	95.22	-	AK364799	-	-
11_11213	4H	95.22	-	AK365603	non-coding	yes
12_10022	4H	95.27	-	XM_002465715	1	no
11_20765	4H	95.77	-	AK362884	non-coding	yes
11_20358	4H	96.42	-	AK354716	non-coding	yes
11_10751	4H	97.05	LOC100831473	XM_003558607	1	no
11_11398	4H	97.05	-	AK355317	1	no
11_10588	4H	97.52	-	AK371906	3	yes
12_30138	4H	98.7	-	AK353965	non-coding	yes
11_20384	4H	99.36	-	AK375978	3	yes
11_20732	4H	100.23	-	AK371497	2	no
12_30142	4H	100.97	-	-	-	-
12_30232	4H	100.97	-	AK361809	non-coding	yes
12_30718	4H	102.26	-	AK359920	-	-
12_10824	4H	102.93	LOC100843401	XM_003577507	non-coding	yes
12_30554	4H	102.93	-	AK354013	-	-
11_10785	4H	102.93	-	AK370301	non-coding	yes
12_10271	4H	102.93	-	AK361761	2	no
12_30584	4H	105.17	-	AK355968	non-coding	yes
12_30046	4H	105.83	-	-	-	-
11_20838	4H	107.14	-	AK376520	-	-
11_21243	4H	107.68	-	AK369889	non-coding	yes
12_30114	4H	107.68	-	AK362452	3	yes
12_30117	4H	108.34	-	-	-	-
11_20762	4H	109	-	-	-	-
12_10666	4H	109.65	-	-	-	-
11_11292	4H	109.65	LOC100828765	XM_003562085	3	yes
12_30158	4H	109.65	-	AK363916	1	no
11_20119	4H	109.65	-	AK359652	non-coding	yes
11_20454	4H	111.13	-	AK355996	1	no
11_11470	4H	111.13	-	AK357371	2	no
12_11183	4H	111.81	-	AK369984	3	yes
12_11139	4H	111.81	-	-	-	-
12_30990	4H	111.81	-	-	-	-
12_30988	4H	111.81	-	-	-	-
12_30987	4H	111.81	Mlo	Y14573	non-coding	yes
11_10614	4H	111.81	-	-	-	-
11_20515	4H	112.22	LOC100828733	XM_003558852	non-coding	yes
11_10510	4H	112.88	-	JX878360	3	yes
11_21111	4H	113.95	-	AK353995	2	no
11_10334	4H	113.95	LOC100836113	XM_010230978	3	yes
12_31139	4H	114.61	-	AK357449	2	no
11_20044	4H	115.37	-	AK368369	non-coding	yes
11_20974	4H	116.68	-	AK356083	non-coding	yes
12_11194	4H	117.61	-	AK364918	non-coding	yes
12_30385	4H	118.31	-	AK365681	-	-
12_31138	4H	118.95	-	AK364960	non-coding	yes
11_11299	4H	119.62	-	AK370987	1	no
11_10387	4H	130.81	-	AK371675	2	no
12_30006	4H	130.81	-	AK362263	3	yes
11_10123	4H	130.81	-	AK373683	non-coding	yes
12_20237	4H	130.81	10D10	DQ788622	2	no
11_10712	4H	132.78	-	AK357590	1	no
11_20701	4H	133.52	-	AK369290	2	no
12_11235	4H	133.52	LOC101758113	XM_004985901	3	yes
11_11066	4H	134.55	-	GQ165812	non-coding	yes
11_21035	4H	134.55	-	AK372478	-	-
11_10611	4H	135.58	-	AK373433	-	-
11_10697	4H	135.58	-	AK357105	1	no
12_30146	4H	135.58	-	-	-	-
11_21130	4H	137.21	-	AK375220	1	no
11_21210	4H	138.7	-	AK367796	non-coding	yes
12_20760	4H	138.7	-	-	-	-
11_20224	4H	138.7	-	AK358112	1	no
11_10269	4H	138.7	-	AK357332	1	no
11_20007	4H	139.32	-	AK369370	-	-
12_21450	4H	139.32	-	AK357540	non-coding	yes
12_30476	4H	139.97	-	AK374366	non-coding	yes
12_30425	4H	139.97	-	AK371802	3	yes
11_10610	4H	139.97	-	-	-	-
11_20272	4H	141.29	-	AK367371	non-coding	yes
12_30873	4H	142.6	Snf2P	EU331958	non-coding	yes
12_30239	4H	143.35	-	-	-	-
12_31422	4H	144.09	-	AK373870	non-coding	yes
11_11186	4H	144.4	-	AK376221	non-coding	yes
11_20089	4H	145.7	-	AK355319	non-coding	yes
11_20668	4H	145.7	-	AK364437	non-coding	yes
12_30163	5H	0	-	AK362376	1	no
11_20894	5H	1.26	-	AK372342	3	yes
12_30543	5H	1.91	-	AK367916	2	no
11_20553	5H	1.91	LOC100821646	XM_003577265	3	no
11_20226	5H	1.91	Hina	JN656937	-	-
12_30976	5H	1.91	-	SEG_AY643842S	non-coding	yes
12_31023	5H	4.15	-	AK355143	non-coding	yes
12_30001	5H	4.15	-	FJ666343	non-coding	yes
12_30979	5H	4.15	hina	GU591293	non-coding	yes
12_30977	5H	4.15	GSP	HM539414	non-coding	yes
12_30975	5H	4.15	GSP	AY644271	non-coding	yes
11_20582	5H	6.36	LOC100833131	XM_003578990	non-coding	yes
11_21221	5H	6.36	-	AK370576	1	no
12_30591	5H	6.36	-	AK365864	-	-
11_20206	5H	7.26	-	HVU56406	non-coding	yes
11_21202	5H	7.84	-	AK366025	non-coding	yes
11_11381	5H	8.25	-	AK356191	non-coding	yes
11_20533	5H	10.08	-	AK368534	1	no
12_31094	5H	11.45	-	AK358923	3	yes
11_20010	5H	12.8	-	AK356819	2	no
12_30714	5H	13.83	-	AK367426	1	no
11_10695	5H	19.82	-	AK364405	-	-
12_30167	5H	20.48	Psy2	JQ922084	non-coding	yes
11_21065	5H	21.14	-	AK376829	-	-
11_20873	5H	21.14	-	-	-	-
11_10974	5H	21.68	-	-	-	-
11_21426	5H	21.68	-	-	-	-
12_30531	5H	22.71	-	AK361956	1	no
11_20386	5H	24.76	-	-	-	-
11_11048	5H	24.76	-	-	-	-
11_21324	5H	25.42	-	AK362451	1	no
12_20576	5H	25.49	-	AK356552	non-coding	yes
12_10499	5H	28.98	-	AK369794	non-coding	yes
11_10688	5H	28.98	-	AK365372	non-coding	yes
11_10580	5H	29.9	-	AK372891	non-coding	yes
11_10621	5H	31.2	-	AY846819	non-coding	yes
12_30410	5H	31.2	-	AK355801	non-coding	yes
11_21391	5H	33.55	-	AK366116	non-coding	yes
11_20845	5H	33.55	-	AK376302	3	yes
11_20980	5H	33.55	Os01g0757700	NM_001050831	non-coding	yes
12_10864	5H	35.39	-	AK376819	non-coding	yes
12_20770	5H	35.88	-	AK358590	non-coding	yes
12_30707	5H	36.72	-	AK359579	2	no
11_21253	5H	36.72	LOC100835462	XM_003577480	2	no
11_20729	5H	37.23	-	AK374001	2	no
11_20987	5H	38.78	-	AK369832	3	yes
12_31312	5H	38.78	-	AK358740	non-coding	yes
11_10260	5H	38.78	-	AK371778	non-coding	yes
11_20903	5H	38.78	LOC100838229	XM_003577825	1	no
12_30105	5H	38.78	-	AK362627	-	-
11_20571	5H	38.78	-	AK370194	-	-
11_10955	5H	38.78	-	AK356629	-	-
11_11432	5H	38.78	-	-	-	-
11_20766	5H	38.78	-	AK357344	2	no
12_31492	5H	38.78	-	AK370125	3	yes
12_30654	5H	38.78	-	AK369892	non-coding	yes
12_31257	5H	39.48	-	-	-	-
12_21372	5H	39.48	-	-	-	-
12_10923	5H	40.14	-	-	-	-
11_11198	5H	40.14	-	AK355634	3	yes
11_21401	5H	40.14	-	-	-	-
12_31155	5H	40.14	-	AK372318	3	yes
12_31390	5H	41.45	-	AK357996	2	no
11_21447	5H	41.45	-	AK364513	non-coding	yes
11_20841	5H	41.45	-	AK367062	non-coding	yes
12_30729	5H	41.45	-	AK369623	2	no
11_10116	5H	41.45	-	AK356434	1	no
12_30454	5H	41.45	LOC100826288	XM_003578710	non-coding	yes
12_31512	5H	41.45	-	AK373021	non-coding	yes
12_30354	5H	41.45	-	AK369185	non-coding	yes
11_21308	5H	41.45	-	AK365430	3	no
11_20697	5H	41.87	-	AK367271	2	no
11_10240	5H	42.41	-	AK359441	non-coding	yes
12_30792	5H	42.41	-	AK365736	-	-
12_31259	5H	42.41	-	AK365136	1	no
11_10177	5H	42.41	-	AK364560	3	yes
12_30768	5H	42.41	-	AK371364	non-coding	yes
11_10995	5H	42.41	LOC100836893	XM_003575778	2	no
11_10157	5H	42.41	-	-	-	-
12_11462	5H	42.41	-	AK367176	-	-
11_10661	5H	42.41	-	AK356604	non-coding	yes
11_10252	5H	42.41	-	AK368598	2	no
11_21011	5H	42.41	-	AK372747	3	yes
11_10318	5H	42.41	-	AK371168	non-coding	yes
11_20958	5H	42.41	-	AK372310	1	yes
12_31317	5H	42.41	-	AK358846	non-coding	yes
11_21215	5H	42.41	-	AK372671	non-coding	yes
12_30575	5H	42.41	-	AK372226	1	no
12_30109	5H	42.41	-	-	-	-
11_11469	5H	42.41	-	AK358200	non-coding	yes
12_30728	5H	42.41	-	GU258523	non-coding	yes
11_10913	5H	42.41	-	AK373225	non-coding	yes
11_20461	5H	42.41	-	-	-	-
11_20129	5H	42.41	-	AK362176	non-coding	yes
11_10481	5H	42.41	-	AK362149	non-coding	yes
11_21040	5H	42.41	-	AK370183	non-coding	yes
12_30337	5H	42.41	-	JQ283075	-	-
11_20708	5H	42.41	-	AF542974	non-coding	yes
11_20700	5H	42.41	-	AK366262	3	yes
11_10058	5H	42.41	LOC102720558	XM_006662969	-	-
11_20179	5H	42.41	-	AK357883	non-coding	yes
11_21350	5H	42.41	-	AK368688	-	-
12_30717	5H	42.41	LTP1	X60292	non-coding	yes
12_11399	5H	42.41	-	AK358940	1	no
11_20524	5H	42.41	-	AK356301	1	no
12_30408	5H	42.41	-	AK360658	non-coding	yes
12_31520	5H	42.41	-	-	-	-
12_30709	5H	42.41	-	AK368037	2	no
11_10856	5H	42.41	-	AK368439	1	no
11_11260	5H	43.15	-	AK370899	non-coding	yes
11_21318	5H	44.23	-	AK372588	-	-
12_30214	5H	44.89	UGT	GU170355	3	no
12_20059	5H	45.64	-	AK365778	1	no
11_21536	5H	46.38	-	FJ225140	non-coding	yes
12_31117	5H	46.38	-	AK357085	non-coding	yes
12_10264	5H	47.04	E1	WHTE1A	2	no
11_20737	5H	47.04	-	AK364548	-	-
12_10508	5H	47.04	CHC	FJ958224	non-coding	yes
11_20239	5H	47.47	-	AK359770	non-coding	yes
11_11128	5H	47.47	CIPK14	JN655676	2	no
11_11506	5H	47.68	-	AK370003	-	-
11_21260	5H	49.16	LOC102718694	XM_006663649	-	-
11_20332	5H	49.16	E1	WHTE1A	non-coding	yes
11_20105	5H	49.83	-	AK367746	3	yes
12_10079	5H	50.53	-	AK364653	2	no
11_20372	5H	50.53	-	-	-	-
11_10671	5H	50.53	hemH	AF020791	2	no
11_20306	5H	50.53	-	AK365203	non-coding	yes
12_30538	5H	50.53	-	-	-	-
12_30747	5H	50.53	-	AK360749	3	yes
11_21148	5H	50.53	-	AK355241	non-coding	yes
12_30644	5H	50.53	-	AK374038	non-coding	yes
11_10840	5H	50.53	-	AK376220	2	no
12_30700	5H	50.53	-	AK368940	1	no
12_31503	5H	50.53	-	AK368229	1	no
12_31183	5H	50.53	-	AK362952	2	no
11_21200	5H	51.51	LOC101763319	XM_004956559	non-coding	yes
12_30111	5H	51.51	-	AK367883	2	no
12_10899	5H	51.51	LOC100840047	XM_003577016	2	no
12_31340	5H	51.51	-	-	-	-
11_20961	5H	51.51	-	AK371417	3	yes
11_21244	5H	51.51	-	AK359027	1	no
11_11221	5H	51.51	-	AK369379	non-coding	yes
12_10034	5H	51.51	-	AK359018	non-coding	yes
11_11240	5H	51.51	-	AY485643	non-coding	yes
11_20283	5H	51.51	LOC100831472	XM_010239029	non-coding	yes
12_11512	5H	51.51	-	AK367440	non-coding	yes
12_20981	5H	51.51	-	AK370568	1	no
12_11151	5H	51.51	-	AK354730	non-coding	yes
12_31062	5H	51.51	-	AK365941	3	no
12_31451	5H	51.51	topo6	KM040501	non-coding	yes
12_31064	5H	51.51	Pepc	KC963112	1	no
12_11363	5H	51.51	-	AK365061	3	yes
11_20501	5H	51.51	-	-	-	-
12_30515	5H	51.51	-	AK362068	1	no
12_31032	5H	52.86	adh3	AF326714	non-coding	yes
12_31033	5H	52.86	adh3	AF326714	non-coding	yes
12_11089	5H	52.86	-	AK365221	3	yes
12_31034	5H	52.86	adh3	AF326714	3	yes
11_21508	5H	52.86	-	AK370450	non-coding	yes
11_11159	5H	52.86	LOC100831285	XM_003577967	non-coding	yes
12_31280	5H	52.86	-	-	-	-
12_10725	5H	52.86	-	AK366248	-	-
12_30011	5H	52.86	-	-	-	-
12_11385	5H	52.86	-	AK370450	1	no
12_31035	5H	52.86	adh3	KC661156	-	-
11_21344	5H	53.84	LOC100842798	XM_010239821	2	no
11_20265	5H	53.84	-	AK365065	1	no
11_20441	5H	54.77	LOC100828942	XM_003578042	non-coding	yes
11_11281	5H	54.77	-	AK366139	1	no
12_30745	5H	55.44	-	AK366468	-	-
11_20713	5H	56.77	LOC100821849	XM_003576468	3	yes
12_31477	5H	56.77	-	AK370986	non-coding	yes
12_21036	5H	57.04	-	AK365285	non-coding	yes
11_21275	5H	57.89	-	AK362143	2	no
11_21121	5H	58.65	-	AK356836	non-coding	yes
12_20278	5H	59.72	-	AK356265	2	no
11_10641	5H	59.72	-	AK355250	2	no
12_10203	5H	59.72	-	AK356265	non-coding	yes
11_20392	5H	60.21	-	AK369605	-	-
12_30007	5H	60.21	-	AK369610	non-coding	yes
12_30080	5H	60.21	-	-	-	-
11_21239	5H	60.21	-	AK367561	non-coding	yes
11_11249	5H	60.21	-	AK366194	non-coding	yes
12_20350	5H	61.88	-	AK367491	non-coding	yes
12_10548	5H	62.62	-	AK355498	non-coding	yes
12_30719	5H	63.33	-	AK364184	non-coding	yes
12_20297	5H	63.33	-	AK368792	2	no
11_20367	5H	63.93	-	AK364138	3	no
12_10953	5H	63.93	-	AK354214	non-coding	yes
11_21001	5H	63.93	-	AK361427	-	-
11_21309	5H	64.77	LOC100841478	XM_003578083	non-coding	yes
12_20818	5H	64.79	-	AK366952	3	yes
11_21133	5H	67.66	-	AK369724	3	yes
12_21128	5H	68.21	-	AK357803	-	-
11_20236	5H	68.21	-	-	-	-
12_10634	5H	68.21	-	AK360310	-	-
12_10633	5H	69.29	-	AK371801	non-coding	yes
11_20096	5H	70.9	LOC100824729	XM_010239927	1	yes
12_10140	5H	71.93	-	AK364007	-	-
11_20246	5H	71.93	ACO3	JX046061	3	no
11_10167	5H	71.93	-	AK369632	1	no
11_20736	5H	72.68	-	AK372237	3	yes
12_11515	5H	72.68	-	AK372237	-	-
11_20645	5H	74.83	-	AK370477	1	no
11_21445	5H	74.83	-	AK354660	non-coding	yes
12_21186	5H	74.83	-	AK363561	non-coding	yes
12_30314	5H	74.83	-	-	-	-
11_11355	5H	77.75	ISA2	FN179387	non-coding	yes
11_21480	5H	78.19	-	-	-	-
12_31427	5H	79.52	-	AK375879	3	yes
12_10674	5H	80.18	LOC100835583	XM_003578232	2	no
12_31361	5H	80.18	-	AK361059	2	no
12_11106	5H	83.17	-	-	-	-
11_11290	5H	83.17	-	AK364809	non-coding	yes
12_21497	5H	83.17	-	AK364809	non-coding	yes
11_21150	5H	83.17	-	AK372403	-	-
12_10930	5H	83.17	-	AK368443	-	-
11_10578	5H	83.8	-	AK355655	-	-
11_20497	5H	84.45	-	AK372509	-	-
12_31271	5H	86.08	NAC048	FR819766	non-coding	yes
11_20526	5H	86.08	-	EF469225	-	-
12_11134	5H	86.08	-	AK362396	1	no
12_30533	5H	86.74	-	-	-	-
11_10518	5H	88.05	-	AK372467	3	no
12_30834	5H	88.05	-	AK372467	non-coding	yes
11_20097	5H	88.05	-	AK356758	2	no
11_10771	5H	88.05	-	AK366855	3	yes
11_11473	5H	89.37	-	-	-	-
11_20850	5H	90.07	-	AK359177	1	no
12_10408	5H	90.07	-	AK358058	non-coding	yes
11_20449	5H	90.07	-	AJ495769	non-coding	yes
11_10622	5H	91.33	-	AK367723	non-coding	yes
11_21421	5H	91.98	-	AK373219	non-coding	yes
11_10414	5H	93.22	-	AK362757	3	yes
11_20327	5H	93.22	-	AK362112	2	no
11_20018	5H	93.66	-	AK376008	2	no
11_11350	5H	93.66	-	AK363932	1	no
12_30098	5H	94.4	-	AK364206	non-coding	yes
12_20403	5H	94.4	-	AK368009	2	no
11_20134	5H	95.11	-	-	-	-
11_20549	5H	95.11	-	AK356014	non-coding	yes
12_10077	5H	95.11	-	-	-	-
11_20795	5H	95.52	LOC100832703	XM_003578395	2	no
12_30855	5H	96.12	CBF9	DQ445253	non-coding	yes
11_21314	5H	96.12	-	AK370939	non-coding	yes
11_10024	5H	96.12	LOC100837322	XM_003578408	2	no
12_31417	5H	96.12	-	AK373886	1	no
11_21321	5H	97.49	-	AK369180	-	-
12_10844	5H	97.49	LOC100830760	XM_003576126	2	no
12_30854	5H	98.2	-	AK369222	2	no
12_30852	5H	98.2	CBF6	EU331986	1	no
12_30850	5H	98.2	CBF4B	DQ480160	non-coding	yes
12_30847	5H	98.2	-	EU593531	1	no
12_30846	5H	98.2	-	EU593539	3	yes
11_21168	5H	98.2	-	AK362092	non-coding	yes
11_10834	5H	98.2	Os09g0520700	NM_001070237	2	no
11_20320	5H	98.85	-	AK374663	2	no
11_21061	5H	99.39	-	AK366581	1	no
12_31236	5H	103.01	-	AK354133	non-coding	yes
11_20805	5H	103.01	-	AK356278	2	no
12_10507	5H	103.01	-	AK368025	3	no
12_30705	5H	103.01	-	AK370578	1	no
12_10752	5H	103.74	-	AK373843	-	-
11_11273	5H	105.69	-	AK374133	non-coding	yes
11_21390	5H	106.36	-	AK361634	2	no
12_30056	5H	107.19	-	AK356430	non-coding	yes
12_30456	5H	107.19	-	AK363881	1	yes
11_10477	5H	107.19	-	AK354978	-	-
11_11341	5H	108.28	-	AK362380	non-coding	yes
12_30619	5H	108.28	LOC100834146	XM_010240134	2	no
11_11200	5H	109.48	LOC100217111	XM_008652784	2	no
12_11245	5H	113.51	-	-	-	-
11_10094	5H	114.14	-	X91347	non-coding	yes
11_20629	5H	114.82	-	AK355550	1	no
12_11298	5H	115.45	-	-	-	-
11_20637	5H	115.76	-	AK363788	3	yes
11_20127	5H	116.66	-	-	-	-
12_30524	5H	116.66	-	AK366243	non-coding	yes
12_31278	5H	117.32	LOC100842391	XM_003578593	1	no
11_11507	5H	118.16	-	AK368387	non-coding	yes
12_20045	5H	119.65	-	AK360480	non-coding	yes
11_11456	5H	120.35	-	AK358290	1	no
12_30377	5H	121.01	-	AK375101	non-coding	yes
12_30169	5H	121.67	-	-	-	-
11_10360	5H	121.67	LOC100844844	XM_003561771	1	no
12_30611	5H	121.67	-	AK357334	non-coding	yes
11_20653	5H	121.67	-	AK367912	non-coding	yes
12_30590	5H	121.67	LOC100825689	XM_003561790	non-coding	yes
11_20347	5H	121.67	-	AK359986	non-coding	yes
11_21203	5H	121.67	-	AK356347	1	no
11_20003	5H	121.67	-	AK353623	non-coding	yes
12_11535	5H	121.67	LOC100829460	XM_003561946	3	no
11_11024	5H	121.67	LOC100839369	XM_003561753	1	no
12_10228	5H	121.67	-	-	-	-
11_20300	5H	122.33	LOC100840888	XM_010233838	non-coding	yes
11_10805	5H	122.33	-	AK354421	non-coding	yes
11_11375	5H	123.12	LOC100836179	XM_003575835	non-coding	yes
11_21325	5H	123.12	-	AK362100	non-coding	yes
12_30067	5H	123.78	-	AK369071	-	-
12_11472	5H	123.98	-	FJ853755	non-coding	yes
11_21247	5H	125.09	-	AK362956	2	no
11_10705	5H	125.09	-	AK361036	-	-
11_11090	5H	125.09	-	AK369319	3	no
11_21177	5H	125.09	-	AK366333	non-coding	yes
11_20298	5H	125.09	LOC100840870	XM_003559772	non-coding	yes
11_20259	5H	125.09	-	AK364142	2	no
12_21471	5H	125.09	-	AK369319	non-coding	yes
11_10783	5H	130.32	-	AK375568	2	no
12_30883	5H	130.32	VRN1	FJ687750	non-coding	yes
12_30668	5H	130.98	-	AK355362	3	yes
11_20188	5H	130.98	-	AK376259	1	no
11_11080	5H	130.98	-	Z97022	non-coding	yes
12_30869	5H	130.98	PhyC	DQ238106	non-coding	yes
11_21241	5H	131.64	-	AK370267	3	yes
11_11448	5H	131.64	-	AY013246	non-coding	yes
11_20884	5H	132.32	-	AK373706	non-coding	yes
12_31237	5H	132.32	-	AK370781	1	no
11_10095	5H	132.32	-	AK357354	3	no
11_10855	5H	132.32	-	AK356867	non-coding	yes
12_30930	5H	132.32	VRN1	FJ687750	non-coding	yes
12_30929	5H	132.32	VRN1	FJ687749	non-coding	yes
12_30635	5H	135.62	-	AK354232	1	no
12_31366	5H	136.94	-	AK369469	non-coding	yes
11_10755	5H	136.94	-	AK369469	3	no
11_11532	5H	136.94	-	AK367148	-	-
11_11071	5H	136.94	-	AK358227	1	no
11_10845	5H	136.94	LOC100839950	XM_003558889	non-coding	yes
11_21289	5H	136.94	-	AK370812	1	no
11_20375	5H	139	-	AK368920	2	no
12_30556	5H	139	tua4	AM502847	3	no
11_10819	5H	139	-	AK369223	non-coding	yes
11_10292	5H	139.63	-	AK371585	non-coding	yes
12_31217	5H	139.63	-	AK356947	-	-
11_11092	5H	140.14	-	AK358276	2	no
12_30833	5H	140.14	-	AK371749	3	yes
11_20676	5H	141.88	-	AJ001160	non-coding	yes
12_31234	5H	141.88	-	AK358248	non-coding	yes
11_10104	5H	141.88	-	AK375430	non-coding	yes
12_31182	5H	141.88	-	AK358262	3	yes
11_20731	5H	141.88	-	AK376288	2	no
12_20830	5H	142.54	-	AK371401	non-coding	yes
11_20568	5H	143.29	-	AK353800	-	-
12_21462	5H	143.29	-	AF109194	non-coding	yes
11_11441	5H	143.29	-	AK362891	non-coding	yes
11_21077	5H	143.29	-	AK361851	1	no
11_10080	5H	143.29	LOC100839439	XM_003558135	non-coding	yes
12_31050	5H	143.29	-	-	-	-
12_30580	5H	143.94	-	AK366926	non-coding	yes
12_30400	5H	143.94	-	AK361071	non-coding	yes
11_10557	5H	144.6	-	AK371672	3	yes
12_31206	5H	144.6	-	AK370302	non-coding	yes
11_20100	5H	144.6	-	AK373354	3	no
11_20791	5H	145.9	-	AK358687	2	no
11_21297	5H	145.9	-	AK358303	non-coding	yes
11_20388	5H	146.55	-	-	-	-
12_30183	5H	147.49	-	AK364452	non-coding	yes
11_10363	5H	147.49	-	AK368805	non-coding	yes
12_10904	5H	147.49	-	-	-	-
11_21514	5H	147.49	-	AK369169	3	yes
12_30062	5H	147.49	-	HG670306	non-coding	yes
11_21360	5H	147.49	-	AK364748	non-coding	yes
12_31165	5H	147.49	-	AK365816	3	no
12_10333	5H	147.49	-	-	-	-
12_30795	5H	148.58	Pr-1-19	KF196314	2	no
12_31221	5H	148.58	-	AK364520	-	-
12_30830	5H	149.27	-	AK354403	3	yes
11_20104	5H	149.94	-	AK368618	non-coding	yes
11_21355	5H	149.94	-	AK359961	non-coding	yes
11_10589	5H	149.94	-	-	-	-
11_10217	5H	149.94	-	AK354403	3	yes
12_10016	5H	149.94	-	AK367707	non-coding	yes
11_11490	5H	150.29	-	-	-	-
12_20186	5H	150.65	-	AK358246	non-coding	yes
11_11497	5H	151.35	-	AK358288	1	no
11_10901	5H	152.93	-	-	-	-
11_20573	5H	152.93	-	AK362704	1	no
12_30238	5H	154.08	-	HG670306	non-coding	yes
11_10820	5H	154.08	-	AK373914	3	yes
11_21041	5H	154.08	-	AK361860	-	-
12_30759	5H	154.08	-	AK369468	2	no
11_11185	5H	154.08	-	AK365650	3	yes
11_20545	5H	154.51	-	AK376575	non-coding	yes
11_10536	5H	155.23	-	AK354787	3	yes
11_21452	5H	155.23	-	AK372156	2	no
11_10741	5H	155.45	-	AK365577	1	no
12_30165	5H	155.45	-	AK360154	-	-
12_20317	5H	155.45	-	-	-	-
11_10161	5H	155.45	-	AK373989	-	-
11_10902	5H	155.45	-	AK361436	non-coding	yes
11_10528	5H	155.45	-	AK366976	2	no
11_21024	5H	155.66	-	AK358394	3	yes
11_10582	5H	155.66	-	AK353631	non-coding	yes
11_20078	5H	155.66	-	AK376547	2	no
11_20876	5H	156.27	-	AK354722	non-coding	yes
11_20560	5H	156.27	-	AK367513	non-coding	yes
12_30642	5H	157.61	-	AK365041	non-coding	yes
12_31375	5H	157.61	-	AK361961	2	no
11_10336	5H	157.61	-	AK366329	non-coding	yes
11_20646	5H	157.61	LOC100832937	XM_003563834	1	no
12_30162	5H	157.61	-	AK366317	2	no
12_11325	5H	157.61	-	-	-	-
12_10273	5H	157.61	NAC	JX855805	non-coding	yes
11_21018	5H	157.61	-	AK365033	non-coding	yes
11_20988	5H	158.28	-	AK372710	non-coding	yes
11_11464	5H	158.28	-	-	-	-
11_20934	5H	159.55	-	AK361588	-	-
11_20334	5H	159.97	-	AK363096	-	-
11_20829	5H	160.9	LOC100825082	XM_003563563	3	no
12_30666	5H	162.03	-	AK364106	2	no
11_20826	5H	162.03	-	-	-	-
12_30566	5H	162.68	LOC100832019	XM_003563502	1	no
11_11216	5H	162.98	-	AK358855	2	no
11_20546	5H	163.72	LOC100825386	XM_003563151	non-coding	yes
12_30087	5H	163.72	-	-	-	-
12_10769	5H	163.72	HVD1	AB164680	non-coding	yes
11_20686	5H	163.72	-	AK373418	1	no
11_20644	5H	164.15	-	-	-	-
11_10593	5H	164.36	-	AK372263	3	yes
11_10869	5H	165.28	-	AK355494	1	no
11_10778	5H	166.65	-	AK361008	1	no
11_21012	5H	167.4	EF1	KP268647	1	no
12_20867	5H	167.4	-	AK359088	non-coding	yes
12_21290	5H	167.4	-	-	-	-
11_10600	5H	167.4	-	AK369761	non-coding	yes
11_21141	5H	167.9	-	AK369869	non-coding	yes
12_21009	5H	168.44	-	AK365702	-	-
11_20536	5H	168.44	-	AK367079	1	no
11_10870	5H	168.67	LOC100841103	XM_010239955	non-coding	yes
12_11450	5H	169.14	-	AK362309	non-coding	yes
12_20816	5H	169.14	-	AK354700	non-coding	yes
12_11010	5H	169.14	-	AY423548	non-coding	yes
12_30656	5H	169.72	-	AK368962	2	no
11_10254	5H	169.72	CesA2	AY483152	1	no
11_21138	5H	170.25	-	AK361960	non-coding	yes
12_30494	5H	171.58	ERS1a	JX046065	1	no
11_10736	5H	171.58	-	AK376187	1	no
11_10236	5H	172.83	-	AK369519	-	-
11_20189	5H	172.83	-	-	-	-
11_10405	5H	172.83	-	AK362256	non-coding	yes
12_30504	5H	173.5	Luc7	DQ019624	2	no
12_30769	5H	174.17	-	AK370512	1	no
11_20022	5H	177.9	-	AK353657	non-coding	yes
12_30577	5H	177.9	-	AK357275	non-coding	yes
11_20897	5H	177.9	-	AK371557	non-coding	yes
12_21393	5H	177.9	-	AK355810	3	no
12_31352	5H	181.21	-	AK362883	non-coding	yes
11_21155	5H	182.53	LOC100826200	XM_003562304	non-coding	yes
11_20786	5H	183.14	LOC100827039	XM_003562224	2	no
11_10310	5H	183.14	-	AK353627	3	no
12_31292	5H	184.99	-	AK356315	3	yes
11_11364	5H	184.99	-	-	-	-
12_11192	5H	186.66	-	AK354917	2	no
12_10732	5H	187.2	-	AK373445	2	no
12_31210	5H	187.2	-	AK357497	2	no
11_21052	5H	187.2	-	AK353911	non-coding	yes
12_30360	5H	187.2	-	-	-	-
12_31481	5H	187.2	GA20ox1	AY551428	non-coding	yes
11_10401	5H	187.2	RCD1	FR846236	-	-
12_30382	5H	188.04	-	AK364882	non-coding	yes
12_10857	5H	188.7	-	-	-	-
11_20402	5H	188.7	-	AK372152	2	no
12_30958	5H	189.22	-	-	-	-
11_20132	5H	189.22	-	AK374854	3	yes
12_21356	5H	189.22	-	AK365942	2	no
12_10322	5H	189.22	-	AK373439	non-coding	yes
12_31123	5H	189.89	-	AK374627	-	-
12_30319	6H	0	skp1	AJ277096	non-coding	yes
11_20232	6H	0	-	AK360227	2	no
11_20493	6H	1.03	-	AK375621	non-coding	yes
11_20212	6H	1.03	-	AK370108	2	no
11_20886	6H	1.64	LOC100826048	XM_003573382	2	no
11_20881	6H	2.24	-	-	-	-
11_21521	6H	2.24	-	AK367703	non-coding	yes
11_10669	6H	2.84	-	AK354152	non-coding	yes
11_20882	6H	3.46	-	AK356622	non-coding	yes
12_31233	6H	3.46	-	AK357405	non-coding	yes
11_10120	6H	6.54	fnr	AJ457980	2	no
11_20294	6H	6.54	-	AK366297	3	yes
11_11406	6H	6.54	Big1	AF166121	-	-
12_30651	6H	7.87	-	AK358128	non-coding	yes
11_21204	6H	8.74	-	AK356019	-	-
11_20262	6H	10.72	-	AK364730	2	no
11_21032	6H	11.68	-	AK370625	-	-
11_11479	6H	15.16	-	AK361327	non-coding	yes
11_20415	6H	15.81	-	AK363539	non-coding	yes
12_30010	6H	18.89	-	-	-	-
12_30842	6H	20.62	Cxp;3	Y09604.1	-	-
11_10165	6H	23.62	-	AK374625	non-coding	yes
12_10554	6H	23.62	-	AK362386	-	-
11_10064	6H	23.62	-	AK361989	1	no
11_10023	6H	24.91	-	AK354456	1	no
12_30843	6H	24.91	-	-	-	-
11_21246	6H	25.88	-	AK370230	-	-
11_10868	6H	27.33	-	AK362037	1	no
11_20315	6H	27.33	POX6	AY857760	2	no
11_10136	6H	27.33	-	AK368010	-	-
11_10676	6H	32.05	-	AK357933	non-coding	yes
12_30697	6H	32.27	-	AK359314	non-coding	yes
12_30673	6H	32.98	-	AK372920	-	-
12_31485	6H	32.98	-	AK376595	non-coding	yes
12_31308	6H	33.72	-	-	-	-
11_10994	6H	34.66	CyP3	AF262984	non-coding	yes
11_10799	6H	35.32	LOC100826569	XM_003573469	non-coding	yes
11_10939	6H	37.29	-	AK371919	non-coding	yes
11_10427	6H	37.99	CesA6	AY483155	non-coding	yes
12_30358	6H	38.66	-	AK358032	3	yes
12_30521	6H	41.55	-	AK364218	2	no
12_30361	6H	43.38	-	AK368188	non-coding	yes
11_10129	6H	44.96	-	AK370146	1	no
11_10061	6H	44.96	LOC100840358	XM_010238752	non-coding	yes
11_21030	6H	44.96	-	AK375921	non-coding	yes
11_20052	6H	44.96	-	AK370097	non-coding	yes
11_10882	6H	44.96	MIR168a-5p/168a-3p	JX19550	-	-
12_30783	6H	44.96	-	AK367560	non-coding	yes
12_11455	6H	44.96	-	AK362081	3	yes
12_30665	6H	44.96	-	AK365771	1	no
12_30516	6H	46.44	-	AK360059	2	no
11_20936	6H	46.44	-	AK361713	non-coding	yes
11_21281	6H	47.1	-	AK365126	non-coding	yes
11_10244	6H	48.42	LOC100838105	XM_003574005	2	no
11_20743	6H	48.42	-	AK358219	non-coding	yes
11_10462	6H	49.17	-	AK360106	non-coding	yes
12_10811	6H	49.67	-	AK376364	3	yes
12_10575	6H	49.67	-	AK372243	non-coding	yes
11_10013	6H	49.67	-	AK362978	2	no
11_20707	6H	49.67	-	AK372099	-	-
11_11097	6H	49.67	LOC100839532	XM_003573679	-	-
12_10199	6H	49.67	-	AK376992	3	yes
12_30317	6H	49.67	-	AK373448	non-coding	yes
11_10817	6H	49.67	-	AK365292	-	-
11_10539	6H	50.33	-	AK369147	non-coding	yes
12_30658	6H	52.19	-	AK360646	-	-
12_10910	6H	52.19	LOC100821932	XM_003570872	2	no
12_30133	6H	52.19	-	AK365605	non-coding	yes
11_10461	6H	52.19	-	AK361712	non-coding	yes
12_30316	6H	52.19	LOC100845513	XM_010235485	-	-
12_31433	6H	52.85	-	AK371582	non-coding	yes
11_20291	6H	52.85	-	AK375388	1	no
12_30510	6H	52.85	-	-	-	-
12_31274	6H	52.85	-	AK357603	non-coding	yes
12_30751	6H	52.85	-	AK358896	1	no
12_31092	6H	52.85	-	AK365978	3	yes
11_11205	6H	53.54	-	-	-	-
11_20675	6H	53.54	-	AK252375	-	-
12_30782	6H	53.54	-	-	-	-
12_30569	6H	55.31	-	-	-	-
12_11104	6H	56.06	-	-	-	-
12_30120	6H	56.06	LOC100844080	XM_003571003	2	no
12_30032	6H	56.06	-	-	-	-
11_10003	6H	56.06	tub2	AM502850.1	-	-
12_10497	6H	56.06	LOC100839823	XM_003570288	3	yes
12_30473	6H	56.06	-	AK360269	3	yes
12_30430	6H	56.06	-	AK357777	3	yes
12_20381	6H	56.06	LOC100826763	XM_003570158	1	no
12_11353	6H	56.06	FKBP16-1	GQ387370	non-coding	yes
11_21473	6H	57.18	4CL1	JX473724	non-coding	yes
11_20720	6H	57.18	-	AK371740	non-coding	yes
11_21158	6H	57.83	-	AK373362	non-coding	yes
12_31007	6H	58.48	-	-	-	-
12_31005	6H	58.48	-	-	-	-
12_31004	6H	58.48	-	-	-	-
12_30021	6H	58.48	-	-	-	-
11_21014	6H	58.48	-	AK367945	3	yes
11_20656	6H	58.48	-	AK368710	2	no
12_30441	6H	58.48	LOC100832867	XM_003570517	non-coding	yes
11_20651	6H	58.48	-	AK373933	non-coding	yes
11_10962	6H	58.48	sam4	AM039896	-	-
12_30802	6H	58.48	-	AK354794	non-coding	yes
12_10591	6H	59.25	-	AK361815	3	no
12_30567	6H	59.25	LOC100835421	XM_010235725	1	no
12_21482	6H	59.25	-	-	-	-
12_30508	6H	59.25	LOC102716639	XM_006663949	1	no
11_20946	6H	59.25	-	AK370054	1	no
12_31249	6H	59.25	-	AK367972	3	yes
11_21124	6H	59.25	-	AK373692	non-coding	yes
12_31443	6H	59.25	-	AK364944	1	no
11_20329	6H	59.25	LOC100830133	XM_003575231	-	-
11_11312	6H	59.25	-	AK368954	3	yes
[truncated: 544 more rows]
