# Supplementary material for: The Effects of Both Recent and Long-Term Selection and Genetic Drift Are Readily Evident in North American Barley Breeding Populations
Source: G3 (Bethesda). 2015 Dec 29;6(3):609–22. doi: 10.1534/g3.115.024349 (PMC4777124; doi:10.1534/g3.115.024349)
Supplement: Supporting Information [file supp_g3.115.024349_Table0S3.xlsx]

## Sheet: Sheet1
Table S3. Annotations for SNPs private to winter and spring breeding programs.
SNP name	Linkage Group	Position (cM)	Gene short name	Position in gene	Silent
Winter
12_11409	1H	117.24	-	-	-
12_10718	2H	3.1	-	non-coding	yes
12_21415	2H	3.84	-	-	-
12_30775	2H	10.86	LOC100837042	2	no
12_10154	2H	69.05	-	non-coding	yes
12_11369	2H	69.05	-	non-coding	yes
12_11102	3H	59.83	-	non-coding	yes
12_21345	3H	163.49	-	non-coding	yes
12_11060	4H	26.2	-	1	no
12_30394	4H	26.2	-	non-coding	yes
12_11134	5H	86.08	-	1	no
12_30238	5H	154.08	-	non-coding	yes
12_11325	5H	157.61	-	-	-
12_11104	6H	56.06	-	-	-
12_10278	6H	60.65	-	-	-
12_11309	7H	151.1	-	-	-
Spring
12_11311	1H	3.21	-	-	-
12_10506	1H	42.42	-	non-coding	yes
12_30059	1H	45.2	-	non-coding	yes
11_10176	1H	58.59	-	non-coding	yes
12_11173	1H	103.99	-	3	yes
12_21172	1H	121.56	-	non-coding	yes
11_10903	1H	133.47	-	non-coding	yes
12_30379	2H	48.8	-	-	-
12_30491	2H	49.5	-	-	-
12_20688	2H	55.46	-	2	no
11_21096	2H	56.64	-	non-coding	yes
11_21388	2H	57.29	-	non-coding	yes
12_30338	2H	60.89	-	-	-
12_11316	2H	73.89	-	1	no
12_21476	2H	74.55	OPR2	1	no
12_11347	2H	76.61	-	3	yes
11_11072	2H	77.76	-	non-coding	yes
12_11388	2H	89.68	-	-	-
12_21396	2H	129.3	-	3	no
12_31406	2H	136.33	SSIIIb	non-coding	yes
12_30248	2H	154.03	-	non-coding	yes
12_20027	2H	155.68	-	-	-
12_20090	3H	3.97	-	3	yes
12_10103	3H	3.97	-	-	-
12_30915	3H	14.91	-	-	-
12_31009	3H	50.85	-	non-coding	yes
12_11069	3H	53.2	-	1	no
12_30721	3H	55.22	-	-	-
12_30126	3H	67.86	-	-	-
12_31010	3H	67.86	-	-	-
12_31014	3H	67.86	-	non-coding	yes
12_11150	3H	75.27	-	non-coding	yes
12_30088	3H	75.27	-	3	no
12_30005	3H	77.37	-	non-coding	yes
12_11338	3H	134.71	-	non-coding	yes
12_30963	3H	137.74	-	non-coding	yes
12_31496	3H	150.11	-	non-coding	yes
12_21500	3H	178.25	-	non-coding	yes
12_21117	4H	0	-	1	no
12_11485	4H	10.77	-	-	-
12_10626	4H	26.2	-	non-coding	yes
12_30907	4H	30.37	-	non-coding	yes
11_10261	4H	53.94	-	-	-
12_31156	4H	56.22	-	-	-
12_21137	4H	57.54	-	3	yes
12_30718	4H	102.26	-	-	-
12_30046	4H	105.83	-	-	-
12_11183	4H	111.81	-	3	yes
12_20059	5H	45.64	-	1	no
12_31062	5H	51.51	-	3	no
12_31064	5H	51.51	Pepc	1	no
11_20018	5H	93.66	-	2	no
11_21061	5H	99.39	-	1	no
12_11245	5H	113.51	-	-	-
12_11298	5H	115.45	-	-	-
12_20045	5H	119.65	-	non-coding	yes
12_11472	5H	123.98	-	non-coding	yes
12_10273	5H	157.61	NAC	non-coding	yes
11_20826	5H	162.03	-	-	-
12_31509	6H	59.25	-	3	yes
12_30681	6H	60.65	-	non-coding	yes
12_30581	7H	79.08	-	3	yes
12_11536	7H	81.78	-	1	no
12_10268	7H	81.78	LOC100825330	non-coding	yes
12_31000	7H	81.78	-	non-coding	yes
12_11477	7H	81.78	-	non-coding	yes
12_11091	7H	85.28	-	3	no
12_11055	7H	85.28	-	1	no
12_11529	7H	85.28	-	-	-
11_20349	7H	86.84	-	-	-
12_30419	7H	91.67	LOC100824781	non-coding	yes
11_11521	7H	127.74	-	1	no
