# Supplementary material for: The Effects of Both Recent and Long-Term Selection and Genetic Drift Are Readily Evident in North American Barley Breeding Populations
Source: G3 (Bethesda). 2015 Dec 29;6(3):609–22. doi: 10.1534/g3.115.024349 (PMC4777124; doi:10.1534/g3.115.024349)
Supplement: Supporting Information [file supp_g3.115.024349_Table0S4.xlsx]

## Sheet: Sheet1
Table S4. Annotations for SNPs having outlier FST values in the breeding population comparison.
SNP name	Linkage Group	Position (cM)	Gene short name	Position in gene	Silent	FST
11_10259	1H	40.4	-	non-coding	yes	0.803591
11_10526	1H	40.4	Y14	non-coding	yes	0.780648
12_30110	1H	45.2	-	2	no	0.795419
12_30694	1H	45.2	-	-	-	0.788782
12_30750	1H	45.2	-	-	-	0.809844
11_10520	1H	45.2	-	non-coding	yes	0.835421
12_30406	1H	45.2	LOC100839536	3	yes	0.838127
12_30478	1H	45.2	-	-	-	0.788578
11_10933	1H	45.2	-	1	no	0.78856
12_30499	1H	45.2	-	non-coding	yes	0.782744
12_30786	1H	47.21	-	non-coding	yes	0.77372
11_21361	1H	48.99	-	-	-	0.786874
11_20798	1H	48.99	-	-	-	0.775623
11_11367	1H	64.44	TaMlo2	2	no	0.836528
11_10002	1H	64.44	-	non-coding	yes	0.855574
11_21219	1H	64.44	-	non-coding	yes	0.812461
12_31464	1H	64.44	-	-	-	0.855961
11_20290	1H	71.81	-	1	no	0.778062
11_20475	1H	93.48	-	non-coding	yes	0.837929
11_10433	1H	95.14	-	-	-	0.853271
12_11008	1H	96.95	-	non-coding	yes	0.786045
11_10396	1H	98.68	-	1	no	0.8582
12_31192	1H	98.68	-	non-coding	yes	0.905075
12_31319	1H	100.4	-	1	no	0.854838
11_10357	1H	103.99	-	3	yes	0.823471
12_31152	1H	105.77	-	-	-	0.790868
11_20909	1H	105.77	-	-	-	0.794902
11_20267	1H	105.77	-	non-coding	yes	0.789858
11_20021	1H	111.81	-	1	no	0.771553
11_11046	2H	66.2	-	non-coding	yes	0.770205
11_10012	2H	67.08	LOC100827860	non-coding	yes	0.781036
11_10624	2H	67.08	-	non-coding	yes	0.787112
12_30828	2H	67.08	-	-	-	0.76873
11_20438	2H	69.05	-	non-coding	yes	0.812908
12_30265	2H	72.99	-	-	-	0.819599
11_10191	2H	72.99	-	-	-	0.823772
11_10685	2H	72.99	-	-	-	0.824094
12_30275	2H	72.99	-	-	-	0.821806
11_21399	2H	72.99	-	2	no	0.820008
12_30323	2H	72.99	-	non-coding	yes	0.819382
11_10692	2H	73.35	-	2	no	0.815479
12_31293	2H	93.26	PDF19	non-coding	yes	0.893598
11_20781	2H	96.23	-	non-coding	yes	0.854045
12_30680	3H	61.94	Os01g0235300	-	-	0.794936
11_10380	3H	63.25	-	non-coding	yes	0.793563
11_11258	3H	63.94	-	non-coding	yes	0.802743
11_20866	3H	63.94	-	non-coding	yes	0.847904
11_10224	3H	67.27	-	non-coding	yes	0.775268
11_21070	4H	28	-	non-coding	yes	0.771617
11_10424	4H	56.22	-	non-coding	yes	0.804137
12_11190	4H	56.22	-	non-coding	yes	0.801182
11_21254	4H	56.22	nac020	non-coding	yes	0.772868
12_20831	4H	56.22	-	1	no	0.803566
12_30488	4H	56.22	-	1	no	0.778242
12_21442	4H	56.22	LOC100828235	non-coding	yes	0.806225
11_10881	4H	60.49	LOC100830459	non-coding	yes	0.77507
11_20701	4H	133.52	-	2	no	0.782437
11_20224	4H	138.7	-	1	no	0.794962
11_20089	4H	145.7	-	non-coding	yes	0.780334
12_30850	5H	98.2	CBF4B	non-coding	yes	0.848811
11_20750	7H	61.67	-	-	-	0.769879
