# Supplementary material for: The Effects of Both Recent and Long-Term Selection and Genetic Drift Are Readily Evident in North American Barley Breeding Populations
Source: G3 (Bethesda). 2015 Dec 29;6(3):609–22. doi: 10.1534/g3.115.024349 (PMC4777124; doi:10.1534/g3.115.024349)
Supplement: Supporting Information [file supp_g3.115.024349_Table0S5.xlsx]

## Sheet: Sheet1
Table S5. Annotations for SNPs having outlier FST values in the growth habit comparison
SNP name	Linkage Group	Position (cM)	Gene short name	Position in gene	Silent	FST
11_11189	1H	92.43	-	non-coding	yes	0.717883
11_20792	1H	92.43	-	-	-	0.826154
11_20138	1H	140.69	-	-	-	0.764679
11_20915	1H	141.46	-	3	yes	0.81072
11_10590	1H	141.46	LOC100841631	3	no	0.817219
12_30871	2H	25.33	PPD-H1	non-coding	yes	0.897174
12_30872	2H	25.33	-	non-coding	yes	0.895675
12_20593	2H	29.05	nashor2	-	-	0.768266
12_20368	2H	30.42	TaGolS2	3	no	0.75705
12_21049	2H	31.17	-	-	-	0.759405
11_11054	2H	53.18	-	3	yes	0.705904
11_10358	2H	67.08	-	2	no	0.861909
11_20631	2H	67.08	-	3	yes	0.849951
11_10194	2H	67.08	-	1	no	0.887365
11_10057	2H	67.08	-	-	-	0.884625
11_10243	2H	67.08	LOC100838855	non-coding	yes	0.884734
11_20862	2H	67.08	-	2	no	0.887551
11_20251	2H	68.56	-	non-coding	yes	0.862879
11_11384	2H	69.79	LOC100824876	non-coding	yes	0.863418
11_10436	2H	72.99	-	-	-	0.889785
11_10651	2H	79.82	-	non-coding	yes	0.705008
11_11402	2H	84.96	-	1	no	0.823632
11_11227	2H	149.27	-	2	no	0.71723
12_31180	2H	168.26	-	non-coding	yes	0.782873
12_30378	2H	171.6	-	2	no	0.75802
12_30229	3H	177.01	-	-	-	0.722473
11_10574	4H	21.53	-	1	no	0.789649
11_10424	4H	56.22	-	non-coding	yes	0.69666
12_11190	4H	56.22	-	non-coding	yes	0.693618
11_21254	4H	56.22	nac020	non-coding	yes	0.811981
12_20831	4H	56.22	-	1	no	0.694889
12_30488	4H	56.22	-	1	no	0.816902
12_21442	4H	56.22	LOC100828235	non-coding	yes	0.695936
11_10712	4H	132.78	-	1	no	0.691116
12_11235	4H	133.52	LOC101758113	3	yes	0.706978
11_11066	4H	134.55	-	non-coding	yes	0.745405
11_21210	4H	138.7	-	non-coding	yes	0.824575
12_10899	5H	51.51	LOC100840047	2	no	0.746266
11_20961	5H	51.51	-	3	yes	0.695895
11_20283	5H	51.51	LOC100831472	non-coding	yes	0.745639
11_11159	5H	52.86	LOC100831285	non-coding	yes	0.768728
11_20265	5H	53.84	-	1	no	0.69967
11_21133	5H	67.66	-	3	yes	0.729681
11_21445	5H	74.83	-	non-coding	yes	0.728329
12_30314	5H	74.83	-	-	-	0.71767
11_20497	5H	84.45	-	-	-	0.843439
12_30850	5H	98.2	CBF4B	non-coding	yes	0.93482
11_11341	5H	108.28	-	non-coding	yes	0.845749
12_30619	5H	108.28	LOC100834146	2	no	0.846384
11_11200	5H	109.48	LOC100217111	2	no	0.787173
11_11024	5H	121.67	LOC100839369	1	no	0.813254
12_30883	5H	130.32	VRN1	non-coding	yes	0.850284
11_11448	5H	131.64	-	non-coding	yes	0.712515
11_10080	5H	143.29	LOC100839439	non-coding	yes	0.734296
11_10557	5H	144.6	-	3	yes	0.766597
11_20654	6H	95.7	-	-	-	0.690648
11_11187	6H	131.64	-	non-coding	yes	0.718745
11_10983	7H	73.54	LOC102699424	non-coding	yes	0.775683
12_30344	7H	77.02	-	non-coding	yes	0.726176
11_10256	7H	79.08	LOC100846326	non-coding	yes	0.814629
11_21330	7H	88.06	-	3	yes	0.703883
