# Supplementary material for: The Effects of Both Recent and Long-Term Selection and Genetic Drift Are Readily Evident in North American Barley Breeding Populations
Source: G3 (Bethesda). 2015 Dec 29;6(3):609–22. doi: 10.1534/g3.115.024349 (PMC4777124; doi:10.1534/g3.115.024349)
Supplement: Supporting Information [file supp_g3.115.024349_Table0S6.xlsx]

## Sheet: Sheet1
Table S6. Annotations for SNPs having outlier FST values in the spike-type comparison.
SNP name	Linkage Group	Position (cM)	Gene short name	Position in gene	Silent	FST
11_10760	1H	28.2	-	non-coding	yes	0.815557
11_10814	1H	28.99	-	1	no	0.797744
11_10259	1H	40.4	-	non-coding	yes	0.87002
11_10526	1H	40.4	Y14	non-coding	yes	0.856687
12_30110	1H	45.2	-	2	no	0.844338
12_30694	1H	45.2	-	-	-	0.84002
12_30750	1H	45.2	-	-	-	0.840627
11_10520	1H	45.2	-	non-coding	yes	0.870011
12_30406	1H	45.2	LOC100839536	3	yes	0.873235
12_30478	1H	45.2	-	-	-	0.794447
11_10933	1H	45.2	-	1	no	0.792304
12_30499	1H	45.2	-	non-coding	yes	0.797927
12_30786	1H	47.21	-	non-coding	yes	0.778383
11_21361	1H	48.99	-	-	-	0.784551
11_20798	1H	48.99	-	-	-	0.829563
11_20095	1H	58.59	-	non-coding	yes	0.805558
11_11367	1H	64.44	TaMlo2	2	no	0.874097
11_10002	1H	64.44	-	non-coding	yes	0.884937
11_21219	1H	64.44	-	non-coding	yes	0.854105
12_31464	1H	64.44	-	-	-	0.885265
11_20290	1H	71.81	-	1	no	0.815208
11_21446	1H	93.48	-	-	-	0.787769
11_20475	1H	93.48	-	non-coding	yes	0.866883
11_10433	1H	95.14	-	-	-	0.878293
11_21373	1H	96.95	-	3	yes	0.798449
11_10396	1H	98.68	-	1	no	0.879275
12_31192	1H	98.68	-	non-coding	yes	0.922418
12_31319	1H	100.4	-	1	no	0.869138
11_10357	1H	103.99	-	3	yes	0.855906
12_31152	1H	105.77	-	-	-	0.796871
11_20267	1H	105.77	-	non-coding	yes	0.792136
12_31293	2H	93.26	PDF19	non-coding	yes	0.936748
11_20781	2H	96.23	-	non-coding	yes	0.907131
11_10380	3H	63.25	-	non-coding	yes	0.850695
11_11258	3H	63.94	-	non-coding	yes	0.810808
11_20866	3H	63.94	-	non-coding	yes	0.888159
11_20628	3H	108.7	-	non-coding	yes	0.791019
11_10867	3H	135.43	-	non-coding	yes	0.779871
11_21070	4H	28	-	non-coding	yes	0.830144
11_20422	4H	28	LOC100820964	-	-	0.824812
11_20302	4H	28	-	-	-	0.802126
11_20777	4H	29.76	-	2	no	0.767253
11_10048	4H	46.97	-	3	yes	0.789973
11_10751	4H	97.05	LOC100831473	1	no	0.765768
11_21035	4H	134.55	-	-	-	0.778385
11_10611	4H	135.58	-	-	-	0.809242
11_20007	4H	139.32	-	-	-	0.828237
12_30425	4H	139.97	-	3	yes	0.822614
11_20089	4H	145.7	-	non-coding	yes	0.80243
11_20553	5H	1.91	LOC100821646	3	no	0.826864
11_20766	5H	38.78	-	2	no	0.7706
11_21200	5H	51.51	LOC101763319	non-coding	yes	0.803089
11_11221	5H	51.51	-	non-coding	yes	0.807495
11_21344	5H	53.84	LOC100842798	2	no	0.780295
11_21061	5H	99.39	-	1	no	0.770929
11_20468	6H	76.03	-	non-coding	yes	0.76973
12_31289	6H	77.53	-	non-coding	yes	0.774822
11_20620	6H	78.52	-	non-coding	yes	0.769358
12_10657	7H	61.67	-	2	no	0.824275
11_20750	7H	61.67	-	-	-	0.825975
12_31441	7H	64.98	-	-	-	0.795931
