# Supplementary material for: The Effects of Both Recent and Long-Term Selection and Genetic Drift Are Readily Evident in North American Barley Breeding Populations
Source: G3 (Bethesda). 2015 Dec 29;6(3):609–22. doi: 10.1534/g3.115.024349 (PMC4777124; doi:10.1534/g3.115.024349)
Supplement: Supporting Information [file supp_g3.115.024349_Table0S7.xlsx]

## Sheet: Sheet1
Table S7. Annotations for SNPs outliers on the pairwise haplotype sharing analysis.
SNP	Linkage Group	Position (cM)	Gene short name	Genbank ID
12_30951	1H	11.35	-	-
12_30241	1H	20.33	CYP79A12	FJ593638
12_30336	1H	35.11	-	AK355445
12_30683	1H	40.4	-	AK356908
12_31467	1H	40.4	-	AK354131
12_30796	1H	40.4	-	AK371217
12_10235	1H	40.4	-	AK364866
12_11301	1H	41.74	-	-
11_11064	1H	41.74	-	JX046063.1
11_20855	1H	41.74	-	AK355909
11_10957	1H	41.74	-	AK376618
12_30043	1H	42.42	-	AC256277
12_30562	1H	42.42	-	AK372510
12_31208	1H	42.42	-	AK360618
12_10300	1H	42.42	PR-17c	EU131177
11_20660	1H	42.42	-	-
12_10506	1H	42.42	-	AK364432
11_20698	1H	42.42	-	AK366430
12_30404	1H	42.42	-	AK355367
11_11287	1H	43.08	-	-
11_11484	1H	44.17	-	AK372837
11_21357	1H	44.59	-	AK252323
12_30110	1H	45.2	-	AK357816
12_30592	1H	45.2	-	AK358422
12_30694	1H	45.2	-	-
12_31272	1H	45.2	-	AK369867
12_30750	1H	45.2	-	AK251423
12_30478	1H	45.2	-	AK248509.
12_30499	1H	45.2	-	AK355798
11_21000	1H	45.85	-	AK370060
11_20810	1H	46.5	LOC101765948	XM_004983806
11_11359	1H	48.29	LOC100845708	XM_010236250
11_21217	1H	48.29	-	AK366150
12_30243	1H	48.99	-	HG670306
11_21361	1H	48.99	-	AK356894
11_11256	1H	49.65	-	AK370290
12_30710	1H	49.65	-	AK251423.
11_10324	1H	50.54	-	AK366433
12_30348	1H	51.2	-	AK361690
12_10198	1H	51.2	-	AY589579
11_21053	1H	51.91	-	AK355026
12_30343	1H	51.91	-	-
11_21333	1H	52.63	-	AK370762
12_11444	1H	54.54	mcb1	AJ965495
12_10166	1H	71.81	-	AK364792
12_30298	1H	73.13	Nec1	AY972623
11_20229	1H	74.81	-	AK359220
11_20121	1H	80.47	-	AK365931
11_20990	1H	80.47	-	AK370690
11_20657	1H	82.09	-	EF575973
11_10466	1H	84.71	-	AK369846
11_11037	1H	86.25	-	AK354185
12_30072	1H	87.43	naat-A	AB024006
11_20434	1H	89.77	-	AK361877
11_10830	1H	89.77	-	AK372168
11_20769	1H	92.43	-	AK362475
11_10522	1H	101.34	-	AK360842
11_20754	1H	101.99	-	AK372041
12_31152	1H	105.77	-	AK374670
11_20267	1H	105.77	-	AK362528
11_20780	1H	108.52	-	AK249237
11_20625	1H	110.08	-	AY634576
11_10789	1H	114.06	-	AK250768
12_31526	1H	115.09	-	AK363136
11_10338	1H	118.98	-	AK368897
11_10854	1H	119.78	-	AK363563
11_20959	1H	119.78	LOC100833793	XM_003567887
11_21384	1H	138.86	LOC100828987	XM_003567786
11_11105	1H	138.86	-	AK371255
12_20599	1H	138.86	-	AY120886
11_20915	1H	141.46	-	EU963688
11_10590	1H	141.46	LOC100841631	XM_003567740
11_10326	2H	4.72	-	AK364643
11_20107	2H	14.42	-	AK375783
12_10777	2H	20.45	-	AK362271
12_30871	2H	25.33	PPD-H1	KF309170
12_30872	2H	25.33	-	FJ515589
11_21015	2H	26	-	AK374711
11_20394	2H	26.63	-	AK368502
12_20593	2H	29.05	nashor2	AF136942
12_20368	2H	30.42	TaGolS2	AB250357
11_10307	2H	30.42	TaGolS1	AB250356
12_21049	2H	31.17	-	AK357120
11_10525	2H	38.86	-	AK359721
11_11073	2H	39.37	-	-
11_10399	2H	40.03	-	AK356586
11_10837	2H	42.01	-	AK363971
12_20326	2H	42.01	-	AK365480
12_10296	2H	42.01	-	-
11_10648	2H	42.78	-	AK373242
12_30432	2H	44.04	-	AK354486
11_21338	2H	45.48	-	AK375120
12_30363	2H	46.14	-	AK363344
11_11061	2H	50.99	BGQ60	BLYBGQ6
11_10297	2H	53.09	LOC100846580	XM_003562540
11_10234	2H	54.27	-	AK357653
11_21005	2H	54.92	-	JX104549
12_30604	2H	55.46	cbf5	AJ277097
12_30259	2H	56.64	-	AK375029
11_21096	2H	56.64	-	AK369274
11_10733	2H	56.64	-	AK370271
11_10325	2H	56.64	-	AK358138
11_21388	2H	57.29	-	AK360701
11_10638	2H	57.29	-	AK354914
11_11522	2H	58.15	-	AK372546
11_11400	2H	58.5	-	AK375016
11_20387	2H	59.58	-	AK359040
12_11272	2H	60.89	-	-
11_11015	2H	60.89	Ss2	X69931
12_30338	2H	60.89	-	-
11_10997	2H	62.85	-	AK376498
12_10485	2H	63.55	-	AK372161
12_10948	2H	63.55	-	AK370379
12_31288	2H	63.55	LOC100833465	XM_003562667
11_10358	2H	67.08	-	AK360256
11_20476	2H	67.08	LOC100837094	XM_003573671
12_30042	2H	67.08	-	-
11_20039	2H	67.63	-	AK371832
12_10545	2H	77.76	-	AK354223
11_10651	2H	79.82	-	AK356691
11_10265	2H	80.14	g6pdh	FJ790424
11_21258	2H	80.36	-	AK372157
12_31021	2H	82.44	-	-
12_31020	2H	82.44	-	AK376969
12_10719	2H	82.44	-	AK358159
12_10717	2H	82.98	-	-
11_21205	2H	82.98	LOC100845652	XM_003580016
11_20528	2H	84.35	SAMDC2	GU580936
11_11402	2H	84.96	-	AK358495
12_31383	2H	84.96	-	AK363632
12_31394	2H	85.52	-	AK354048
11_10952	2H	86.58	-	AK373936
11_10196	2H	89.68	-	AK362580
12_30696	2H	89.68	-	AK362823
11_10818	2H	90.48	-	AK360545
12_20489	2H	90.48	-	AK357761
11_11100	2H	96.23	-	AK356973
11_10287	2H	98.74	-	AK353897
12_30901	2H	99.39	Vrs1	JF904737
12_30900	2H	99.39	Vrs1	JF904736
12_30899	2H	99.39	Vrs1	JF904737
12_30897	2H	99.39	Vrs1	JF904737
11_20086	2H	110.93	-	AK358640
11_11250	2H	111.59	-	-
11_10876	2H	112.26	ole-2	X82678
11_10900	2H	114.34	-	AK373498
12_30049	2H	118.39	-	-
11_11094	2H	119.72	LOC100843433	XM_003581570
11_21184	2H	124.98	-	AK356168
11_10988	2H	124.98	-	AK369073
11_11118	2H	128.87	-	AK357373
12_30459	2H	131.03	-	AK354953
11_10707	2H	131.69	-	AK362011
12_31095	2H	133.04	-	AK375129
11_21220	2H	136.33	-	AK362401
11_10780	2H	137.03	-	DQ223006
11_20511	2H	137.03	-	AK363777
12_30636	2H	138.04	-	AK363283
12_30152	2H	138.04	-	-
11_10446	2H	140.69	LOC100837523	XM_003560174
11_20480	2H	140.69	exin1	AY162186
11_21370	2H	143.18	-	AK362193
12_20183	2H	145.03	-	AK362400
11_20215	2H	147.37	-	AK371957
11_10065	2H	147.37	-	AK376660
11_20895	2H	149.27	-	AK366193
12_10579	2H	149.93	-	AK368583
12_30106	2H	151.92	-	AK368524
11_20590	2H	154.65	-	AK370572
11_20293	2H	161.3	-	AK356755
12_10103	3H	3.97	-	-
11_20797	3H	5.36	-	AK375179
12_31448	3H	6.31	-	AK361167
12_30192	3H	25.53	-	AK376053
11_20552	3H	26.23	-	AK359160
11_10559	3H	26.71	-	AK365454
11_20794	3H	28.02	ptr1	AF023472
12_30284	3H	29.75	-	HG670306
12_11414	3H	34.15	-	HG670306
12_30431	3H	35.95	-	AK361941
12_30953	3H	40.99	-	HG670306
11_20193	3H	42.31	LOC100833511	XM_003557264
11_20356	3H	50.85	-	-
12_30609	3H	52.17	-	-
12_31122	3H	59.83	-	AK358898
12_30680	3H	61.94	Os01g0235300	NM_001049056
11_11313	3H	63.25	-	-
11_21197	3H	63.25	LOC100836439	XM_003566075
12_31008	3H	65.25	-	AK366082
11_10365	3H	65.25	-	AK368190
11_20583	3H	66.62	-	AK365999
11_11125	3H	66.62	-	AK369234
11_21472	3H	66.62	LOC100826971	XM_003569226
11_21435	3H	66.62	-	-
11_20439	3H	67.27	-	AK363527
12_30130	3H	67.27	-	HG670306
11_21147	3H	67.27	-	AK354197
12_30039	3H	67.27	-	AK369840
12_31502	3H	67.27	-	AK359804
11_11337	3H	67.27	-	HG670306
11_21062	3H	67.27	LOC100830007	XM_003566737
12_31368	3H	67.86	-	AK364083
11_10137	3H	67.86	-	AK365620
11_20796	3H	67.86	-	AK367240
11_20428	3H	67.86	CAX	EF446604
11_11124	3H	67.86	-	HG670306
11_20856	3H	67.86	-	AK368731
12_30126	3H	67.86	-	-
12_10155	3H	67.86	ES1A	X78884
12_31010	3H	67.86	-	-
12_31014	3H	67.86	-	AK354587
11_11502	3H	67.86	-	HG670306
12_31017	3H	67.86	-	AK356796
11_20970	3H	67.86	-	AK366122
12_30318	3H	67.86	-	AK355166
11_20333	3H	67.86	-	AK364981
11_10456	3H	67.86	-	AK373353
11_11501	3H	67.86	LOC100843157	XM_003569107
12_31281	3H	67.86	-	AK371372
11_10008	3H	67.86	-	AK367613
11_10328	3H	67.86	-	AK360949
11_20995	3H	69.95	LOC100845901	XM_003569539
12_30009	3H	69.95	-	AK366123
11_21511	3H	71.26	-	AK374059
11_10728	3H	72.21	-	AK354679
11_10158	3H	73.3	-	AY044237
12_30829	3H	73.3	-	AY044237
11_10373	3H	73.97	-	AK366322
12_11084	3H	75.27	-	HG670306
12_30088	3H	75.27	-	HG670306
11_20704	3H	76.43	FVE	KJ748016
12_30005	3H	77.37	-	HG670306
11_10839	3H	77.37	LOC100846409	XM_003569625
11_11391	3H	77.37	-	AK249072
11_10335	3H	77.37	-	AK353771
12_30616	3H	78.25	-	AK365474
12_30788	3H	78.25	-	AK354106
12_31153	3H	80.49	-	AK357697
11_21305	3H	80.49	-	AK376907
11_20931	3H	81.28	-	HG670306
11_20017	3H	82.62	-	AK355753
11_10172	3H	82.62	-	AK366339
11_11314	3H	83.16	-	AK361353
12_31323	3H	83.58	-	AK366490
11_20273	3H	83.58	-	AK377113
11_10813	3H	83.58	-	AK249355
11_20877	3H	83.8	-	AK366462
12_30754	3H	84.22	-	AK368008
11_11241	3H	84.22	-	AK356773
12_31356	3H	85.4	LOC100835720	XM_003569762
11_10350	3H	85.4	-	AK362324
12_31529	3H	85.4	-	AK371121
12_10452	3H	85.4	-	AK363118
11_20521	3H	86.03	-	AK367572
12_30399	3H	86.57	-	AK374928
11_10276	3H	86.57	LOC100841228	XM_003569781
11_10683	3H	87.8	-	-
11_20778	3H	87.8	-	AK365680
11_20695	3H	87.8	LOC100844886	XM_003569793
12_10609	3H	87.8	LOC100844886	XM_003569793
12_30743	3H	87.8	-	AK364775
12_31346	3H	88.5	-	AK365838
11_10047	3H	90.1	-	-
12_11454	3H	90.1	-	-
11_20597	3H	91.19	-	AK252380
11_20222	3H	91.79	gstI	AJ419775
12_30170	3H	92.73	-	AK353673
11_20115	3H	92.73	-	AK376197
11_10444	3H	98.05	-	AK362073
12_31299	3H	98.05	-	AK357441
11_10628	3H	98.05	icy2	AJ748337
12_11138	3H	98.05	-	AK364177
11_21348	3H	98.66	-	AK372146
12_31018	3H	100.29	Gamyb	AY008692
12_10134	3H	100.71	-	AK355287
11_20659	3H	102.12	-	AK357058
11_10253	3H	102.66	-	HG670306
12_10583	3H	102.66	-	AK357058
11_10747	3H	104.15	-	AK353863
12_30090	3H	108	-	AK372144
12_30640	3H	108.7	-	AK369817
11_21438	3H	108.7	-	KF034796
11_20999	3H	108.7	-	AK362455
11_20628	3H	108.7	-	HG670306
11_20626	3H	109.43	-	AK366712
11_10184	3H	110.75	-	AK359211
11_21212	3H	120.73	-	HG670306
11_21277	3H	124.04	LOC100832846	XM_003564507
12_10100	3H	125.11	Os01g0834500	NM_001051255
12_30927	3H	127.26	-	AK365160
12_30223	3H	129.83	-	AK363144
11_11330	3H	129.83	-	-
12_31269	3H	130.58	-	AK355702
12_30732	3H	131.24	-	AK358089
11_20944	3H	131.24	-	AK362017
12_31499	3H	131.24	LOC100840604	XM_003564789
11_21405	3H	132.62	LOC100838458	XM_003564782
12_30274	3H	133.36	-	HG670306
12_30084	3H	134.71	-	HG670306
12_30096	3H	135.43	-	AK363170
11_10867	3H	135.43	-	AK357162
11_20527	3H	142.17	LOC100831350	XM_003572099
12_10122	3H	143.33	-	AK369540
11_10381	3H	143.33	-	AK362014
11_20952	3H	156.42	-	AK373306
12_11297	3H	156.46	-	-
11_21272	3H	157.77	-	KC953025
11_10681	3H	172.82	-	AK373612
12_31388	3H	172.82	-	AK354732
11_11410	3H	172.82	-	AK374422
12_10014	3H	173.43	-	-
11_10343	3H	179.81	-	AK372372
12_30540	4H	14.88	-	AK359672
12_30150	4H	16.96	-	AK366312
11_10113	4H	19.45	-	AK364804
11_10223	4H	19.45	LOC100843582	XM_003574021
11_10738	4H	19.45	-	AK376903
12_30907	4H	30.37	-	JX878491
11_10031	4H	30.37	-	AK370091
12_10395	4H	30.37	-	AK361942
11_21389	4H	34.38	-	AK364469
11_21122	4H	35.24	-	AK357238
11_20012	4H	43.72	-	-
12_10371	4H	44.33	Cel1	AB040769
12_20240	4H	44.99	LOC100835895	XM_010232013
11_11180	4H	48.77	-	AK364815
11_10668	4H	50.22	LOC100833355	XM_003562245
11_20939	4H	51.53	-	AK361948
12_30777	4H	53.94	cl10949_1	XM_008679314
11_10756	4H	54.73	-	AK354774
11_10432	4H	54.73	-	AK373045
11_21073	4H	54.73	-	-
11_10577	4H	54.73	-	AK376929
11_21071	4H	54.94	-	AK377162
11_20782	4H	54.94	-	AK368577
11_10942	4H	55.15	-	AK376959
12_30684	4H	56.22	-	AK359353
12_30605	4H	56.22	-	AK364819
11_20496	4H	56.22	-	AK251785.1
11_11042	4H	56.22	-	AK363646
11_10028	4H	56.22	RPL3B-1	BK001235
12_10195	4H	56.22	-	AK360727
11_10093	4H	56.22	-	-
12_30878	4H	56.22	PDI	HQ911361
12_11063	4H	56.22	-	-
11_10946	4H	59.06	-	AK363409
11_10568	4H	62.15	WCK-1	AF079318
12_31297	4H	62.81	-	-
11_10046	4H	62.81	apx	AJ006358
12_30995	4H	62.81	-	-
12_30060	4H	62.81	-	AK365085
11_20363	4H	62.81	-	AK370996
12_31462	4H	62.81	-	AK366403
12_10088	4H	63.79	-	AK359300
11_20020	4H	63.79	-	AK251997
11_10807	4H	63.79	-	KJ027551
11_10527	4H	65.28	LOC100837913	XM_010230513
11_21400	4H	68.84	-	AK370070
11_20482	4H	69.24	-	AK355084
12_30054	4H	70.77	-	AK362286
12_30237	4H	70.77	-	AK366234
11_21191	4H	70.77	-	AK355907
11_20723	4H	73.62	LOC100826381	XM_003558343
11_20062	4H	73.62	-	AK353792
12_30620	4H	76.31	-	AK364197
12_31515	4H	76.31	-	AK370218
12_30455	4H	77	Hb	HVU94968
11_20906	4H	77.87	Clo9-D	KJ523892
11_11224	4H	78.5	Agl4	AB240195
11_20580	4H	79.47	-	AK364550
12_30693	4H	79.47	-	AK368203
12_31362	4H	83.75	-	AK363225
11_10309	4H	85.07	-	AF056325
12_20143	4H	86.01	-	-
12_31231	4H	86.01	-	-
12_30136	4H	86.01	LOC100845934	XM_003558739
11_21353	4H	86.01	-	AK356907
11_11004	4H	86.66	-	AK371332
11_21332	4H	87.01	-	AK366148
11_10247	4H	87.01	bcb	AJ585385
12_31148	4H	88.3	LOC100842280	XM_003558727
11_10523	4H	88.3	-	AK368852
11_20197	4H	90.77	LOC100826802	XM_003558677
12_10670	4H	94.07	LOC100842485	XM_003558643
11_20178	4H	95.22	-	AK364799
11_20384	4H	99.36	-	AK375978
11_20732	4H	100.23	-	AK371497
12_10271	4H	102.93	-	AK361761
12_30584	4H	105.17	-	AK355968
12_30117	4H	108.34	-	-
12_11183	4H	111.81	-	AK369984
11_21210	4H	138.7	-	AK367796
11_20089	4H	145.7	-	AK355319
11_20668	4H	145.7	-	AK364437
11_20226	5H	1.91	Hina	JN656937
12_30976	5H	1.91	-	SEG_AY643842S
12_30001	5H	4.15	-	FJ666343
12_30979	5H	4.15	hina	GU591293
11_20582	5H	6.36	LOC100833131	XM_003578990
11_21221	5H	6.36	-	AK370576
11_21202	5H	7.84	-	AK366025
11_10974	5H	21.68	-	-
11_11048	5H	24.76	-	-
11_10580	5H	29.9	-	AK372891
11_21391	5H	33.55	-	AK366116
12_10923	5H	40.14	-	-
11_11198	5H	40.14	-	AK355634
11_21401	5H	40.14	-	-
12_31155	5H	40.14	-	AK372318
12_30454	5H	41.45	LOC100826288	XM_003578710
12_31512	5H	41.45	-	AK373021
12_30354	5H	41.45	-	AK369185
11_21308	5H	41.45	-	AK365430
11_10661	5H	42.41	-	AK356604
12_30717	5H	42.41	LTP1	X60292	lipid transferase
11_21536	5H	46.38	-	FJ225140
12_31117	5H	46.38	-	AK357085
12_10264	5H	47.04	E1	WHTE1A
12_10508	5H	47.04	CHC	FJ958224
11_20239	5H	47.47	-	AK359770
11_20332	5H	49.16	E1	WHTE1A
12_10079	5H	50.53	-	AK364653
11_20372	5H	50.53	-	-
11_10671	5H	50.53	hemH	AF020791
12_30644	5H	50.53	-	AK374038
12_31503	5H	50.53	-	AK368229
11_20501	5H	51.51	-	-
11_21508	5H	52.86	-	AK370450
11_10641	5H	59.72	-	AK355250
11_20392	5H	60.21	-	AK369605
11_21133	5H	67.66	-	AK369724
11_20236	5H	68.21	-	-
11_20246	5H	71.93	ACO3	JX046061
11_21480	5H	78.19	-	-
12_31427	5H	79.52	-	AK375879
12_10674	5H	80.18	LOC100835583	XM_003578232
12_31361	5H	80.18	-	AK361059
11_21150	5H	83.17	-	AK372403
11_10578	5H	83.8	-	AK355655
12_11134	5H	86.08	-	AK362396
11_10518	5H	88.05	-	AK372467
12_30834	5H	88.05	-	AK372467
11_20097	5H	88.05	-	AK356758
11_10771	5H	88.05	-	AK366855
11_11473	5H	89.37	-	-
11_20850	5H	90.07	-	AK359177
11_20449	5H	90.07	-	AJ495769
11_21421	5H	91.98	-	AK373219
11_10414	5H	93.22	-	AK362757
11_20327	5H	93.22	-	AK362112
11_11350	5H	93.66	-	AK363932
11_20134	5H	95.11	-	-
12_10077	5H	95.11	-	-
11_20795	5H	95.52	LOC100832703	XM_003578395
12_30855	5H	96.12	CBF9	DQ445253
11_21314	5H	96.12	-	AK370939
11_10024	5H	96.12	LOC100837322	XM_003578408
12_30852	5H	98.2	CBF6	EU331986
11_21168	5H	98.2	-	AK362092
12_30705	5H	103.01	-	AK370578
12_10752	5H	103.74	-	AK373843
11_21390	5H	106.36	-	AK361634
12_30056	5H	107.19	-	AK356430
12_30456	5H	107.19	-	AK363881
12_31278	5H	117.32	LOC100842391	XM_003578593
11_11507	5H	118.16	-	AK368387
12_30169	5H	121.67	-	-
12_11535	5H	121.67	LOC100829460	XM_003561946
11_10705	5H	125.09	-	AK361036
11_20884	5H	132.32	-	AK373706
12_30929	5H	132.32	VRN1	FJ687749
12_31366	5H	136.94	-	AK369469
11_11532	5H	136.94	-	AK367148
11_11071	5H	136.94	-	AK358227
11_10845	5H	136.94	LOC100839950	XM_003558889
11_21289	5H	136.94	-	AK370812
11_20375	5H	139	-	AK368920
12_30556	5H	139	tua4	AM502847
11_10819	5H	139	-	AK369223
11_11092	5H	140.14	-	AK358276
11_20568	5H	143.29	-	AK353800
11_11441	5H	143.29	-	AK362891
12_31050	5H	143.29	-	-
12_30580	5H	143.94	-	AK366926
12_30400	5H	143.94	-	AK361071
12_31206	5H	144.6	-	AK370302
11_20100	5H	144.6	-	AK373354
11_20791	5H	145.9	-	AK358687
11_21297	5H	145.9	-	AK358303
11_20388	5H	146.55	-	-
11_21514	5H	147.49	-	AK369169
11_21360	5H	147.49	-	AK364748
12_31165	5H	147.49	-	AK365816
12_10333	5H	147.49	-	-
12_31221	5H	148.58	-	AK364520
11_20104	5H	149.94	-	AK368618
11_21355	5H	149.94	-	AK359961
11_10589	5H	149.94	-	-
11_10217	5H	149.94	-	AK354403
12_10016	5H	149.94	-	AK367707
11_11490	5H	150.29	-	-
11_11497	5H	151.35	-	AK358288
11_10901	5H	152.93	-	-
11_10820	5H	154.08	-	AK373914
11_21041	5H	154.08	-	AK361860
11_11185	5H	154.08	-	AK365650
11_10536	5H	155.23	-	AK354787
11_21452	5H	155.23	-	AK372156
11_10741	5H	155.45	-	AK365577
12_30165	5H	155.45	-	AK360154
11_10161	5H	155.45	-	AK373989
11_10902	5H	155.45	-	AK361436
11_10528	5H	155.45	-	AK366976
11_21024	5H	155.66	-	AK358394
11_10582	5H	155.66	-	AK353631
11_20078	5H	155.66	-	AK376547
11_20876	5H	156.27	-	AK354722
11_20560	5H	156.27	-	AK367513
12_30642	5H	157.61	-	AK365041
12_31375	5H	157.61	-	AK361961
11_20646	5H	157.61	LOC100832937	XM_003563834
12_30162	5H	157.61	-	AK366317
11_20988	5H	158.28	-	AK372710
11_20934	5H	159.55	-	AK361588
12_30566	5H	162.68	LOC100832019	XM_003563502
12_10769	5H	163.72	HVD1	AB164680
11_20686	5H	163.72	-	AK373418
11_10778	5H	166.65	-	AK361008
11_21012	5H	167.4	EF1	KP268647
11_10600	5H	167.4	-	AK369761
11_21141	5H	167.9	-	AK369869
11_20536	5H	168.44	-	AK367079
11_10870	5H	168.67	LOC100841103	XM_010239955
12_30656	5H	169.72	-	AK368962
11_10254	5H	169.72	CesA2	AY483152
11_21138	5H	170.25	-	AK361960
11_10405	5H	172.83	-	AK362256
12_31292	5H	184.99	-	AK356315
12_11192	5H	186.66	-	AK354917
12_10732	5H	187.2	-	AK373445
11_21052	5H	187.2	-	AK353911
12_30958	5H	189.22	-	-
12_30319	6H	0	skp1	AJ277096
11_20232	6H	0	-	AK360227
11_10120	6H	6.54	fnr	AJ457980
11_11406	6H	6.54	Big1	AF166121
12_30651	6H	7.87	-	AK358128
11_20262	6H	10.72	-	AK364730
11_21032	6H	11.68	-	AK370625
11_11479	6H	15.16	-	AK361327
12_30842	6H	20.62	Cxp;3	Y09604.1
11_10165	6H	23.62	-	AK374625
11_10064	6H	23.62	-	AK361989
11_10023	6H	24.91	-	AK354456
11_21246	6H	25.88	-	AK370230
12_30697	6H	32.27	-	AK359314
12_30673	6H	32.98	-	AK372920
12_31308	6H	33.72	-	-
11_10799	6H	35.32	LOC100826569	XM_003573469
11_10427	6H	37.99	CesA6	AY483155
12_30358	6H	38.66	-	AK358032
11_10129	6H	44.96	-	AK370146
11_10061	6H	44.96	LOC100840358	XM_010238752
11_21030	6H	44.96	-	AK375921
11_20052	6H	44.96	-	AK370097
11_10882	6H	44.96	MIR168a-5p/168a-3p	JX19550
12_30783	6H	44.96	-	AK367560
12_11455	6H	44.96	-	AK362081
11_20936	6H	46.44	-	AK361713
11_21281	6H	47.1	-	AK365126
11_10244	6H	48.42	LOC100838105	XM_003574005
11_20743	6H	48.42	-	AK358219
11_10462	6H	49.17	-	AK360106
11_10013	6H	49.67	-	AK362978
11_10817	6H	49.67	-	AK365292
11_10539	6H	50.33	-	AK369147
12_30133	6H	52.19	-	AK365605
11_10461	6H	52.19	-	AK361712
12_30316	6H	52.19	LOC100845513	XM_010235485
12_31433	6H	52.85	-	AK371582
11_20291	6H	52.85	-	AK375388
12_30510	6H	52.85	-	-
12_31274	6H	52.85	-	AK357603
12_30751	6H	52.85	-	AK358896
12_31092	6H	52.85	-	AK365978
11_11205	6H	53.54	-	-
11_20675	6H	53.54	-	AK252375
12_30120	6H	56.06	LOC100844080	XM_003571003
12_30032	6H	56.06	-	-
11_10003	6H	56.06	tub2	AM502850.1
12_30473	6H	56.06	-	AK360269
12_30430	6H	56.06	-	AK357777
11_21158	6H	57.83	-	AK373362
12_31007	6H	58.48	-	-
12_31005	6H	58.48	-	-
12_31004	6H	58.48	-	-
12_30021	6H	58.48	-	-
11_21014	6H	58.48	-	AK367945
11_20656	6H	58.48	-	AK368710
12_30441	6H	58.48	LOC100832867	XM_003570517
11_10962	6H	58.48	sam4	AM039896
12_30802	6H	58.48	-	AK354794
12_21482	6H	59.25	-	-
11_21216	6H	59.25	-	AK376749
11_10749	6H	59.25	S222	AF031231
11_20799	6H	59.25	-	-
11_20572	6H	59.25	-	AK376688
12_31187	6H	59.25	-	AK363222
12_21114	6H	60.65	-	AK355532
11_10513	6H	60.65	-	AK368956
12_30681	6H	60.65	-	AK373737
11_20835	6H	60.65	-	AK364358
12_31178	6H	60.65	-	AK354186
12_30144	6H	61.19	-	-
12_11253	6H	62.71	LOC101762227	XM_004955584
12_10803	6H	63.71	-	AK358894
11_21509	6H	64.65	-	AK369376
11_11483	6H	70.5	-	AK359157
12_11475	6H	70.5	-	-
11_21069	6H	71.32	-	AK362777
11_11261	6H	72.82	-	AK360978
11_10455	6H	73.84	-	AK366201
11_10124	6H	74.65	-	AK367485
11_20709	6H	74.65	-	AK363507
11_20015	6H	74.65	-	X95863
11_20714	6H	75.28	-	AK354049
11_21469	6H	76.03	LOC100832964	XM_003570434
11_20636	6H	77.53	-	AK365203
11_11329	6H	78.52	dof8	AM084356
12_10596	6H	78.52	-	AK354856
12_31250	6H	80.06	-	AK365937
11_20784	6H	80.06	-	AK365537
11_11459	6H	80.86	-	AK363684
11_21256	6H	80.86	-	AK359524
11_10469	6H	81.79	-	AK355738
11_20053	6H	81.79	GS1a	KF815944
12_31088	6H	83.81	-	AK361996
11_20682	6H	84.47	-	AY029260
11_21224	6H	86.96	-	AK376772
11_10608	6H	88.25	-	GU563379
12_30573	6H	88.88	-	AK373802
12_31253	6H	88.88	-	AK368172
11_20465	6H	93.44	-	AK354993
11_21404	6H	94.18	-	AK375523
11_20346	6H	94.18	-	AK371819
11_11147	6H	95.7	-	GU258512
11_21025	6H	102.04	LOC100831042	XM_003570511
12_30626	6H	103.32	-	AK356290
11_20996	6H	104.5	-	AK360096
11_10734	6H	109.05	SDH	AJ508229
12_31046	6H	111.08	-	-
12_31353	6H	111.08	-	AK363930
11_10139	6H	111.08	LOC100826139	XM_003570663
11_20292	6H	115.31	-	AK369141
12_10704	6H	117.51	-	AK361863
12_30734	6H	119.56	-	AK372971
11_20355	6H	120.69	-	AK353922
12_31495	6H	122.14	-	AK368277
12_21477	6H	125.99	-	-
11_20029	6H	133.25	-	AK354118
12_30414	6H	137.41	-	AK366236
11_10828	6H	137.41	-	AK370975
11_10121	7H	2.13	-	AK368450
12_31173	7H	5.43	-	AK354792
11_20242	7H	5.43	LOC102704150	XM_006655648
11_10841	7H	9.73	-	AK374207
11_20755	7H	10.57	-	DQ646395
11_10025	7H	14.39	-	AK362454
11_21050	7H	15.89	-	AK368677
11_20495	7H	18.73	-	AK359539
12_30530	7H	20.29	-	AK369347
12_31351	7H	24.15	-	AK373566
12_30780	7H	24.81	-	AK357127
11_20162	7H	26.14	-	-
12_30219	7H	29.05	-	AK365262
11_20192	7H	29.7	Hvpro1	HVU49505
11_20126	7H	31.35	LOC100828854	XM_003561022
12_30895	7H	31.35	vrn-H3	HQ619441
12_30894	7H	31.35	vrn-H3	HQ619441
12_30893	7H	31.35	vrn-H3	HQ619441
11_10576	7H	35.36	-	AK370487
12_30065	7H	36.26	-	AK361937
11_10327	7H	36.26	-	-
12_10979	7H	36.92	-	-
11_21491	7H	41.51	-	AK373427
11_20249	7H	44.12	-	AK374440
12_30545	7H	46.44	-	-
11_20113	7H	49.61	-	AK355306
11_10726	7H	51.23	-	AK363455
12_30181	7H	51.23	-	-
12_30576	7H	52.52	-	AK363663
12_30879	7H	55.64	ss1	FN400939
11_21270	7H	62.64	-	AK365042
11_10153	7H	79.08	-	AK354615
12_10655	7H	80.3	-	AK354531
12_30595	7H	80.3	-	AK359491
11_10055	7H	81.78	-	AK356028
12_31418	7H	81.78	LOC100844293	XM_010236933
11_20893	7H	81.78	-	AK358747
12_30563	7H	81.78	core3ft	AJ582181
11_21494	7H	81.78	-	-
12_30550	7H	81.78	-	AK357571
12_30544	7H	81.78	-	AK376864
12_10713	7H	81.78	-	AK376134
12_11536	7H	81.78	-	AK373307
11_20911	7H	81.78	LOC100844902	XM_010235916
11_10370	7H	81.78	-	AK357764
12_11146	7H	81.78	-	AK363255
12_30621	7H	81.78	-	AK364682
12_30600	7H	81.78	-	AK362488
12_10222	7H	81.78	Acl3	BLYACL3
12_31000	7H	81.78	-	AK371019
11_10394	7H	81.78	-	AK356787
11_20828	7H	81.78	Os08g0560500	NM_001069043
12_10698	7H	81.78	-	AK367557
11_20200	7H	81.78	AGP-S1b	FN179369
11_21302	7H	81.78	LOC100844834	XM_003560861
12_30445	7H	81.78	-	AK366066
12_10459	7H	81.78	-	AK359534
12_31215	7H	81.78	-	AK367787
12_30004	7H	81.78	-	-
12_30411	7H	81.78	-	AK376940
12_30389	7H	81.78	AGP-S1a	FN179370
12_31227	7H	81.78	-	AK373984
11_10209	7H	81.78	-	KC884831
12_30835	7H	81.78	-	-
12_30492	7H	81.78	LOC100826157	XM_003574884
12_11477	7H	81.78	-	AK364292
12_30486	7H	81.78	-	AK361678
12_30481	7H	81.78	-	-
12_30053	7H	81.78	-	AK363887
12_30794	7H	81.78	-	XM_002445729
11_20460	7H	82.2	-	AK372507
12_10581	7H	82.41	-	AK375754
12_10369	7H	83.42	-	-
12_30565	7H	83.42	-	AK362320
11_11461	7H	83.42	-	AK366635
11_10069	7H	83.42	-	AK373449
12_30645	7H	84.3	-	AK359529
11_21079	7H	84.3	-	AK358115
12_11091	7H	85.28	-	AK364296
11_20896	7H	88.06	-	AK368539
12_31199	7H	88.06	-	AK357092
11_20771	7H	89.12	-	AK377085
11_21409	7H	89.12	-	AK355592
12_30996	7H	94.34	LOC100828748	XM_010229210
12_30026	7H	94.34	-	AK355940
11_10301	7H	101.52	-	AK358239
11_20103	7H	104.32	-	AK357169
12_31440	7H	105.07	-	AK363160
12_31294	7H	105.73	-	-
12_11051	7H	105.73	-	-
12_30630	7H	105.73	-	AK358102
11_10169	7H	106.8	XEB	X93175
11_20824	7H	109.44	-	AK375472
12_20684	7H	109.99	-	AK369575
11_20385	7H	111.15	-	AK369929
11_10853	7H	111.15	-	AK364827
11_20570	7H	112.35	ccd1	AF181661
12_30362	7H	114.96	-	AK374269
11_20247	7H	116.28	-	AK362573
12_21208	7H	116.28	-	AK375722
12_30164	7H	118.44	-	AK360970
11_11243	7H	121.36	MoCo	EU673449
12_31535	7H	124.5	-	-
11_21229	7H	128.72	-	-
12_11279	7H	129.32	-	AK361338
11_10182	7H	129.32	HVA/68	AB032840.
11_21209	7H	130.64	-	AK363812
12_10973	7H	137.31	-	AK368162
11_10454	7H	139.9	-	AK358211
11_20691	7H	143.13	-	AK355281
11_21223	7H	144.96	-	AK360979
11_20414	7H	147.58	LOC100830187	XM_003563250
12_20640	7H	148.28	-	AK373366
