# Supplementary material for: The Effects of Both Recent and Long-Term Selection and Genetic Drift Are Readily Evident in North American Barley Breeding Populations
Source: G3 (Bethesda). 2015 Dec 29;6(3):609–22. doi: 10.1534/g3.115.024349 (PMC4777124; doi:10.1534/g3.115.024349)
Supplement: Supporting Information [file supp_g3.115.024349_Table0S8.xlsx]

## Sheet: Sheet1
Table S8. Number of SNPs with significant PHS values shared between breeding populations
	Busch Ag.(2)	Busch Ag.(Int.)	Montana(2)	North Dakota (2)	Oregon (2)	Utah (2)	Washington (2)	Idaho (6)	Busch Ag.(6)	Minnesota (6)	North Dakota (6)	Oregon (6)	Utah (6)	Virginia (6)	Washington (6)
Idaho(2)	9	3	10	0	14	1	6	0	0	1	1	2	1	0	1
Busch Ag.(2)	-	5	4	0	2	1	1	0	2	0	3	1	1	3	1
Busch Ag.(Int.)	-	-	3	1	1	3	2	3	1	3	4	3	1	4	5
Montana(2)	-	-	-	1	3	5	3	1	6	3	1	4	1	8	0
North Dakota(2)	-	-	-	-	1	5	1	2	0	0	3	3	2	5	5
Oregon(2)	-	-	-	-	-	0	0	1	0	0	1	3	0	2	0
Utah(2)	-	-	-	-	-	-	2	2	1	4	7	8	5	6	5
Washington(2)	-	-	-	-	-	-	-	0	2	0	0	1	0	0	2
Idaho(6)	-	-	-	-	-	-	-	-	1	0	1	10	1	0	1
Busch Ag.(6)	-	-	-	-	-	-	-	-	-	0	3	2	4	5	17
Minnesota(6)	-	-	-	-	-	-	-	-	-	-	2	0	0	1	3
North Dakota(6)	-	-	-	-	-	-	-	-	-	-	-	4	7	4	9
Oregon(6)	-	-	-	-	-	-	-	-	-	-	-	-	22	2	3
Utah(6)	-	-	-	-	-	-	-	-	-	-	-	-	-	2	5
Virginia(6)	-	-	-	-	-	-	-	-	-	-	-	-	-	-	5
