# Supplementary material for: The Effects of Both Recent and Long-Term Selection and Genetic Drift Are Readily Evident in North American Barley Breeding Populations
Source: G3 (Bethesda). 2015 Dec 29;6(3):609–22. doi: 10.1534/g3.115.024349 (PMC4777124; doi:10.1534/g3.115.024349)
Supplement: Supporting Information [file supp_g3.115.024349_Table0S9.xlsx]

## Sheet: Sheet1
Table S9. SNPs outliers in the PHS analysis at each populationbreeding program. Including the PHS value, and haplotype frequency and length.
SNP name	Linkage Group	Position (cM)	PHS	Haplotype Frequency	Haplotype length
University of Idaho in Aberdeen (2)
11_20229	1H	74.81	2.56727	0.311558	72.6996
11_20625	1H	110.08	2.01114	0.455696	49.1845
12_30259	2H	56.64	2.13443	0.242678	35.8598
11_10733	2H	56.64	2.15272	0.241597	36.0763
11_10325	2H	56.64	2.12435	0.238397	36.2273
11_21388	2H	57.29	3.66285	0.221757	51.7123
11_10638	2H	57.29	2.95515	0.207983	45.3687
11_11522	2H	58.15	2.07909	0.234177	37.6565
12_30901	2H	99.39	3.24034	0.182008	41.7728
12_30897	2H	99.39	2.68171	0.194561	37.2313
11_10900	2H	114.34	2.14146	0.315126	42.3384
12_10103	3H	3.97	2.15269	0.146444	27.9383
11_11313	3H	63.25	2.31838	0.190377	41.2869
11_20583	3H	66.62	2.11726	0.207113	35.2485
11_11125	3H	66.62	2.1191	0.207983	35.2485
11_21472	3H	66.62	2.15935	0.209205	35.2485
11_21435	3H	66.62	2.16725	0.207113	35.2485
11_20439	3H	67.27	3.17238	0.181435	44.5805
12_30130	3H	67.27	3.04027	0.186193	42.4946
11_21147	3H	67.27	2.69861	0.193277	39.7919
12_30039	3H	67.27	3.00902	0.186193	42.4946
12_31502	3H	67.27	2.6215	0.194561	38.9897
11_11337	3H	67.27	2.54636	0.204348	38.1601
11_21062	3H	67.27	3.0394	0.186193	42.4946
11_10137	3H	67.86	2.97781	0.191176	39.729
11_20796	3H	67.86	3.40878	0.1841	43.079
11_20428	3H	67.86	3.3371	0.186193	42.3764
11_11124	3H	67.86	2.39431	0.220721	35.2877
11_20856	3H	67.86	2.86422	0.196653	38.0445
11_20970	3H	67.86	2.90929	0.194561	38.7525
12_30318	3H	67.86	2.90929	0.194561	38.7525
11_20333	3H	67.86	3.00634	0.183761	40.125
11_10456	3H	67.86	2.79929	0.198312	37.928
11_11501	3H	67.86	2.90264	0.194561	38.7525
11_10008	3H	67.86	3.26544	0.186975	42.2501
11_10328	3H	67.86	2.89801	0.194561	38.8932
11_10728	3H	72.21	2.01963	0.311715	34.8925
11_20521	3H	86.03	2.51912	0.219665	33.6339
11_11180	4H	48.77	1.98591	0.338912	46.4171
11_20178	4H	95.22	2.46749	0.15272	34.8685
11_20226	5H	1.91	2.52864	0.102511	30.0058
12_30976	5H	1.91	2.39242	0.106695	28.8716
12_30979	5H	4.15	2.53345	0.102511	30.0058
12_10923	5H	40.14	2.21812	0.238494	44.8581
11_11198	5H	40.14	2.21812	0.238494	44.8581
11_21401	5H	40.14	2.21036	0.239496	44.8581
12_31155	5H	40.14	2.20403	0.242678	44.8704
12_30454	5H	41.45	2.04831	0.246862	41.4617
12_31512	5H	41.45	2.04831	0.246862	41.4617
12_30354	5H	41.45	2.32222	0.238494	44.3573
11_21308	5H	41.45	2.31553	0.239496	44.3573
11_20501	5H	51.51	2.01407	0.100418	34.0399
11_20134	5H	95.11	3.29949	0.123431	39.8821
11_10705	5H	125.09	2.12588	0.344538	44.5951
11_20568	5H	143.29	2.82038	0.14346	34.16
12_30580	5H	143.94	2.27394	0.154812	30.1035
12_31206	5H	144.6	2.54086	0.133891	32.3984
11_10608	6H	88.25	2.75896	0.117647	31.9356
12_30545	7H	46.44	2.1999	0.202929	38.6816
11_10209	7H	81.78	2.5343	0.334728	39.9839
University of Idaho in Aberdeen (6)
12_30241	1H	20.33	1.83207	0.133803	52.8919
11_20810	1H	46.5	1.86874	0.264084	54.834
11_11037	1H	86.25	1.92247	0.197183	65.1491
12_30152	2H	138.04	1.58447	0.126761	40.107
12_20240	4H	44.99	1.72678	0.211268	35.7441
11_10668	4H	50.22	3.06113	0.130282	48.384
11_10942	4H	55.15	3.59609	0.116197	47.7629
11_10028	4H	56.22	3.75242	0.116197	47.6509
11_10093	4H	56.22	3.75242	0.116197	47.6509
11_10568	4H	62.15	2.29883	0.130282	41.1031
12_31297	4H	62.81	1.86489	0.137324	37.0636
11_10046	4H	62.81	2.27287	0.130282	41.1031
12_30995	4H	62.81	2.27287	0.130282	41.1031
12_30060	4H	62.81	1.91426	0.134752	37.6523
11_20363	4H	62.81	1.87449	0.137324	37.1639
12_31462	4H	62.81	4.26535	0.102113	56.7536
12_10088	4H	63.79	1.70681	0.137324	35.7737
11_20020	4H	63.79	1.70681	0.137324	35.7737
11_10807	4H	63.79	2.12255	0.133094	39.6679
11_10527	4H	65.28	3.12019	0.102113	56.7536
12_30237	4H	70.77	3.41574	0.102113	56.7536
11_20723	4H	73.62	1.61182	0.144366	36.8744
11_20062	4H	73.62	1.61182	0.144366	36.8744
11_20384	4H	99.36	1.88443	0.151409	58.3359
12_10271	4H	102.93	1.98352	0.105634	53.546
12_30117	4H	108.34	1.70936	0.105634	47.5047
12_30717	5H	42.41	1.84635	0.109155	52.1952
11_21536	5H	46.38	1.99139	0.102113	57.5012
12_31117	5H	46.38	1.99139	0.102113	57.5012
11_20332	5H	49.16	2.51499	0.102113	65.8254
12_30644	5H	50.53	2.56918	0.102113	65.8254
12_30929	5H	132.32	2.3107	0.112676	53.246
12_31375	5H	157.61	1.80087	0.34507	42.196
12_30319	6H	0	1.71731	0.112676	37.993
11_20232	6H	0	1.713	0.119718	38.0386
11_10455	6H	73.84	1.54797	0.295775	45.6071
11_11329	6H	78.52	2.63371	0.246479	61.0401
12_10596	6H	78.52	2.60718	0.253521	61.0284
11_10469	6H	81.79	2.49238	0.239437	63.7774
11_10301	7H	101.52	2.83511	0.165493	66.8378
Busch Agricultural Resources. Inc. (2)	1	1	1	1	1
11_20780	1H	108.52	1.40002	0.168605	38.5005
11_10728	3H	72.21	1.74775	0.494186	64.7425
11_10158	3H	73.3	1.35096	0.517442	59.4328
12_30829	3H	73.3	1.35096	0.517442	59.4328
11_10373	3H	73.97	1.35096	0.517442	59.4328
12_30616	3H	78.25	1.5009	0.145349	32.8928
12_30788	3H	78.25	1.5009	0.145349	32.8928
11_20273	3H	83.58	1.13362	0.19186	35.7808
12_31529	3H	85.4	1.46467	0.476744	64.1722
11_20521	3H	86.03	2.89041	0.116279	39.7222
12_30399	3H	86.57	1.85189	0.25	58.8804
11_10276	3H	86.57	1.80646	0.133721	73.3184
12_30878	4H	56.22	1.19026	0.151163	43.4269
12_20143	4H	86.01	1.27841	0.514535	68.7584
11_11198	5H	40.14	1.21793	0.186047	28.0974
11_21401	5H	40.14	1.21793	0.186047	28.0974
12_30454	5H	41.45	1.1266	0.192983	26.194
12_31512	5H	41.45	1.17203	0.197674	26.9506
12_30354	5H	41.45	1.17203	0.197674	26.9506
12_10264	5H	47.04	1.88381	0.139535	41.7995
12_10752	5H	103.74	1.17354	0.261628	35.705
12_11535	5H	121.67	1.58273	0.27907	54.3255
11_20568	5H	143.29	1.15543	0.104651	23.3933
11_10536	5H	155.23	1.58368	0.180233	38.4607
11_20078	5H	155.66	1.1573	0.156977	22.8353
11_20876	5H	156.27	1.502	0.180233	39.4984
11_20560	5H	156.27	1.502	0.180233	39.4984
12_30642	5H	157.61	1.26604	0.22093	33.9718
11_20646	5H	157.61	1.56877	0.22093	37.4465
11_10427	6H	37.99	1.83135	0.162791	53.8205
11_10061	6H	44.96	1.24755	0.34593	40.1811
12_31178	6H	60.65	1.89339	0.200581	34.117
12_30895	7H	31.35	1.79986	0.215116	43.2408
12_30894	7H	31.35	1.79986	0.215116	43.2408
12_30893	7H	31.35	1.53787	0.273256	41.2957
12_30065	7H	36.26	1.14602	0.366279	49.264
11_10327	7H	36.26	1.15059	0.366279	49.166
12_10979	7H	36.92	1.15059	0.366279	49.166
11_10726	7H	51.23	1.27649	0.139535	33.2533
11_10209	7H	81.78	1.32646	0.188953	37.0038
Busch Agricultural Resources, Inc. (6)	1	1	1	1	1
11_10196	2H	89.68	1.14661	0.537415	101.007
12_30696	2H	89.68	1.0736	0.537415	98.4658
11_10818	2H	90.48	1.22352	0.530612	102.439
12_20489	2H	90.48	1.12611	0.530612	100.106
12_30106	2H	151.92	1.0784	0.564626	72.6775
12_31362	4H	83.75	1.95446	0.231293	76.1083
12_11183	4H	111.81	1.7762	0.214286	70.0793
11_20582	5H	6.36	1.11754	0.285714	41.1235
11_21221	5H	6.36	1.96227	0.183673	64.7806
11_11048	5H	24.76	1.091	0.401361	61.0637
11_10580	5H	29.9	1.06479	0.44898	63.996
11_21480	5H	78.19	1.24002	0.442177	78.9395
11_20388	5H	146.55	1.25856	0.275862	67.0001
11_21514	5H	147.49	1.62698	0.258503	74.0632
11_20104	5H	149.94	1.82072	0.251701	78.803
11_21355	5H	149.94	1.7705	0.251701	78.6121
11_10589	5H	149.94	1.64661	0.251701	75.3787
11_10217	5H	149.94	1.64661	0.251701	75.3787
12_10016	5H	149.94	1.64661	0.251701	75.3787
11_11497	5H	151.35	1.36066	0.142857	60.1487
11_10901	5H	152.93	1.86983	0.258503	75.4211
11_10820	5H	154.08	1.55747	0.258503	67.1448
11_21041	5H	154.08	1.38438	0.265306	63.8405
11_10536	5H	155.23	1.76393	0.231293	72.7664
11_21452	5H	155.23	1.40301	0.244898	65.0244
11_10741	5H	155.45	1.40301	0.244898	65.0244
11_10161	5H	155.45	1.4307	0.244898	65.0158
11_10902	5H	155.45	1.4307	0.244898	65.0158
11_10528	5H	155.45	1.40674	0.248276	65.0158
11_21024	5H	155.66	1.58515	0.239726	68.8371
11_10582	5H	155.66	1.60694	0.238095	68.8371
11_20078	5H	155.66	1.60694	0.238095	68.8371
11_21281	6H	47.1	1.25981	0.452381	59.8943
11_10244	6H	48.42	1.25981	0.452381	59.8943
11_21050	7H	15.89	1.26568	0.217687	59.4113
12_30219	7H	29.05	1.12458	0.136054	54.4692
11_10301	7H	101.52	2.05876	0.102041	75.581
11_20103	7H	104.32	1.32446	0.109589	62.6466
12_31440	7H	105.07	1.33462	0.108843	62.6466
12_31294	7H	105.73	1.33462	0.108843	62.6466
12_11051	7H	105.73	1.66102	0.102041	70.6798
12_30630	7H	105.73	1.65371	0.108843	70.8879
Busch Agricultural Resources, Inc. International (2)	1	1	1	1	1
12_30796	1H	40.4	1.78498	0.1	113.985
12_10235	1H	40.4	1.78498	0.1	113.985
12_11301	1H	41.74	1.78498	0.1	113.985
11_11064	1H	41.74	1.78498	0.1	113.985
11_20855	1H	41.74	1.78498	0.1	113.985
11_10957	1H	41.74	1.78498	0.1	113.985
12_30562	1H	42.42	1.78498	0.1	113.985
12_31208	1H	42.42	1.78498	0.1	113.985
11_20660	1H	42.42	1.78498	0.1	113.985
12_10506	1H	42.42	3.0574	0.416667	57.2509
12_30871	2H	25.33	1.53587	0.166667	54.9422
12_30872	2H	25.33	1.53587	0.166667	54.9422
11_21015	2H	26	1.79545	0.333333	47.5666
11_20394	2H	26.63	3.11295	0.166667	44.9188
11_11061	2H	50.99	2.34146	0.135593	62.8837
11_21096	2H	56.64	1.67394	0.133333	48.6276
11_20086	2H	110.93	2.05498	0.1	51.8453
11_10900	2H	114.34	1.67926	0.322034	36.6764
11_10780	2H	137.03	1.85517	0.1	49.6726
11_20480	2H	140.69	1.40134	0.440678	35.4024
11_20895	2H	149.27	2.22515	0.152542	47.8766
12_10579	2H	149.93	2.20968	0.152542	47.8766
12_31448	3H	6.31	1.49508	0.133333	50.7172
12_30284	3H	29.75	2.45985	0.381356	44.384
12_10100	3H	125.11	1.50472	0.440678	37.6852
11_21405	3H	132.62	1.42823	0.15	33.2222
11_10867	3H	135.43	1.44143	0.1	43.6138
11_10343	3H	179.81	2.02087	0.133333	44.3237
12_30150	4H	16.96	1.60177	0.288136	32.3378
12_30907	4H	30.37	1.75395	0.1	42.3642
11_10031	4H	30.37	1.84995	0.1	42.3642
12_10395	4H	30.37	1.51212	0.3	31.5056
11_21389	4H	34.38	1.58056	0.169491	37.5805
12_30777	4H	53.94	2.8195	0.1	46.2603
11_10756	4H	54.73	2.37001	0.183333	46.5016
11_10432	4H	54.73	2.76413	0.1	46.2603
11_21073	4H	54.73	2.37001	0.183333	46.5016
11_10577	4H	54.73	2.98962	0.1	46.2603
11_21071	4H	54.94	2.98962	0.1	46.2603
11_20782	4H	54.94	2.98962	0.1	46.2603
11_10028	4H	56.22	1.79667	0.108333	33.1138
12_10195	4H	56.22	2.23389	0.1	38.6379
12_30878	4H	56.22	2.23797	0.1	38.6379
12_31231	4H	86.01	1.42426	0.101695	45.3273
12_30136	4H	86.01	1.42426	0.101695	45.3273
11_21353	4H	86.01	1.42426	0.101695	45.3273
11_11004	4H	86.66	1.42426	0.101695	45.3273
11_20582	5H	6.36	1.49128	0.1	36.4194
11_21391	5H	33.55	1.6345	0.358333	37.4754
11_21536	5H	46.38	1.74796	0.466667	42.3249
12_31117	5H	46.38	1.74796	0.466667	42.3249
12_31427	5H	79.52	1.89065	0.441667	47.0264
11_11507	5H	118.16	1.77389	0.152542	59.8019
12_30169	5H	121.67	1.72787	0.15	48.1152
12_11535	5H	121.67	2.01342	0.183333	38.4376
11_11441	5H	143.29	1.46371	0.169491	44.861
12_31206	5H	144.6	1.57128	0.233333	34.2583
12_31221	5H	148.58	1.84941	0.237288	29.2414
12_30642	5H	157.61	1.72064	0.275	28.691
11_20646	5H	157.61	1.87246	0.275	28.5314
11_21032	6H	11.68	1.72591	0.133333	75.229
11_11479	6H	15.16	1.40602	0.116667	49.888
12_30842	6H	20.62	1.4753	0.237288	29.5854
11_10165	6H	23.62	1.81974	0.152542	63.0232
11_21246	6H	25.88	1.4931	0.208333	31.4763
12_30697	6H	32.27	2.33639	0.237288	49.9955
12_30673	6H	32.98	2.33639	0.237288	49.9955
12_31308	6H	33.72	2.33639	0.237288	49.9955
11_10799	6H	35.32	1.84588	0.283333	42.016
11_20835	6H	60.65	1.54854	0.389831	48.7675
12_30144	6H	61.19	1.59037	0.271186	49.6673
11_10734	6H	109.05	1.7682	0.372881	44.2482
12_31353	6H	111.08	1.74792	0.372881	45.5133
11_10139	6H	111.08	2.18708	0.372881	46.189
12_30545	7H	46.44	1.41455	0.2	53.1882
11_10726	7H	51.23	2.24881	0.35	44.025
11_10169	7H	106.8	1.42443	0.220339	28.2652
12_20684	7H	109.99	2.51899	0.135593	43.4504
12_30362	7H	114.96	2.00016	0.1	42.3211
12_21208	7H	116.28	1.85374	0.15	41.7463
12_31535	7H	124.5	1.92859	0.116667	36.5241
11_21223	7H	144.96	2.5106	0.101695	52.0233
University of Minnesota (6)	1	1	1	1	1
11_10854	1H	119.78	0.791915	0.525907	69.8933
11_20959	1H	119.78	1.02274	0.183938	65.7657
12_20599	1H	138.86	0.578415	0.213731	26.5177
11_10326	2H	4.72	0.88472	0.404145	57.5026
11_21338	2H	45.48	0.612717	0.104922	83.5807
11_10297	2H	53.09	0.505527	0.13601	69.8463
11_21096	2H	56.64	1.1139	0.11658	88.0991
11_21388	2H	57.29	1.36134	0.11399	91.6837
12_11272	2H	60.89	0.899146	0.607513	93.0855
11_11015	2H	60.89	0.716666	0.124352	78.0988
12_30338	2H	60.89	0.625306	0.135065	90.2419
11_21220	2H	136.33	0.550253	0.193005	59.8392
11_20511	2H	137.03	1.04867	0.301814	66.3844
12_30636	2H	138.04	1.01639	0.303896	65.6531
11_20215	2H	147.37	0.546999	0.334635	51.1214
11_10065	2H	147.37	0.53331	0.335492	50.5982
12_10579	2H	149.93	0.53749	0.336788	51.2002
12_10122	3H	143.33	1.42159	0.121762	111.406
11_20197	4H	90.77	0.960442	0.339378	54.8269
12_31427	5H	79.52	0.847815	0.139896	64.7547
11_10414	5H	93.22	1.19103	0.336788	70.3136
11_20327	5H	93.22	1.18479	0.339378	70.3171
12_31292	5H	184.99	0.584321	0.301814	38.7904
11_20743	6H	48.42	0.924315	0.251295	61.7728
11_10462	6H	49.17	0.924315	0.251295	61.7728
11_10013	6H	49.67	0.900141	0.253886	61.3229
12_30133	6H	52.19	0.970166	0.253886	60.9828
11_10461	6H	52.19	0.849092	0.26943	58.8516
12_31433	6H	52.85	0.726705	0.26943	55.6136
11_20291	6H	52.85	0.726705	0.26943	55.6136
12_30510	6H	52.85	0.726705	0.26943	55.6136
12_31274	6H	52.85	0.726705	0.26943	55.6136
12_31092	6H	52.85	0.644234	0.26943	55.6136
12_30120	6H	56.06	0.630703	0.283117	54.6992
12_30473	6H	56.06	0.587773	0.282383	54.8761
12_30430	6H	56.06	0.556593	0.284974	54.3816
12_31004	6H	58.48	0.555575	0.288312	54.3852
12_30021	6H	58.48	0.577106	0.284974	54.3816
11_21014	6H	58.48	0.577106	0.284974	54.3816
11_10962	6H	58.48	0.534627	0.284974	54.3816
12_30802	6H	58.48	0.534627	0.284974	54.3816
11_20192	7H	29.7	0.513486	0.218912	69.1554
Montana State University (2)	1	1	1	1	1
11_11105	1H	138.86	1.50243	0.369085	31.7354
12_10296	2H	42.01	1.71497	0.214511	36.9288
11_10648	2H	42.78	2.05328	0.175633	35.5761
11_10234	2H	54.27	2.92225	0.121451	63.2012
11_21005	2H	54.92	2.26734	0.121451	61.7039
12_30604	2H	55.46	2.86428	0.117089	63.636
11_21096	2H	56.64	3.59333	0.115142	67.7452
11_21388	2H	57.29	2.15113	0.435331	55.476
11_10997	2H	62.85	1.88201	0.157729	36.168
11_20476	2H	67.08	1.52573	0.156151	35.3602
11_10651	2H	79.82	1.8139	0.14511	40.4758
12_10719	2H	82.44	2.57807	0.129337	42.073
11_11100	2H	96.23	2.03241	0.280757	50.5915
11_10287	2H	98.74	1.80954	0.233438	47.0826
12_30901	2H	99.39	3.96818	0.18612	63.219
12_30897	2H	99.39	4.00205	0.189274	63.2312
11_11094	2H	119.72	1.92751	0.179811	54.6728
12_31095	2H	133.04	2.1636	0.100946	60.3454
12_31122	3H	59.83	1.59937	0.42429	51.4458
11_10728	3H	72.21	1.56355	0.433754	48.1586
12_30754	3H	84.22	2.02552	0.157729	38.8613
11_20521	3H	86.03	2.34715	0.208202	50.9734
12_30399	3H	86.57	2.83419	0.176656	59.3328
12_11454	3H	90.1	1.8794	0.176656	59.3328
11_10628	3H	98.05	1.77573	0.376972	44.4416
11_11410	3H	172.82	1.7549	0.190852	37.3713
11_10031	4H	30.37	2.62489	0.233438	69.5607
11_11180	4H	48.77	2.59705	0.359621	65.8467
11_21400	4H	68.84	1.72095	0.341772	66.3871
11_20482	4H	69.24	1.80715	0.340694	67.0364
12_30237	4H	70.77	1.54352	0.347003	64.6099
11_10309	4H	85.07	3.11575	0.317035	58.875
11_21332	4H	87.01	2.98266	0.325949	57.2882
11_10247	4H	87.01	2.95935	0.328076	57.1672
11_20178	4H	95.22	2.6509	0.291139	60.4669
11_20732	4H	100.23	1.81519	0.214511	53.7759
12_31155	5H	40.14	2.29737	0.359621	48.927
11_20134	5H	95.11	1.90529	0.190852	52.2171
11_10024	5H	96.12	1.83437	0.152997	46.479
12_31278	5H	117.32	1.54134	0.405363	42.2365
11_11532	5H	136.94	1.88709	0.425868	39.8944
11_11071	5H	136.94	1.8873	0.421136	39.8928
11_10845	5H	136.94	1.83806	0.425868	39.3191
11_21289	5H	136.94	1.83806	0.425868	39.3191
11_11497	5H	151.35	2.28792	0.322785	40.8863
11_21452	5H	155.23	1.61878	0.362776	34.9197
11_10741	5H	155.45	1.86409	0.347003	37.4611
12_30165	5H	155.45	2.60791	0.310726	43.1662
11_10161	5H	155.45	1.84107	0.346032	37.2358
11_10902	5H	155.45	1.81258	0.347003	36.7413
11_20078	5H	155.66	1.56044	0.359621	34.2683
12_30162	5H	157.61	1.71623	0.347003	34.6817
12_30566	5H	162.68	2.48519	0.312709	44.1609
12_31308	6H	33.72	2.2626	0.108833	44.9264
11_10962	6H	58.48	1.54806	0.149842	64.8898
11_21216	6H	59.25	1.7109	0.146688	67.0762
11_10749	6H	59.25	1.70985	0.146688	67.0762
12_31187	6H	59.25	1.706	0.146688	67.0762
12_30681	6H	60.65	1.76616	0.138801	73.3715
11_10608	6H	88.25	1.72883	0.271293	39.9031
12_30734	6H	119.56	2.16467	0.288643	46.2319
11_20113	7H	49.61	2.12892	0.252366	43.4662
North Dakota State University 2-rows	1	1	1	1	1
11_10789	1H	114.06	1.70138	0.13881	32.4271
11_21384	1H	138.86	1.53017	0.14245	25.8627
11_20915	1H	141.46	1.49757	0.15864	21.797
11_10590	1H	141.46	1.49757	0.15864	21.797
12_20326	2H	42.01	2.37759	0.109065	52.8244
12_10296	2H	42.01	1.3629	0.495751	35.679
12_10485	2H	63.55	1.68249	0.207386	36.0427
11_21511	3H	71.26	2.02098	0.467422	46.0212
11_11391	3H	77.37	1.62439	0.140625	38.2414
11_10335	3H	77.37	1.68004	0.130312	38.1729
12_31153	3H	80.49	1.93663	0.127479	36.2187
11_20222	3H	91.79	1.51827	0.14245	28.5566
11_10444	3H	98.05	2.16606	0.107954	31.1047
12_31299	3H	98.05	2.16335	0.107649	31.1047
12_11138	3H	98.05	1.96607	0.103399	33.6589
11_20659	3H	102.12	1.46289	0.154391	27.5994
12_30090	3H	108	2.25173	0.249288	35.5544
11_20628	3H	108.7	1.96759	0.286325	30.4374
11_20626	3H	109.43	2.65087	0.241429	36.1856
12_30927	3H	127.26	1.57461	0.314655	33.432
11_20097	5H	88.05	2.04028	0.332386	29.6136
11_21421	5H	91.98	1.71142	0.132102	33.2921
11_20795	5H	95.52	1.39046	0.330028	24.5231
12_30855	5H	96.12	3.37956	0.104286	46.4508
11_21314	5H	96.12	3.24135	0.105114	44.9381
11_21390	5H	106.36	2.92272	0.109687	43.0722
12_31050	5H	143.29	2.381	0.243626	33.5276
11_20100	5H	144.6	2.02377	0.253561	31.3875
11_10064	6H	23.62	1.71901	0.182336	27.6623
11_20052	6H	44.96	1.97689	0.335714	30.0403
11_10513	6H	60.65	1.87206	0.360795	34.3015
12_11253	6H	62.71	2.32855	0.124646	34.9896
11_10455	6H	73.84	1.52316	0.419264	29.7154
11_21469	6H	76.03	1.36264	0.114731	34.9155
11_10469	6H	81.79	1.49461	0.43553	31.4042
11_21491	7H	41.51	2.74807	0.19914	44.513
12_30576	7H	52.52	2.98769	0.194286	46.9175
12_10713	7H	81.78	1.74062	0.234957	43.6447
12_11536	7H	81.78	2.34622	0.160511	48.6058
12_31000	7H	81.78	2.71731	0.161932	48.1376
11_21302	7H	81.78	1.57459	0.234375	41.6298
12_11477	7H	81.78	2.26745	0.161932	48.2178
12_30565	7H	83.42	1.90398	0.175637	42.293
11_11461	7H	83.42	2.22259	0.178063	45.5801
11_10069	7H	83.42	1.88331	0.121813	37.1734
12_11091	7H	85.28	1.5988	0.17192	44.4513
12_20684	7H	109.99	1.58009	0.273371	26.0325
11_20570	7H	112.35	1.71657	0.106232	35.3889
11_10454	7H	139.9	1.77372	0.174221	25.4938
11_20691	7H	143.13	1.51757	0.152975	21.6607
North Dakota State University 6-row	1	1	1	1	1
11_21000	1H	45.85	2.58874	0.402632	72.1342
11_11359	1H	48.29	2.74465	0.396053	74.5121
12_30710	1H	49.65	1.87522	0.436842	68.4768
11_10324	1H	50.54	1.87337	0.438158	68.7068
12_30348	1H	51.2	2.07843	0.416667	71.0593
12_10198	1H	51.2	1.87696	0.438158	68.9293
11_21053	1H	51.91	1.82442	0.4437	68.6115
11_21333	1H	52.63	1.85679	0.438158	68.5987
11_10638	2H	57.29	1.68205	0.118421	59.1343
11_11400	2H	58.5	2.46196	0.105263	73.3889
11_20387	2H	59.58	1.92552	0.114474	62.8728
11_11015	2H	60.89	2.05642	0.105541	73.3889
12_31021	2H	82.44	1.74319	0.328947	60.346
12_31020	2H	82.44	1.91583	0.314474	63.0452
12_10717	2H	82.98	1.99059	0.314474	63.3387
11_21205	2H	82.98	1.82672	0.321053	60.988
12_31383	2H	84.96	1.92135	0.313158	61.3554
11_20704	3H	76.43	3.02268	0.246702	95.6541
11_10839	3H	77.37	3.08919	0.241379	96.5883
12_30616	3H	78.25	2.18655	0.301061	80.6655
12_30788	3H	78.25	2.19477	0.298684	80.6655
12_31153	3H	80.49	2.4929	0.290789	84.9582
11_21305	3H	80.49	3.10289	0.244	96.6398
11_20931	3H	81.28	3.09186	0.239305	95.9792
11_11314	3H	83.16	1.99163	0.291005	79.1335
11_10813	3H	83.58	1.95116	0.292105	78.2016
11_11241	3H	84.22	1.93341	0.292876	78.2016
12_31356	3H	85.4	1.69745	0.297368	75.498
11_10350	3H	85.4	2.04252	0.266571	78.6361
12_31529	3H	85.4	2.63588	0.290789	85.3731
12_10452	3H	85.4	2.63588	0.290789	85.3731
12_31346	3H	88.5	1.96289	0.271053	83.1351
12_30732	3H	131.24	1.93506	0.310026	75.1814
11_20944	3H	131.24	1.92908	0.310526	75.1455
12_31499	3H	131.24	1.92908	0.310526	75.1455
12_30084	3H	134.71	2.03797	0.180263	70.6066
12_30096	3H	135.43	2.11955	0.176316	71.4211
12_31427	5H	79.52	1.77037	0.363158	69.6886
11_11441	5H	143.29	2.50153	0.108179	86.3967
12_30400	5H	143.94	2.23124	0.119737	69.0415
11_20791	5H	145.9	2.05261	0.122368	66.144
11_21297	5H	145.9	2.05261	0.122368	66.144
11_21360	5H	147.49	3.53806	0.104839	89.4733
12_31165	5H	147.49	3.16064	0.109211	82.5187
12_10333	5H	147.49	3.16064	0.109211	82.5187
11_11497	5H	151.35	1.92606	0.200528	48.4237
12_30651	6H	7.87	2.16411	0.114474	53.8766
11_21032	6H	11.68	2.38466	0.109499	57.5946
11_10064	6H	23.62	3.65286	0.121372	77.0734
11_10023	6H	24.91	2.46164	0.203166	62.057
12_30358	6H	38.66	3.0274	0.253947	78.6161
11_21030	6H	44.96	2.20947	0.325	65.5945
11_10882	6H	44.96	3.33285	0.159211	71.6777
11_21281	6H	47.1	2.52154	0.321053	73.4933
11_10244	6H	48.42	2.45751	0.344737	73.6315
12_30144	6H	61.19	2.15005	0.173684	62.8232
12_11253	6H	62.71	2.51902	0.168421	67.76
11_21509	6H	64.65	2.473	0.166227	67.6316
11_11483	6H	70.5	2.48607	0.163588	67.8113
12_11475	6H	70.5	2.4934	0.163158	67.8113
11_11261	6H	72.82	2.80333	0.157895	72.3581
11_10124	6H	74.65	2.42266	0.16095	70.4055
11_11329	6H	78.52	2.56682	0.155263	71.6637
Oregon State University (2)	1	1	1	1	1
12_20593	2H	29.05	2.74691	0.111111	138.924
12_20368	2H	30.42	2.71066	0.111111	138.924
11_10307	2H	30.42	2.30508	0.164384	122.034
12_21049	2H	31.17	2.70458	0.111111	138.924
12_31288	2H	63.55	2.40013	0.222222	60.3053
11_20039	2H	67.63	3.48103	0.222222	73.9549
11_11402	2H	84.96	3.28321	0.178082	88.4088
12_30901	2H	99.39	3.50732	0.164384	97.7891
11_11250	2H	111.59	2.39943	0.20548	68.4678
11_10876	2H	112.26	2.39943	0.20548	68.4678
11_21197	3H	63.25	3.66167	0.150685	48.0106
11_20439	3H	67.27	2.1653	0.445205	87.5013
12_30039	3H	67.27	2.12727	0.452055	87.5013
11_21062	3H	67.27	2.34307	0.438356	90.216
11_10137	3H	67.86	2.43118	0.444444	90.216
11_20796	3H	67.86	2.50251	0.438356	90.216
11_20428	3H	67.86	2.34785	0.445205	87.4822
11_11124	3H	67.86	2.35297	0.445205	87.4222
11_20856	3H	67.86	2.2049	0.452055	84.7743
12_31017	3H	67.86	2.38476	0.465278	92.542
11_20970	3H	67.86	2.34032	0.445205	87.3771
12_30318	3H	67.86	2.42463	0.444444	90.151
11_20333	3H	67.86	2.33961	0.450704	90.0971
11_10456	3H	67.86	2.34911	0.445205	87.5516
11_11501	3H	67.86	2.34911	0.445205	87.5516
12_31323	3H	83.58	2.97802	0.191781	41.9011
11_20273	3H	83.58	2.21088	0.20548	36.8523
11_20877	3H	83.8	2.18735	0.20548	36.8523
11_10683	3H	87.8	2.56602	0.452055	90.7742
11_20778	3H	87.8	2.56602	0.452055	90.7742
11_20695	3H	87.8	2.56602	0.452055	90.7742
12_10609	3H	87.8	2.57076	0.451389	91.0745
12_30743	3H	87.8	2.56602	0.452055	90.7742
12_31346	3H	88.5	2.48659	0.20548	37.4213
12_30878	4H	56.22	2.46941	0.450704	76.2458
12_30620	4H	76.31	2.83791	0.417808	90.1263
12_31515	4H	76.31	2.45437	0.431507	84.5247
12_30455	4H	77	2.77559	0.417808	90.1263
11_20906	4H	77.87	2.38025	0.431507	85.8252
11_11224	4H	78.5	2.57385	0.443662	84.0084
12_30693	4H	79.47	2.22375	0.118056	38.0195
12_10508	5H	47.04	2.69606	0.152778	52.925
11_21508	5H	52.86	2.12126	0.145833	39.4361
11_20392	5H	60.21	2.09028	0.161972	37.7734
12_31366	5H	136.94	2.93256	0.20548	43.4594
11_11532	5H	136.94	3.0955	0.219178	43.7953
11_11071	5H	136.94	3.10405	0.20548	43.4594
11_10455	6H	73.84	2.6066	0.157534	49.2488
Oregon State University (6)	1	1	1	1	1
11_20121	1H	80.47	3.65215	0.322097	60.7494
11_20990	1H	80.47	3.7008	0.310861	60.894
11_10830	1H	89.77	2.97685	0.307116	57.6799
11_10525	2H	38.86	2.54554	0.382022	53.7293
12_20326	2H	42.01	2.75843	0.38015	54.8468
12_30901	2H	99.39	4.20355	0.357678	65.2207
11_20356	3H	50.85	2.77006	0.227444	46.167
12_30609	3H	52.17	2.96414	0.174157	48.3501
12_31122	3H	59.83	3.16558	0.179104	47.7448
12_30680	3H	61.94	2.83591	0.210526	54.6928
11_21197	3H	63.25	3.13115	0.185393	42.374
12_31281	3H	67.86	3.73606	0.155431	49.1246
11_20995	3H	69.95	3.29122	0.224528	49.6423
12_30009	3H	69.95	3.35432	0.224719	49.9621
11_21348	3H	98.66	2.53948	0.276119	82.3197
12_30223	3H	129.83	2.57499	0.189139	44.5918
12_30732	3H	131.24	2.79456	0.164122	48.4399
11_10113	4H	19.45	3.65963	0.106343	34.6662
11_10223	4H	19.45	3.64191	0.110075	36.1281
11_10738	4H	19.45	3.69019	0.110075	36.6622
11_21122	4H	35.24	4.13684	0.104869	49.7505
11_20012	4H	43.72	3.32056	0.141791	37.9212
11_20939	4H	51.53	3.68996	0.2397	59.2353
12_30684	4H	56.22	4.10898	0.119403	48.4043
12_30605	4H	56.22	3.30169	0.254682	54.3006
11_11042	4H	56.22	2.45196	0.355805	65.0206
11_10028	4H	56.22	2.86999	0.134328	36.5353
11_10093	4H	56.22	2.84132	0.145522	36.7268
12_11063	4H	56.22	3.01095	0.252809	54.9854
11_10946	4H	59.06	3.78155	0.130597	49.1176
12_30995	4H	62.81	3.2994	0.116105	45.8262
12_31462	4H	62.81	3.34229	0.116105	45.8262
11_20020	4H	63.79	3.79708	0.119403	47.112
11_10807	4H	63.79	4.02792	0.155172	49.4542
11_10527	4H	65.28	3.65333	0.130597	50.0125
11_21400	4H	68.84	3.5306	0.223881	65.5025
12_30054	4H	70.77	3.42582	0.230337	60.8486
11_21191	4H	70.77	3.14054	0.237828	57.67
12_10670	4H	94.07	3.06472	0.245318	50.8155
11_20178	4H	95.22	2.79183	0.2603	47.7374
11_10661	5H	42.41	2.58519	0.312734	45.3713
11_21536	5H	46.38	2.8497	0.297753	50.4794
12_31117	5H	46.38	2.72876	0.301498	49.2469
12_10508	5H	47.04	3.04717	0.294007	51.6623
11_20239	5H	47.47	3.158	0.292135	52.924
12_10079	5H	50.53	3.05603	0.292135	52.7425
11_10641	5H	59.72	2.59456	0.31391	48.0683
12_10674	5H	80.18	2.84208	0.245283	47.947
12_31361	5H	80.18	2.44409	0.274254	43.8629
12_30056	5H	107.19	2.46726	0.37406	33.0312
11_10427	6H	37.99	2.65338	0.310861	55.4322
12_30358	6H	38.66	2.78665	0.299625	56.7647
11_21281	6H	47.1	3.58698	0.328302	63.0988
11_10244	6H	48.42	3.62037	0.301498	62.0508
12_31007	6H	58.48	3.14524	0.277154	58.4106
12_10803	6H	63.71	3.5701	0.276316	59.1368
11_20714	6H	75.28	2.97053	0.30303	54.4301
12_10596	6H	78.52	2.56069	0.295113	69.2103
12_21477	6H	125.99	2.64972	0.131086	35.0728
11_10055	7H	81.78	3.00147	0.309702	46.0117
12_31418	7H	81.78	2.97779	0.310861	45.9497
11_20893	7H	81.78	2.87095	0.313433	44.9259
12_30563	7H	81.78	3.04592	0.307116	46.4483
11_21494	7H	81.78	2.76821	0.320755	44.7344
12_30550	7H	81.78	2.9538	0.310861	45.7976
12_30544	7H	81.78	2.75566	0.310861	45.7976
12_10713	7H	81.78	3.06552	0.308271	45.3903
11_20911	7H	81.78	2.91736	0.313433	44.7404
11_10370	7H	81.78	2.91736	0.313433	44.7404
12_30621	7H	81.78	2.91736	0.313433	44.7404
12_10222	7H	81.78	2.9748	0.311567	45.2254
11_10394	7H	81.78	2.91471	0.313433	44.645
11_20828	7H	81.78	2.92961	0.314607	44.645
11_20200	7H	81.78	2.91888	0.313433	44.645
11_21302	7H	81.78	2.9787	0.311567	45.1829
12_30445	7H	81.78	3.04739	0.310861	45.7492
12_10459	7H	81.78	2.64848	0.293269	48.6374
12_31215	7H	81.78	3.04742	0.309702	45.7492
12_30004	7H	81.78	2.98325	0.313433	45.198
12_30411	7H	81.78	2.73684	0.313433	44.6631
12_30389	7H	81.78	3.04739	0.310861	45.7492
12_31227	7H	81.78	2.98582	0.311567	45.2013
12_30835	7H	81.78	2.92247	0.313433	44.6759
12_30492	7H	81.78	2.98363	0.311567	45.2013
12_30486	7H	81.78	3.04739	0.310861	45.7492
12_30053	7H	81.78	2.86804	0.310861	45.7956
11_20896	7H	88.06	2.45491	0.341418	76.9138
12_31199	7H	88.06	2.7531	0.333333	78.453
11_20771	7H	89.12	2.67524	0.343284	77.1408
11_21409	7H	89.12	2.68225	0.341418	77.1728
Utah State University (2)	1	1	1	1	1
12_30951	1H	11.35	2.5935	0.1	95.4127
12_30336	1H	35.11	2.44275	0.2	57.6156
12_31272	1H	45.2	2.0232	0.266667	64.6676
11_11359	1H	48.29	2.7753	0.166667	57.1664
11_21217	1H	48.29	2.7753	0.166667	57.1664
12_30343	1H	51.91	2.76671	0.166667	57.1664
12_11444	1H	54.54	2.49086	0.166667	57.1664
11_10338	1H	118.98	2.33569	0.333333	49.2887
11_10837	2H	42.01	2.17298	0.116667	67.2743
12_30432	2H	44.04	2.02926	0.116667	67.2743
12_10948	2H	63.55	2.4305	0.1	81.1107
11_10358	2H	67.08	2.42123	0.1	81.1107
12_30042	2H	67.08	2.438	0.4	110.771
11_10265	2H	80.14	2.14036	0.433333	103.693
11_21258	2H	80.36	2.14036	0.433333	103.693
11_20528	2H	84.35	2.4926	0.433333	103.693
12_31394	2H	85.52	2.28203	0.1	81.1107
11_11118	2H	128.87	2.37469	0.166667	49.0753
12_30459	2H	131.03	2.29618	0.166667	49.0753
11_10707	2H	131.69	2.29618	0.166667	49.0753
12_31095	2H	133.04	2.29618	0.166667	49.0753
11_21220	2H	136.33	2.49828	0.166667	49.0753
12_11414	3H	34.15	2.06495	0.2	56.7368
12_30431	3H	35.95	2.06495	0.2	56.7368
12_30953	3H	40.99	2.26522	0.2	56.8418
11_20193	3H	42.31	2.29168	0.1	72.5571
12_31008	3H	65.25	2.22419	0.233333	68.1462
11_10365	3H	65.25	2.44007	0.206897	86.8508
12_31368	3H	67.86	2.5269	0.2	86.8508
12_30126	3H	67.86	2.23014	0.233333	68.1462
12_10155	3H	67.86	2.23014	0.233333	68.1462
12_31010	3H	67.86	2.23014	0.233333	68.1462
12_31014	3H	67.86	2.23014	0.233333	68.1462
11_11502	3H	67.86	2.11762	0.233333	68.1462
11_20995	3H	69.95	2.55688	0.2	86.8508
12_30009	3H	69.95	2.55688	0.2	86.8508
12_30616	3H	78.25	2.07566	0.283333	48.7511
11_20931	3H	81.28	2.4373	0.275862	54.4036
11_10253	3H	102.66	2.31509	0.383333	56.4717
12_30640	3H	108.7	3.14566	0.333333	64.3763
11_21438	3H	108.7	3.3601	0.316667	62.4603
11_20999	3H	108.7	3.3601	0.316667	62.4603
11_10184	3H	110.75	2.15337	0.366667	58.5016
11_21212	3H	120.73	1.995	0.433333	52.4346
11_21277	3H	124.04	2.25191	0.433333	52.4346
11_11330	3H	129.83	2.1818	0.433333	52.4346
11_20527	3H	142.17	2.42442	0.4	45.6662
11_10381	3H	143.33	2.42442	0.4	45.6662
11_20496	4H	56.22	2.6948	0.233333	71.2714
11_21400	4H	68.84	3.89805	0.166667	120.317
11_20482	4H	69.24	3.89805	0.166667	120.317
11_20580	4H	79.47	2.88664	0.2	93.3289
11_20178	4H	95.22	2.15355	0.233333	74.1169
12_30584	4H	105.17	2.64779	0.1	70.3587
11_21202	5H	7.84	3.87669	0.233333	79.7612
11_10974	5H	21.68	2.43657	0.333333	76.7135
12_31427	5H	79.52	3.85396	0.166667	77.7996
12_10674	5H	80.18	3.85396	0.166667	77.7996
12_31361	5H	80.18	4.13982	0.133333	86.2689
11_20097	5H	88.05	2.15062	0.266667	97.178
11_10771	5H	88.05	3.44342	0.133333	103.674
11_11473	5H	89.37	2.52446	0.266667	97.178
11_20850	5H	90.07	2.06903	0.2	71.8259
11_20449	5H	90.07	2.06903	0.2	71.8259
11_11350	5H	93.66	3.73693	0.166667	92.6216
12_10077	5H	95.11	3.06812	0.2	79.9124
11_20795	5H	95.52	3.06812	0.2	79.9124
12_30855	5H	96.12	3.06812	0.2	79.9124
11_21314	5H	96.12	3.06812	0.2	79.9124
11_10024	5H	96.12	2.83668	0.183333	76.214
11_21168	5H	98.2	3.93537	0.166667	92.6216
12_30456	5H	107.19	2.34377	0.166667	92.6216
11_21355	5H	149.94	2.13799	0.433333	55.4805
11_20988	5H	158.28	2.41666	0.2	139.691
11_20934	5H	159.55	3.04311	0.366667	84.7827
12_11192	5H	186.66	2.47525	0.5	80.8449
12_10732	5H	187.2	3.74331	0.3	88.1708
11_10120	6H	6.54	2.21106	0.2	77.6973
11_11406	6H	6.54	2.28201	0.2	77.6973
12_30697	6H	32.27	3.08064	0.283333	59.8567
12_30673	6H	32.98	3.08064	0.283333	59.8567
11_21030	6H	44.96	2.21749	0.310345	56.2285
11_20052	6H	44.96	2.10246	0.316667	53.5028
11_10817	6H	49.67	2.65669	0.1	74.7213
11_10539	6H	50.33	2.65669	0.1	74.7213
12_30133	6H	52.19	2.70527	0.1	74.7213
12_30316	6H	52.19	2.70527	0.1	74.7213
12_30751	6H	52.85	2.70023	0.1	74.7213
11_11205	6H	53.54	2.70023	0.1	74.7213
11_20675	6H	53.54	2.62427	0.103448	74.7213
12_30430	6H	56.06	2.57431	0.1	74.7213
11_21158	6H	57.83	2.56291	0.1	74.7213
12_31005	6H	58.48	2.56291	0.1	74.7213
12_30441	6H	58.48	2.33045	0.1	74.7213
12_21114	6H	60.65	2.85613	0.1	74.7213
11_10124	6H	74.65	2.7976	0.166667	71.1027
11_20709	6H	74.65	2.4766	0.233333	74.7778
11_20015	6H	74.65	2.4766	0.233333	74.7778
11_20714	6H	75.28	2.4766	0.233333	74.7778
11_20636	6H	77.53	3.53108	0.15	87.9597
11_11329	6H	78.52	3.02945	0.166667	74.9978
12_10596	6H	78.52	3.02945	0.166667	74.9978
11_11459	6H	80.86	2.55144	0.233333	74.7778
11_21256	6H	80.86	2.11304	0.233333	74.7778
11_20682	6H	84.47	2.38442	0.266667	65.6644
12_30573	6H	88.88	2.03024	0.266667	65.6644
12_31253	6H	88.88	2.44147	0.25	74.7778
11_11147	6H	95.7	2.41108	0.2	77.5008
12_30181	7H	51.23	2.26733	0.216667	67.4954
12_30879	7H	55.64	2.28478	0.133333	54.6357
11_20247	7H	116.28	2.81134	0.166667	57.2776
Utah State University (6)	1	1	1	1	1
12_30683	1H	40.4	2.37966	0.177843	23.7341
12_31467	1H	40.4	2.24035	0.182216	22.8663
12_30043	1H	42.42	3.01119	0.236152	34.5357
12_30562	1H	42.42	3.00131	0.239067	34.5102
12_10300	1H	42.42	3.05527	0.233236	35.1106
11_20698	1H	42.42	3.06483	0.236527	35.519
12_30404	1H	42.42	3.21652	0.231672	36.0041
11_11287	1H	43.08	3.40732	0.214502	41.6376
11_11484	1H	44.17	2.47803	0.253709	32.213
12_30110	1H	45.2	2.57216	0.166181	23.84
12_30592	1H	45.2	2.76585	0.256598	32.51
12_30694	1H	45.2	3.04815	0.166667	31.3495
12_31272	1H	45.2	3.10215	0.255102	38.4988
12_30750	1H	45.2	2.88343	0.166667	29.5773
12_30478	1H	45.2	2.31473	0.166181	22.6807
12_30499	1H	45.2	2.31473	0.166181	22.6807
11_21361	1H	48.99	2.51414	0.180303	24.6536
11_20657	1H	82.09	3.05029	0.132716	65.4124
11_20434	1H	89.77	2.07355	0.166149	21.2374
11_20107	2H	14.42	2.15225	0.191964	52.7432
12_10717	2H	82.98	3.38794	0.28863	43.1393
11_10196	2H	89.68	3.60724	0.263158	54.5487
11_10818	2H	90.48	2.92103	0.315549	49.9192
12_20489	2H	90.48	2.16142	0.285714	39.348
12_30900	2H	99.39	2.38477	0.204082	38.1009
12_30899	2H	99.39	2.43014	0.234694	48.8125
11_21184	2H	124.98	2.93371	0.260317	63.3522
12_30431	3H	35.95	2.17139	0.355263	33.005
12_11084	3H	75.27	2.31778	0.368805	35.3779
12_30088	3H	75.27	2.38811	0.365103	35.8927
12_30005	3H	77.37	2.56394	0.366959	35.4073
11_20626	3H	109.43	2.50573	0.227987	73.33
12_30223	3H	129.83	2.00968	0.180758	89.4236
12_31269	3H	130.58	2.70279	0.166181	104.883
12_30732	3H	131.24	2.85888	0.162722	109.9
11_20944	3H	131.24	2.85477	0.173375	109.907
12_31499	3H	131.24	2.90818	0.16035	109.9
12_30096	3H	135.43	2.36822	0.169096	96.2869
12_30540	4H	14.88	2.17162	0.291545	29.4412
12_30684	4H	56.22	2.29287	0.208455	25.4295
12_30852	5H	98.2	2.07724	0.406705	32.8695
12_30705	5H	103.01	2.28275	0.40379	34.9877
11_11497	5H	151.35	2.90733	0.137821	58.7378
12_10769	5H	163.72	2.02044	0.374269	22.1995
11_10870	5H	168.67	2.30286	0.351735	27.119
12_11192	5H	186.66	2.24748	0.304665	23.3262
12_10732	5H	187.2	2.91143	0.204678	25.4022
12_30032	6H	56.06	2.8812	0.113703	42.2431
12_31007	6H	58.48	2.35678	0.297376	27.5819
12_21482	6H	59.25	2.44728	0.148688	39.1215
11_11329	6H	78.52	3.0594	0.107034	52.9332
12_31250	6H	80.06	3.13081	0.281711	35.3335
11_20784	6H	80.06	3.17905	0.279762	36.033
12_31088	6H	83.81	1.99297	0.309038	28.3229
11_21025	6H	102.04	2.12277	0.291291	32.5125
11_21270	7H	62.64	2.42665	0.256098	29.6152
11_10153	7H	79.08	2.69944	0.224398	28.2881
12_10655	7H	80.3	3.46789	0.116959	47.8207
12_30595	7H	80.3	3.46699	0.116618	47.8207
11_20893	7H	81.78	3.0065	0.126298	32.6633
11_21494	7H	81.78	3.88989	0.125436	37.2594
12_30550	7H	81.78	3.45749	0.109329	31.4788
12_30544	7H	81.78	3.0224	0.11516	28.7442
11_20911	7H	81.78	3.4506	0.111783	31.459
11_10370	7H	81.78	3.27314	0.112613	30.4554
12_11146	7H	81.78	3.06025	0.120991	41.9337
12_30621	7H	81.78	3.46515	0.109329	31.0248
12_30600	7H	81.78	3.24253	0.112245	29.5122
12_10222	7H	81.78	3.16962	0.112903	29.2768
12_31000	7H	81.78	2.38991	0.126822	19.7446
11_10394	7H	81.78	3.07611	0.133779	29.9568
11_20828	7H	81.78	3.32055	0.114329	31.1747
11_20200	7H	81.78	3.39278	0.113982	31.9418
12_30445	7H	81.78	3.21633	0.109329	30.5189
12_31215	7H	81.78	3.16978	0.109329	30.5189
12_30411	7H	81.78	3.16851	0.109329	30.5189
12_30389	7H	81.78	3.19683	0.109329	30.0244
12_31227	7H	81.78	3.19683	0.109329	30.0244
11_10209	7H	81.78	3.28497	0.112654	31.6841
12_30486	7H	81.78	2.74833	0.11516	27.2103
12_30481	7H	81.78	2.86208	0.109329	30.0447
12_30053	7H	81.78	2.66403	0.11516	27.2668
11_20460	7H	82.2	2.90583	0.12776	43.5034
12_10581	7H	82.41	2.86063	0.116618	43.2725
12_10369	7H	83.42	2.77408	0.122807	40.13
12_30645	7H	84.3	2.90453	0.122449	42.0626
11_21079	7H	84.3	2.39466	0.223765	33.6249
11_20414	7H	147.58	2.15317	0.267692	25.7504
12_20640	7H	148.28	2.0416	0.255102	24.672
Virginia Polytechnic Institute (6)	1	1	1	1	1
11_21357	1H	44.59	1.59789	0.284591	48.5585
12_30243	1H	48.99	1.51305	0.3	48.2473
11_11256	1H	49.65	1.55861	0.3	49.2529
11_20769	1H	92.43	2.24132	0.360938	61.6001
12_31152	1H	105.77	2.52215	0.137931	60.1342
11_20267	1H	105.77	2.77657	0.140625	59.7294
12_31526	1H	115.09	2.06006	0.347962	60.6005
11_10525	2H	38.86	2.1487	0.294025	47.412
11_11073	2H	39.37	2.2096	0.289969	48.1838
11_10399	2H	40.03	1.65096	0.304688	47.9106
12_10296	2H	42.01	2.04286	0.125	48.3593
11_11250	2H	111.59	2.02382	0.484375	52.8599
11_10876	2H	112.26	2.21205	0.453125	54.9188
12_30049	2H	118.39	3.98394	0.271875	62.3505
11_10988	2H	124.98	1.49925	0.14375	31.6123
11_21370	2H	143.18	1.69404	0.15625	41.5307
12_20183	2H	145.03	2.23795	0.15047	43.8429
11_20590	2H	154.65	2.26479	0.1625	40.8229
11_20293	2H	161.3	1.85101	0.165625	37.3832
11_20797	3H	5.36	2.29836	0.103125	42.5167
12_30192	3H	25.53	1.92452	0.45283	50.5384
11_20552	3H	26.23	2.29377	0.437107	53.5573
11_20794	3H	28.02	1.63998	0.487421	50.9286
11_20222	3H	91.79	2.60509	0.182812	56.857
11_20115	3H	92.73	2.21964	0.178125	52.442
12_10583	3H	102.66	1.69838	0.495298	51.5188
11_10184	3H	110.75	2.41835	0.112853	42.6698
11_20944	3H	131.24	1.6699	0.316614	40.5814
12_30274	3H	133.36	1.81602	0.107813	59.0666
12_11297	3H	156.46	2.34158	0.115987	45.2206
12_10371	4H	44.33	1.69524	0.113208	79.3815
11_10309	4H	85.07	2.20016	0.160938	41.8606
11_21332	4H	87.01	1.85047	0.15	59.0214
11_21133	5H	67.66	2.58955	0.160377	48.0715
11_20236	5H	68.21	2.3515	0.159875	48.4872
11_10578	5H	83.8	2.46871	0.137931	53.0084
12_11134	5H	86.08	2.0987	0.175549	44.3727
12_10077	5H	95.11	1.8273	0.225	41.4128
11_20795	5H	95.52	1.94811	0.222571	42.419
11_20884	5H	132.32	1.50891	0.453125	35.7584
11_20375	5H	139	2.39588	0.285938	41.7103
12_30556	5H	139	2.44988	0.257053	42.1251
11_10819	5H	139	1.7073	0.285938	34.8402
11_11092	5H	140.14	2.36961	0.259375	41.7277
11_11490	5H	150.29	1.61821	0.183386	34.815
11_21452	5H	155.23	1.52612	0.178683	29.3398
11_10741	5H	155.45	1.61554	0.175549	30.2754
11_10161	5H	155.45	1.95298	0.166667	31.9525
12_30642	5H	157.61	1.4854	0.388365	27.0346
12_30162	5H	157.61	1.98456	0.329154	30.8571
11_10427	6H	37.99	2.08909	0.115625	58.1756
11_10129	6H	44.96	2.83079	0.178683	46.2109
11_21030	6H	44.96	2.24153	0.1875	40.3482
11_20052	6H	44.96	2.83148	0.181818	46.7264
11_20936	6H	46.44	1.81624	0.195312	39.5382
12_30751	6H	52.85	3.30696	0.167187	52.9208
11_21014	6H	58.48	2.7147	0.200627	43.205
11_20656	6H	58.48	2.89791	0.184953	44.796
11_20799	6H	59.25	1.83647	0.11442	36.1705
11_20572	6H	59.25	1.80936	0.11442	36.1705
11_11483	6H	70.5	2.50721	0.148903	52.6223
12_11475	6H	70.5	2.50721	0.148903	52.6223
11_20053	6H	81.79	1.48994	0.177673	42.8358
12_31046	6H	111.08	2.32242	0.191223	43.7518
11_10139	6H	111.08	1.59764	0.221875	31.279
11_20292	6H	115.31	2.41672	0.187107	41.1747
12_10704	6H	117.51	1.98599	0.172414	23.4581
12_31495	6H	122.14	2.12344	0.187302	39.7734
11_20029	6H	133.25	2.29952	0.173077	35.8284
12_30414	6H	137.41	2.22437	0.15	49.5805
11_10828	6H	137.41	2.3279	0.118296	50.0814
11_20126	7H	31.35	1.74907	0.13125	48.322
11_20113	7H	49.61	2.4315	0.1875	36.206
11_10726	7H	51.23	3.50605	0.167187	44.0025
12_10698	7H	81.78	2.3576	0.104688	35.8546
12_30481	7H	81.78	2.48716	0.100313	37.0337
12_30794	7H	81.78	1.96874	0.104688	33.9623
12_30565	7H	83.42	1.4966	0.384375	38.2024
11_20103	7H	104.32	2.08962	0.280564	41.2106
12_31440	7H	105.07	2.40105	0.268987	44.1792
11_10169	7H	106.8	2.59357	0.267188	45.2629
11_20824	7H	109.44	1.49495	0.255486	32.641
11_20385	7H	111.15	2.57964	0.234375	34.0249
11_10853	7H	111.15	2.57964	0.234375	34.0249
12_30164	7H	118.44	3.57422	0.170846	40.5853
Washington State University (2)	1	1	1	1	1
11_10466	1H	84.71	1.3793	0.340974	70.1984
12_30072	1H	87.43	1.39796	0.334286	70.4439
11_10522	1H	101.34	1.48113	0.119658	44.6386
11_20754	1H	101.99	1.51244	0.117143	45.1867
11_20017	3H	82.62	1.47247	0.150997	29.3042
11_10172	3H	82.62	1.66894	0.143678	30.9544
11_11330	3H	129.83	1.47909	0.445869	47.8193
11_11410	3H	172.82	1.67478	0.183761	29.3748
12_10014	3H	173.43	1.55426	0.180516	28.3976
11_20178	4H	95.22	1.61701	0.490028	53.5808
11_20226	5H	1.91	1.75125	0.301994	33.4235
12_30976	5H	1.91	1.78687	0.291429	34.2875
12_30001	5H	4.15	1.89343	0.290598	34.9879
12_30979	5H	4.15	1.62548	0.301994	31.8221
11_20582	5H	6.36	1.61532	0.31339	32.1355
12_10264	5H	47.04	1.59011	0.167143	44.0114
11_20372	5H	50.53	1.47143	0.53	52.4032
11_10671	5H	50.53	1.48028	0.52849	52.4032
12_31503	5H	50.53	1.4412	0.52849	52.4164
11_20246	5H	71.93	1.91329	0.414493	69.0993
11_21480	5H	78.19	1.43125	0.457265	60.3578
11_21069	6H	71.32	1.68782	0.404558	56.6997
11_21224	6H	86.96	1.57069	0.45584	46.5454
11_10608	6H	88.25	1.87089	0.407407	49.1765
11_20465	6H	93.44	1.48033	0.41	48.795
11_21404	6H	94.18	1.47176	0.420228	48.5473
11_20346	6H	94.18	2.64253	0.322767	62.9505
12_30530	7H	20.29	1.48133	0.365329	33.9815
12_30545	7H	46.44	1.91018	0.257143	43.5348
12_30576	7H	52.52	2.3965	0.248571	46.297
12_10973	7H	137.31	1.59683	0.368195	38.6108
Washington State University (6)
12_10166	1H	71.81	1.84149	0.403226	76.2925
12_30298	1H	73.13	1.31943	0.4375	66.5439
11_20121	1H	80.47	1.54337	0.4375	75.9846
11_20657	1H	82.09	1.87923	0.4375	75.9846
12_10777	2H	20.45	1.15009	0.5	51.4089
12_30363	2H	46.14	1.32731	0.466667	61.5456
12_10545	2H	77.76	1.29057	0.296875	90.9494
12_31020	2H	82.44	1.82366	0.296875	86.7621
12_10717	2H	82.98	2.08066	0.296875	86.7621
11_21205	2H	82.98	1.82616	0.328125	87.1999
11_10952	2H	86.58	1.32754	0.3125	76.6832
11_10196	2H	89.68	3.02828	0.296875	110.298
12_30696	2H	89.68	1.82834	0.296875	88.3768
11_10818	2H	90.48	2.79602	0.296875	105.832
12_20489	2H	90.48	2.77878	0.28125	102.566
11_10780	2H	137.03	1.9542	0.15625	68.1769
11_20511	2H	137.03	1.90138	0.21875	61.7522
11_10446	2H	140.69	1.38085	0.1875	54.5176
12_30106	2H	151.92	1.19306	0.46875	60.2354
11_10559	3H	26.71	1.49587	0.171875	95.4864
11_10350	3H	85.4	1.75288	0.546875	105.087
11_10047	3H	90.1	1.46309	0.46875	105.243
11_20597	3H	91.19	1.46309	0.46875	105.243
11_20222	3H	91.79	2.01849	0.34375	92.7661
12_30170	3H	92.73	1.15825	0.375	78.1849
11_10444	3H	98.05	1.37747	0.34375	92.7661
12_31299	3H	98.05	1.37747	0.34375	92.7661
12_31018	3H	100.29	1.33249	0.359375	100.622
12_10134	3H	100.71	1.58189	0.34375	95.5495
11_10747	3H	104.15	1.14662	0.375	89.0317
11_20952	3H	156.42	2.08281	0.15625	88.222
11_21272	3H	157.77	2.08281	0.15625	88.222
11_10681	3H	172.82	1.15958	0.140625	68.2817
12_31388	3H	172.82	1.15958	0.140625	68.2817
12_31148	4H	88.3	1.22443	0.265625	52.1296
11_10523	4H	88.3	1.22443	0.265625	52.1296
11_20197	4H	90.77	1.41235	0.25	61.1216
12_11183	4H	111.81	1.33811	0.203125	62.5487
11_21210	4H	138.7	1.59797	0.1875	54.1044
11_20089	4H	145.7	1.62386	0.1875	50.3909
11_20668	4H	145.7	1.62386	0.1875	50.3909
11_21202	5H	7.84	1.27289	0.15625	40.4971
11_21480	5H	78.19	1.67505	0.28125	93.5973
12_31427	5H	79.52	5.03523	0.125	122.982
11_21150	5H	83.17	1.39336	0.390625	69.7053
11_10578	5H	83.8	1.55817	0.40625	60.5009
11_10518	5H	88.05	1.62404	0.40625	60.5009
12_30834	5H	88.05	1.62404	0.40625	60.5009
11_20097	5H	88.05	2.00612	0.375	69.7053
11_11441	5H	143.29	1.12248	0.15625	62.3444
11_20388	5H	146.55	2.20085	0.274193	60.8749
11_21514	5H	147.49	2.13077	0.265625	60.8749
11_20104	5H	149.94	1.46516	0.3125	49.3424
11_21355	5H	149.94	1.32849	0.34375	50.0782
11_10589	5H	149.94	1.47386	0.3125	49.3424
11_10217	5H	149.94	1.47386	0.3125	49.3424
12_10016	5H	149.94	1.47386	0.3125	49.3424
11_11185	5H	154.08	1.57334	0.15625	53.3316
12_31375	5H	157.61	1.4041	0.203125	51.7345
11_20686	5H	163.72	2.30418	0.258064	57.2434
11_10778	5H	166.65	2.84089	0.1875	75.1091
11_21012	5H	167.4	2.84089	0.1875	75.1091
11_10600	5H	167.4	2.1561	0.172414	66.6144
11_21141	5H	167.9	2.84089	0.1875	75.1091
11_20536	5H	168.44	2.84089	0.1875	75.1091
12_30656	5H	169.72	2.91611	0.1875	75.1091
11_10254	5H	169.72	2.91611	0.1875	75.1091
11_21138	5H	170.25	2.91611	0.1875	75.1091
11_10405	5H	172.83	2.27044	0.1875	77.9568
11_21052	5H	187.2	2.25854	0.1875	77.9568
12_30958	5H	189.22	2.47758	0.25	77.4013
12_30651	6H	7.87	1.42222	0.28125	46.1745
11_20262	6H	10.72	2.29123	0.234375	58.8426
11_10061	6H	44.96	1.17913	0.171875	61.2762
12_30783	6H	44.96	1.92287	0.171875	61.2762
12_11455	6H	44.96	1.67052	0.1875	57.7985
11_21281	6H	47.1	1.61743	0.125	110.258
11_10244	6H	48.42	1.46849	0.15625	109.455
11_11205	6H	53.54	1.32444	0.5	71.9881
11_10003	6H	56.06	1.86114	0.46875	81.883
12_30626	6H	103.32	3.03241	0.40625	94.3849
11_20996	6H	104.5	3.03241	0.40625	94.3849
11_20355	6H	120.69	1.9037	0.421875	82.4263
12_30414	6H	137.41	1.8013	0.453125	62.2086
11_10121	7H	2.13	1.92087	0.1875	58.6617
12_31173	7H	5.43	2.70377	0.140625	59.7886
11_20242	7H	5.43	1.25391	0.1875	40.4588
11_10841	7H	9.73	1.42358	0.258064	60.3107
11_20755	7H	10.57	1.23363	0.203125	51.7468
11_10025	7H	14.39	1.47343	0.3125	49.9036
11_21050	7H	15.89	1.51212	0.1875	53.3339
11_20495	7H	18.73	1.51212	0.1875	53.3339
12_31351	7H	24.15	3.09015	0.265625	79.7043
12_30780	7H	24.81	3.09015	0.265625	79.7043
11_20162	7H	26.14	3.23273	0.265625	80.9496
11_20126	7H	31.35	1.18608	0.359375	45.3025
11_10576	7H	35.36	1.26782	0.125	94.1568
11_20249	7H	44.12	1.19416	0.4375	52.8927
12_30545	7H	46.44	1.19416	0.4375	52.8927
12_30996	7H	94.34	1.36334	0.5625	67.7247
12_30026	7H	94.34	1.36334	0.5625	67.7247
11_20570	7H	112.35	1.52841	0.4375	54.8803
12_30362	7H	114.96	3.5003	0.34375	82.4203
12_30164	7H	118.44	2.71305	0.375	69.8986
11_11243	7H	121.36	3.76605	0.21875	100.219
11_21229	7H	128.72	2.13628	0.28125	68.388
12_11279	7H	129.32	1.30862	0.3125	56.0429
11_10182	7H	129.32	1.30862	0.3125	56.0429
11_21209	7H	130.64	2.07514	0.28125	68.388
