# Supplementary material for: The Effects of Both Recent and Long-Term Selection and Genetic Drift Are Readily Evident in North American Barley Breeding Populations
Source: G3 (Bethesda). 2015 Dec 29;6(3):609–22. doi: 10.1534/g3.115.024349 (PMC4777124; doi:10.1534/g3.115.024349)
Supplement: Supporting Information [file supp_g3.115.024349_TableS10.xlsx]

## Sheet: Sheet1
Table S10. Mean and standard deviation for c in spring two- and six-rowed barley breeding programs.
	Mean c	Standard Deviation
Two-row
University of Idaho	0.0430257	0.00233218
Busch Agricultural Resources Inc.	0.18571	0.00481449
Busch Agricultural Resources (International)	0.184628	0.00559723
Montana State University	0.094368	0.00330574
North Dakota State University	0.255978	0.00514372
Utah State University	0.316357	0.00714979
Washington State University	0.115985	0.00352278
Average	0.170864	0.00455227
Six-row
University of Idaho	0.158591	0.00560256
Busch Agricultural Resources Inc.	0.273197	0.00717305
University of Minnesota	0.344036	0.00774621
North Dakota State University	0.282206	0.00717963
Utah State University	0.150324	0.00384801
Washington State University	0.178205	0.00646996
Average	0.231093	0.00633657
