# Supplementary material for: The Effects of Both Recent and Long-Term Selection and Genetic Drift Are Readily Evident in North American Barley Breeding Populations
Source: G3 (Bethesda). 2015 Dec 29;6(3):609–22. doi: 10.1534/g3.115.024349 (PMC4777124; doi:10.1534/g3.115.024349)
Supplement: Supporting Information [file supp_g3.115.024349_TableS11.xlsx]

## Sheet: Sheet1
Table S11. Frequency of identity by state segments for 50 SNPs windows between pair of populations at each chromosomal segment.
Chromosomal Segment	Population 1	Frequency Population 1	Population 2	Frequency Population 2
Chr1_01	AB2	0.004	AB6	0.38
Chr1_01	AB2	0.004	AB6	0.38
Chr1_01	AB2	0.686	BA2	0.855
Chr1_01	AB2	0.686	BA2	0.855
Chr1_01	AB6	0.268	BA2	0.006
Chr1_01	AB6	0.268	BA2	0.006
Chr1_01	AB2	0.402	BA6	0.707
Chr1_01	AB2	0.402	BA6	0.707
Chr1_01	AB6	0.479	BA6	0.952
Chr1_01	AB6	0.479	BA6	0.952
Chr1_01	BA2	0.547	BA6	0.544
Chr1_01	BA2	0.547	BA6	0.544
Chr1_01	AB2	0.594	BAI2	0.617
Chr1_01	AB2	0.594	BAI2	0.617
Chr1_01	BA2	0.907	BAI2	0.733
Chr1_01	BA2	0.907	BAI2	0.733
Chr1_01	BA6	0.007	BAI2	0.05
Chr1_01	BA6	0.007	BAI2	0.05
Chr1_01	AB2	0.004	MN6	0.728
Chr1_01	AB2	0.004	MN6	0.728
Chr1_01	AB6	0.57	MN6	0.837
Chr1_01	AB6	0.57	MN6	0.837
Chr1_01	BA2	0.006	MN6	0.35
Chr1_01	BA2	0.006	MN6	0.35
Chr1_01	BA6	0.98	MN6	0.803
Chr1_01	BA6	0.98	MN6	0.803
Chr1_01	AB2	0.808	MT2	0.76
Chr1_01	AB2	0.808	MT2	0.76
Chr1_01	AB6	0.38	MT2	0.003
Chr1_01	AB6	0.38	MT2	0.003
Chr1_01	BA2	0.767	MT2	0.644
Chr1_01	BA2	0.767	MT2	0.644
Chr1_01	BA6	0.707	MT2	0.435
Chr1_01	BA6	0.707	MT2	0.435
Chr1_01	BAI2	0.267	MT2	0.467
Chr1_01	BAI2	0.267	MT2	0.467
Chr1_01	MN6	0.728	MT2	0.003
Chr1_01	MN6	0.728	MT2	0.003
Chr1_01	AB2	0.707	N2	0.425
Chr1_01	AB2	0.707	N2	0.425
Chr1_01	BA2	0.703	N2	0.346
Chr1_01	BA2	0.703	N2	0.346
Chr1_01	BA6	0.007	N2	0.034
Chr1_01	BA6	0.007	N2	0.034
Chr1_01	BAI2	0.3	N2	0.292
Chr1_01	BAI2	0.3	N2	0.292
Chr1_01	MT2	0.726	N2	0.462
Chr1_01	MT2	0.726	N2	0.462
Chr1_01	AB2	0.004	N6	0.203
Chr1_01	AB2	0.004	N6	0.203
Chr1_01	AB6	0.592	N6	0.697
Chr1_01	AB6	0.592	N6	0.697
Chr1_01	BA2	0.006	N6	0.155
Chr1_01	BA2	0.006	N6	0.155
Chr1_01	BA6	0.973	N6	0.697
Chr1_01	BA6	0.973	N6	0.697
Chr1_01	MN6	0.883	N6	0.711
Chr1_01	MN6	0.883	N6	0.711
Chr1_01	MT2	0.035	N6	0.226
Chr1_01	MT2	0.035	N6	0.226
Chr1_01	N2	0.017	N6	0.011
Chr1_01	N2	0.017	N6	0.011
Chr1_01	AB2	0.502	OR2	0.169
Chr1_01	AB2	0.502	OR2	0.169
Chr1_01	BA2	0.564	OR2	0.12
Chr1_01	BA2	0.564	OR2	0.12
Chr1_01	BA6	0.007	OR2	0.048
Chr1_01	BA6	0.007	OR2	0.048
Chr1_01	BAI2	0.067	OR2	0.036
Chr1_01	BAI2	0.067	OR2	0.036
Chr1_01	MT2	0.426	OR2	0.096
Chr1_01	MT2	0.426	OR2	0.096
Chr1_01	N2	0.051	OR2	0.06
Chr1_01	N2	0.051	OR2	0.06
Chr1_01	AB2	0.699	OR6	0.054
Chr1_01	AB2	0.699	OR6	0.054
Chr1_01	AB6	0.38	OR6	0.004
Chr1_01	AB6	0.38	OR6	0.004
Chr1_01	BA2	0.68	OR6	0.039
Chr1_01	BA2	0.68	OR6	0.039
Chr1_01	BA6	0.707	OR6	0.023
Chr1_01	BA6	0.707	OR6	0.023
Chr1_01	BAI2	0.15	OR6	0.035
Chr1_01	BAI2	0.15	OR6	0.035
Chr1_01	MN6	0.728	OR6	0.004
Chr1_01	MN6	0.728	OR6	0.004
Chr1_01	MT2	0.596	OR6	0.05
Chr1_01	MT2	0.596	OR6	0.05
Chr1_01	N2	0.258	OR6	0.043
Chr1_01	N2	0.258	OR6	0.043
Chr1_01	N6	0.208	OR6	0.008
Chr1_01	N6	0.208	OR6	0.008
Chr1_01	OR2	0.446	OR6	0.624
Chr1_01	OR2	0.446	OR6	0.624
Chr1_01	AB2	0.176	UT2	0.4
Chr1_01	AB2	0.176	UT2	0.4
Chr1_01	MT2	0.104	UT2	0.3
Chr1_01	MT2	0.104	UT2	0.3
Chr1_01	N2	0.006	UT2	0.2
Chr1_01	N2	0.006	UT2	0.2
Chr1_01	N6	0.011	UT2	0.133
Chr1_01	N6	0.011	UT2	0.133
Chr1_01	OR2	0.012	UT2	0.2
Chr1_01	OR2	0.012	UT2	0.2
Chr1_01	OR6	0.019	UT2	0.3
Chr1_01	OR6	0.019	UT2	0.3
Chr1_01	AB2	0.745	UT6	0.224
Chr1_01	AB2	0.745	UT6	0.224
Chr1_01	AB6	0.69	UT6	0.292
Chr1_01	AB6	0.69	UT6	0.292
Chr1_01	BA2	0.64	UT6	0.143
Chr1_01	BA2	0.64	UT6	0.143
Chr1_01	BA6	0.959	UT6	0.184
Chr1_01	BA6	0.959	UT6	0.184
Chr1_01	BAI2	0.1	UT6	0.052
Chr1_01	BAI2	0.1	UT6	0.052
Chr1_01	MN6	0.873	UT6	0.216
Chr1_01	MN6	0.873	UT6	0.216
Chr1_01	MT2	0.811	UT6	0.245
Chr1_01	MT2	0.811	UT6	0.245
Chr1_01	N2	0.309	UT6	0.111
Chr1_01	N2	0.309	UT6	0.111
Chr1_01	N6	0.808	UT6	0.292
Chr1_01	N6	0.808	UT6	0.292
Chr1_01	OR2	0.108	UT6	0.032
Chr1_01	OR2	0.108	UT6	0.032
Chr1_01	OR6	0.054	UT6	0.204
Chr1_01	OR6	0.054	UT6	0.204
Chr1_01	UT2	0.867	UT6	0.268
Chr1_01	UT2	0.867	UT6	0.268
Chr1_01	AB2	0.004	VT6	0.003
Chr1_01	AB2	0.004	VT6	0.003
Chr1_01	AB6	0.261	VT6	0.003
Chr1_01	AB6	0.261	VT6	0.003
Chr1_01	BA2	0.006	VT6	0.003
Chr1_01	BA2	0.006	VT6	0.003
Chr1_01	BA6	0.503	VT6	0.003
Chr1_01	BA6	0.503	VT6	0.003
Chr1_01	MN6	0.355	VT6	0.003
Chr1_01	MN6	0.355	VT6	0.003
Chr1_01	MT2	0.003	VT6	0.003
Chr1_01	MT2	0.003	VT6	0.003
Chr1_01	N6	0.105	VT6	0.003
Chr1_01	N6	0.105	VT6	0.003
Chr1_01	OR6	0.031	VT6	0.284
Chr1_01	OR6	0.031	VT6	0.284
Chr1_01	UT6	0.108	VT6	0.006
Chr1_01	UT6	0.108	VT6	0.006
Chr1_01	AB2	0.833	WA2	0.667
Chr1_01	AB2	0.833	WA2	0.667
Chr1_01	BA2	0.82	WA2	0.43
Chr1_01	BA2	0.82	WA2	0.43
Chr1_01	BA6	0.007	WA2	0.162
Chr1_01	BA6	0.007	WA2	0.162
Chr1_01	BAI2	0.4	WA2	0.313
Chr1_01	BAI2	0.4	WA2	0.313
Chr1_01	MT2	0.757	WA2	0.684
Chr1_01	MT2	0.757	WA2	0.684
Chr1_01	N2	0.391	WA2	0.453
Chr1_01	N2	0.391	WA2	0.453
Chr1_01	OR2	0.181	WA2	0.256
Chr1_01	OR2	0.181	WA2	0.256
Chr1_01	OR6	0.058	WA2	0.339
Chr1_01	OR6	0.058	WA2	0.339
Chr1_01	UT2	0.3	WA2	0.259
Chr1_01	UT2	0.3	WA2	0.259
Chr1_01	UT6	0.093	WA2	0.524
Chr1_01	UT6	0.093	WA2	0.524
Chr1_01	AB2	0.213	WA6	0.313
Chr1_01	AB2	0.213	WA6	0.313
Chr1_01	AB6	0.549	WA6	0.625
Chr1_01	AB6	0.549	WA6	0.625
Chr1_01	BA2	0.122	WA6	0.313
Chr1_01	BA2	0.122	WA6	0.313
Chr1_01	BA6	0.925	WA6	0.438
Chr1_01	BA6	0.925	WA6	0.438
Chr1_01	BAI2	0.05	WA6	0.031
Chr1_01	BAI2	0.05	WA6	0.031
Chr1_01	MN6	0.777	WA6	0.563
Chr1_01	MN6	0.777	WA6	0.563
Chr1_01	MT2	0.303	WA6	0.313
Chr1_01	MT2	0.303	WA6	0.313
Chr1_01	N2	0.224	WA6	0.031
Chr1_01	N2	0.224	WA6	0.031
Chr1_01	N6	0.658	WA6	0.469
Chr1_01	N6	0.658	WA6	0.469
Chr1_01	OR6	0.019	WA6	0.313
Chr1_01	OR6	0.019	WA6	0.313
Chr1_01	UT6	0.3	WA6	0.719
Chr1_01	UT6	0.3	WA6	0.719
Chr1_01	VT6	0.003	WA6	0.344
Chr1_01	VT6	0.003	WA6	0.344
Chr1_01	WA2	0.114	WA6	0.031
Chr1_01	WA2	0.114	WA6	0.031
Chr1_02	AB2	0.025	AB6	0.486
Chr1_02	AB2	0.025	AB6	0.486
Chr1_02	AB2	0.958	BA2	0.994
Chr1_02	AB2	0.958	BA2	0.994
Chr1_02	AB6	0.479	BA2	0.006
Chr1_02	AB6	0.479	BA2	0.006
Chr1_02	AB2	0.958	BA6	0.993
Chr1_02	AB2	0.958	BA6	0.993
Chr1_02	AB6	0.683	BA6	0.952
Chr1_02	AB6	0.683	BA6	0.952
Chr1_02	BA2	0.994	BA6	0.993
Chr1_02	BA2	0.994	BA6	0.993
Chr1_02	AB2	0.958	BAI2	0.9
Chr1_02	AB2	0.958	BAI2	0.9
Chr1_02	BA2	0.994	BAI2	1
Chr1_02	BA2	0.994	BAI2	1
Chr1_02	BA6	0.041	BAI2	0.9
Chr1_02	BA6	0.041	BAI2	0.9
Chr1_02	AB2	0.946	MN6	0.935
Chr1_02	AB2	0.946	MN6	0.935
Chr1_02	AB6	0.725	MN6	0.938
Chr1_02	AB6	0.725	MN6	0.938
Chr1_02	BA2	0.994	MN6	0.935
Chr1_02	BA2	0.994	MN6	0.935
Chr1_02	BA6	1	MN6	0.959
Chr1_02	BA6	1	MN6	0.959
Chr1_02	BAI2	0.9	MN6	0.039
Chr1_02	BAI2	0.9	MN6	0.039
Chr1_02	AB2	0.958	MT2	0.991
Chr1_02	AB2	0.958	MT2	0.991
Chr1_02	AB6	0.479	MT2	0.003
Chr1_02	AB6	0.479	MT2	0.003
Chr1_02	BA2	0.994	MT2	0.991
Chr1_02	BA2	0.994	MT2	0.991
Chr1_02	BA6	0.993	MT2	0.991
Chr1_02	BA6	0.993	MT2	0.991
Chr1_02	BAI2	0.9	MT2	0.987
Chr1_02	BAI2	0.9	MT2	0.987
Chr1_02	MN6	0.935	MT2	0.987
Chr1_02	MN6	0.935	MT2	0.987
Chr1_02	AB2	0.967	N2	0.807
Chr1_02	AB2	0.967	N2	0.807
Chr1_02	AB6	0.852	N2	0.042
Chr1_02	AB6	0.852	N2	0.042
Chr1_02	BA2	0.994	N2	0.779
Chr1_02	BA2	0.994	N2	0.779
Chr1_02	BA6	0.993	N2	0.79
Chr1_02	BA6	0.993	N2	0.79
Chr1_02	BAI2	0.9	N2	0.793
Chr1_02	BAI2	0.9	N2	0.793
Chr1_02	MN6	0.966	N2	0.796
Chr1_02	MN6	0.966	N2	0.796
Chr1_02	MT2	0.991	N2	0.779
Chr1_02	MT2	0.991	N2	0.779
Chr1_02	AB2	0.31	N6	0.882
Chr1_02	AB2	0.31	N6	0.882
Chr1_02	AB6	0.732	N6	0.761
Chr1_02	AB6	0.732	N6	0.761
Chr1_02	BA2	0.343	N6	0.647
Chr1_02	BA2	0.343	N6	0.647
Chr1_02	BA6	0.986	N6	0.753
Chr1_02	BA6	0.986	N6	0.753
Chr1_02	BAI2	0.783	N6	0.013
Chr1_02	BAI2	0.783	N6	0.013
Chr1_02	MN6	0.99	N6	0.734
Chr1_02	MN6	0.99	N6	0.734
Chr1_02	MT2	0.155	N6	0.647
Chr1_02	MT2	0.155	N6	0.647
Chr1_02	N2	0.323	N6	0.845
Chr1_02	N2	0.323	N6	0.845
Chr1_02	AB2	0.954	OR2	0.253
Chr1_02	AB2	0.954	OR2	0.253
Chr1_02	AB6	0.246	OR2	0.036
Chr1_02	AB6	0.246	OR2	0.036
Chr1_02	BA2	0.988	OR2	0.241
Chr1_02	BA2	0.988	OR2	0.241
Chr1_02	BA6	0.075	OR2	0.253
Chr1_02	BA6	0.075	OR2	0.253
Chr1_02	BAI2	0.9	OR2	0.241
Chr1_02	BAI2	0.9	OR2	0.241
Chr1_02	MN6	0.148	OR2	0.241
Chr1_02	MN6	0.148	OR2	0.241
Chr1_02	MT2	0.984	OR2	0.241
Chr1_02	MT2	0.984	OR2	0.241
Chr1_02	N2	0.904	OR2	0.747
Chr1_02	N2	0.904	OR2	0.747
Chr1_02	N6	0.492	OR2	0.06
Chr1_02	N6	0.492	OR2	0.06
Chr1_02	AB2	0.958	OR6	0.128
Chr1_02	AB2	0.958	OR6	0.128
Chr1_02	AB6	0.937	OR6	0.407
Chr1_02	AB6	0.937	OR6	0.407
Chr1_02	BA2	0.994	OR6	0.128
Chr1_02	BA2	0.994	OR6	0.128
Chr1_02	BA6	0.993	OR6	0.403
Chr1_02	BA6	0.993	OR6	0.403
Chr1_02	BAI2	0.9	OR6	0.039
Chr1_02	BAI2	0.9	OR6	0.039
Chr1_02	MN6	0.956	OR6	0.407
Chr1_02	MN6	0.956	OR6	0.407
Chr1_02	MT2	0.991	OR6	0.128
Chr1_02	MT2	0.991	OR6	0.128
Chr1_02	N2	0.909	OR6	0.465
Chr1_02	N2	0.909	OR6	0.465
Chr1_02	N6	0.655	OR6	0.388
Chr1_02	N6	0.655	OR6	0.388
Chr1_02	OR2	0.952	OR6	0.833
Chr1_02	OR2	0.952	OR6	0.833
Chr1_02	AB2	0.954	UT2	0.7
Chr1_02	AB2	0.954	UT2	0.7
Chr1_02	AB6	0.197	UT2	0.133
Chr1_02	AB6	0.197	UT2	0.133
Chr1_02	BA2	0.988	UT2	0.6
Chr1_02	BA2	0.988	UT2	0.6
Chr1_02	BA6	0.041	UT2	0.6
Chr1_02	BA6	0.041	UT2	0.6
Chr1_02	BAI2	0.9	UT2	0.6
Chr1_02	BAI2	0.9	UT2	0.6
Chr1_02	MN6	0.049	UT2	0.6
Chr1_02	MN6	0.049	UT2	0.6
Chr1_02	MT2	0.984	UT2	0.6
Chr1_02	MT2	0.984	UT2	0.6
Chr1_02	N2	0.779	UT2	0.633
Chr1_02	N2	0.779	UT2	0.633
Chr1_02	N6	0.1	UT2	0.333
Chr1_02	N6	0.1	UT2	0.333
Chr1_02	OR2	0.265	UT2	0.667
Chr1_02	OR2	0.265	UT2	0.667
Chr1_02	OR6	0.035	UT2	0.6
Chr1_02	OR6	0.035	UT2	0.6
Chr1_02	AB2	0.983	UT6	0.627
Chr1_02	AB2	0.983	UT6	0.627
Chr1_02	AB6	0.944	UT6	0.385
Chr1_02	AB6	0.944	UT6	0.385
Chr1_02	BA2	0.994	UT6	0.329
Chr1_02	BA2	0.994	UT6	0.329
Chr1_02	BA6	0.993	UT6	0.37
Chr1_02	BA6	0.993	UT6	0.37
Chr1_02	BAI2	0.9	UT6	0.155
Chr1_02	BAI2	0.9	UT6	0.155
Chr1_02	MN6	0.992	UT6	0.414
Chr1_02	MN6	0.992	UT6	0.414
Chr1_02	MT2	0.991	UT6	0.329
Chr1_02	MT2	0.991	UT6	0.329
Chr1_02	N2	0.827	UT6	0.461
Chr1_02	N2	0.827	UT6	0.461
Chr1_02	N6	0.866	UT6	0.379
Chr1_02	N6	0.866	UT6	0.379
Chr1_02	OR2	0.735	UT6	0.312
Chr1_02	OR2	0.735	UT6	0.312
Chr1_02	OR6	0.492	UT6	0.536
Chr1_02	OR6	0.492	UT6	0.536
Chr1_02	UT2	0.867	UT6	0.545
Chr1_02	UT2	0.867	UT6	0.545
Chr1_02	AB2	0.264	VT6	0.028
Chr1_02	AB2	0.264	VT6	0.028
Chr1_02	AB6	0.894	VT6	0.309
Chr1_02	AB6	0.894	VT6	0.309
Chr1_02	BA2	0.326	VT6	0.019
Chr1_02	BA2	0.326	VT6	0.019
Chr1_02	BA6	0.986	VT6	0.028
Chr1_02	BA6	0.986	VT6	0.028
Chr1_02	BAI2	0.717	VT6	0.016
Chr1_02	BAI2	0.717	VT6	0.016
Chr1_02	MN6	0.972	VT6	0.044
Chr1_02	MN6	0.972	VT6	0.044
Chr1_02	MT2	0.139	VT6	0.019
Chr1_02	MT2	0.139	VT6	0.019
Chr1_02	N2	0.343	VT6	0.738
Chr1_02	N2	0.343	VT6	0.738
Chr1_02	N6	0.742	VT6	0.084
Chr1_02	N6	0.742	VT6	0.084
Chr1_02	OR2	0.747	VT6	0.869
Chr1_02	OR2	0.747	VT6	0.869
Chr1_02	OR6	0.888	VT6	0.678
Chr1_02	OR6	0.888	VT6	0.678
Chr1_02	UT2	0.333	VT6	0.094
Chr1_02	UT2	0.333	VT6	0.094
Chr1_02	UT6	0.408	VT6	0.503
Chr1_02	UT6	0.408	VT6	0.503
Chr1_02	AB2	0.962	WA2	0.974
Chr1_02	AB2	0.962	WA2	0.974
Chr1_02	AB6	0.19	WA2	0.003
Chr1_02	AB6	0.19	WA2	0.003
Chr1_02	BA2	0.988	WA2	0.96
Chr1_02	BA2	0.988	WA2	0.96
Chr1_02	BA6	0.041	WA2	0.949
Chr1_02	BA6	0.041	WA2	0.949
Chr1_02	BAI2	0.9	WA2	0.966
Chr1_02	BAI2	0.9	WA2	0.966
Chr1_02	MN6	0.049	WA2	0.954
Chr1_02	MN6	0.049	WA2	0.954
Chr1_02	MT2	0.991	WA2	0.972
Chr1_02	MT2	0.991	WA2	0.972
Chr1_02	N2	0.799	WA2	0.974
Chr1_02	N2	0.799	WA2	0.974
Chr1_02	N6	0.013	WA2	0.578
Chr1_02	N6	0.013	WA2	0.578
Chr1_02	OR2	0.241	WA2	0.94
Chr1_02	OR2	0.241	WA2	0.94
Chr1_02	OR6	0.043	WA2	0.957
Chr1_02	OR6	0.043	WA2	0.957
Chr1_02	UT2	0.6	WA2	0.937
Chr1_02	UT2	0.6	WA2	0.937
Chr1_02	UT6	0.195	WA2	0.96
Chr1_02	UT6	0.195	WA2	0.96
Chr1_02	VT6	0.019	WA2	0.55
Chr1_02	VT6	0.019	WA2	0.55
Chr1_02	AB2	0.837	WA6	0.813
Chr1_02	AB2	0.837	WA6	0.813
Chr1_02	AB6	0.711	WA6	0.938
Chr1_02	AB6	0.711	WA6	0.938
Chr1_02	BA2	0.773	WA6	0.813
Chr1_02	BA2	0.773	WA6	0.813
Chr1_02	BA6	0.993	WA6	0.969
Chr1_02	BA6	0.993	WA6	0.969
Chr1_02	BAI2	0.3	WA6	0.031
Chr1_02	BAI2	0.3	WA6	0.031
Chr1_02	MN6	0.948	WA6	0.969
Chr1_02	MN6	0.948	WA6	0.969
Chr1_02	MT2	0.883	WA6	0.813
Chr1_02	MT2	0.883	WA6	0.813
Chr1_02	N2	0.703	WA6	0.875
Chr1_02	N2	0.703	WA6	0.875
Chr1_02	N6	0.75	WA6	0.938
Chr1_02	N6	0.75	WA6	0.938
Chr1_02	OR2	0.229	WA6	0.063
Chr1_02	OR2	0.229	WA6	0.063
Chr1_02	OR6	0.38	WA6	0.875
Chr1_02	OR6	0.38	WA6	0.875
Chr1_02	UT2	0.4	WA6	0.031
Chr1_02	UT2	0.4	WA6	0.031
Chr1_02	UT6	0.341	WA6	0.969
Chr1_02	UT6	0.341	WA6	0.969
Chr1_02	VT6	0.013	WA6	0.813
Chr1_02	VT6	0.013	WA6	0.813
Chr1_02	WA2	0.442	WA6	0.031
Chr1_02	WA2	0.442	WA6	0.031
Chr1_03	AB2	0.004	AB6	0.472
Chr1_03	AB2	0.004	AB6	0.472
Chr1_03	AB2	0.958	BA2	1
Chr1_03	AB2	0.958	BA2	1
Chr1_03	AB6	0.472	BA2	0.006
Chr1_03	AB6	0.472	BA2	0.006
Chr1_03	AB2	0.711	BA6	0.837
Chr1_03	AB2	0.711	BA6	0.837
Chr1_03	AB6	0.901	BA6	0.98
Chr1_03	AB6	0.901	BA6	0.98
Chr1_03	BA2	0.715	BA6	0.837
Chr1_03	BA2	0.715	BA6	0.837
Chr1_03	AB2	0.95	BAI2	0.983
Chr1_03	AB2	0.95	BAI2	0.983
Chr1_03	BA2	0.988	BAI2	0.983
Chr1_03	BA2	0.988	BAI2	0.983
Chr1_03	BA6	0.007	BAI2	0.133
Chr1_03	BA6	0.007	BAI2	0.133
Chr1_03	AB2	0.523	MN6	0.873
Chr1_03	AB2	0.523	MN6	0.873
Chr1_03	AB6	0.901	MN6	0.964
Chr1_03	AB6	0.901	MN6	0.964
Chr1_03	BA2	0.395	MN6	0.865
Chr1_03	BA2	0.395	MN6	0.865
Chr1_03	BA6	0.952	MN6	0.943
Chr1_03	BA6	0.952	MN6	0.943
Chr1_03	BAI2	0.883	MN6	0.01
Chr1_03	BAI2	0.883	MN6	0.01
Chr1_03	AB2	0.958	MT2	0.991
Chr1_03	AB2	0.958	MT2	0.991
Chr1_03	AB6	0.472	MT2	0.003
Chr1_03	AB6	0.472	MT2	0.003
Chr1_03	BA2	1	MT2	0.991
Chr1_03	BA2	1	MT2	0.991
Chr1_03	BA6	0.837	MT2	0.861
Chr1_03	BA6	0.837	MT2	0.861
Chr1_03	BAI2	0.983	MT2	0.978
Chr1_03	BAI2	0.983	MT2	0.978
Chr1_03	MN6	0.865	MT2	0.274
Chr1_03	MN6	0.865	MT2	0.274
Chr1_03	AB2	0.962	N2	0.632
Chr1_03	AB2	0.962	N2	0.632
Chr1_03	AB6	0.261	N2	0.008
Chr1_03	AB6	0.261	N2	0.008
Chr1_03	BA2	0.994	N2	0.623
Chr1_03	BA2	0.994	N2	0.623
Chr1_03	BA6	0.041	N2	0.541
Chr1_03	BA6	0.041	N2	0.541
Chr1_03	BAI2	1	N2	0.717
Chr1_03	BAI2	1	N2	0.717
Chr1_03	MN6	0.085	N2	0.093
Chr1_03	MN6	0.085	N2	0.093
Chr1_03	MT2	0.997	N2	0.635
Chr1_03	MT2	0.997	N2	0.635
Chr1_03	AB2	0.519	N6	0.05
Chr1_03	AB2	0.519	N6	0.05
Chr1_03	AB6	0.908	N6	0.776
Chr1_03	AB6	0.908	N6	0.776
Chr1_03	BA2	0.395	N6	0.05
Chr1_03	BA2	0.395	N6	0.05
Chr1_03	BA6	0.98	N6	0.861
Chr1_03	BA6	0.98	N6	0.861
Chr1_03	BAI2	0.883	N6	0.003
Chr1_03	BAI2	0.883	N6	0.003
Chr1_03	MN6	0.974	N6	0.863
Chr1_03	MN6	0.974	N6	0.863
Chr1_03	MT2	0.274	N6	0.05
Chr1_03	MT2	0.274	N6	0.05
Chr1_03	N2	0.099	N6	0.374
Chr1_03	N2	0.099	N6	0.374
Chr1_03	AB2	0.724	OR2	0.217
Chr1_03	AB2	0.724	OR2	0.217
Chr1_03	AB6	0.007	OR2	0.012
Chr1_03	AB6	0.007	OR2	0.012
Chr1_03	BA2	0.709	OR2	0.193
Chr1_03	BA2	0.709	OR2	0.193
Chr1_03	BA6	0.014	OR2	0.193
Chr1_03	BA6	0.014	OR2	0.193
Chr1_03	BAI2	0.133	OR2	0.181
Chr1_03	BAI2	0.133	OR2	0.181
Chr1_03	MN6	0.013	OR2	0.024
Chr1_03	MN6	0.013	OR2	0.024
Chr1_03	MT2	0.864	OR2	0.193
Chr1_03	MT2	0.864	OR2	0.193
Chr1_03	N2	0.564	OR2	0.229
Chr1_03	N2	0.564	OR2	0.229
Chr1_03	N6	0.011	OR2	0.012
Chr1_03	N6	0.011	OR2	0.012
Chr1_03	AB2	0.95	OR6	0.287
Chr1_03	AB2	0.95	OR6	0.287
Chr1_03	AB6	0.57	OR6	0.283
Chr1_03	AB6	0.57	OR6	0.283
Chr1_03	BA2	0.977	OR6	0.279
Chr1_03	BA2	0.977	OR6	0.279
Chr1_03	BA6	0.898	OR6	0.291
Chr1_03	BA6	0.898	OR6	0.291
Chr1_03	BAI2	0.883	OR6	0.023
Chr1_03	BAI2	0.883	OR6	0.023
Chr1_03	MN6	0.883	OR6	0.391
Chr1_03	MN6	0.883	OR6	0.391
Chr1_03	MT2	0.978	OR6	0.283
Chr1_03	MT2	0.978	OR6	0.283
Chr1_03	N2	0.626	OR6	0.043
Chr1_03	N2	0.626	OR6	0.043
Chr1_03	N6	0.2	OR6	0.291
Chr1_03	N6	0.2	OR6	0.291
Chr1_03	OR2	0.904	OR6	0.535
Chr1_03	OR2	0.904	OR6	0.535
Chr1_03	AB2	0.946	UT2	0.533
Chr1_03	AB2	0.946	UT2	0.533
Chr1_03	AB6	0.007	UT2	0.133
Chr1_03	AB6	0.007	UT2	0.133
Chr1_03	BA2	0.988	UT2	0.533
Chr1_03	BA2	0.988	UT2	0.533
Chr1_03	BA6	0.007	UT2	0.333
Chr1_03	BA6	0.007	UT2	0.333
Chr1_03	BAI2	0.983	UT2	0.533
Chr1_03	BAI2	0.983	UT2	0.533
Chr1_03	MN6	0.01	UT2	0.2
Chr1_03	MN6	0.01	UT2	0.2
Chr1_03	MT2	0.975	UT2	0.533
Chr1_03	MT2	0.975	UT2	0.533
Chr1_03	N2	0.618	UT2	0.533
Chr1_03	N2	0.618	UT2	0.533
Chr1_03	N6	0.003	UT2	0.2
Chr1_03	N6	0.003	UT2	0.2
Chr1_03	OR2	0.181	UT2	0.333
Chr1_03	OR2	0.181	UT2	0.333
Chr1_03	OR6	0.023	UT2	0.533
Chr1_03	OR6	0.023	UT2	0.533
Chr1_03	AB2	0.962	UT6	0.292
Chr1_03	AB2	0.962	UT6	0.292
Chr1_03	AB6	0.937	UT6	0.49
Chr1_03	AB6	0.937	UT6	0.49
Chr1_03	BA2	1	UT6	0.286
Chr1_03	BA2	1	UT6	0.286
Chr1_03	BA6	0.959	UT6	0.37
Chr1_03	BA6	0.959	UT6	0.37
Chr1_03	BAI2	0.983	UT6	0.111
Chr1_03	BAI2	0.983	UT6	0.111
Chr1_03	MN6	0.966	UT6	0.344
Chr1_03	MN6	0.966	UT6	0.344
Chr1_03	MT2	0.991	UT6	0.286
Chr1_03	MT2	0.991	UT6	0.286
Chr1_03	N2	0.632	UT6	0.157
Chr1_03	N2	0.632	UT6	0.157
Chr1_03	N6	0.726	UT6	0.335
Chr1_03	N6	0.726	UT6	0.335
Chr1_03	OR2	0.217	UT6	0.099
Chr1_03	OR2	0.217	UT6	0.099
Chr1_03	OR6	0.306	UT6	0.347
Chr1_03	OR6	0.306	UT6	0.347
Chr1_03	UT2	0.833	UT6	0.367
Chr1_03	UT2	0.833	UT6	0.367
Chr1_03	AB2	0.004	VT6	0.003
Chr1_03	AB2	0.004	VT6	0.003
Chr1_03	AB6	0.472	VT6	0.022
Chr1_03	AB6	0.472	VT6	0.022
Chr1_03	BA2	0.006	VT6	0.003
Chr1_03	BA2	0.006	VT6	0.003
Chr1_03	BA6	0.83	VT6	0.003
Chr1_03	BA6	0.83	VT6	0.003
Chr1_03	MN6	0.855	VT6	0.019
Chr1_03	MN6	0.855	VT6	0.019
Chr1_03	MT2	0.003	VT6	0.003
Chr1_03	MT2	0.003	VT6	0.003
Chr1_03	N6	0.047	VT6	0.006
Chr1_03	N6	0.047	VT6	0.006
Chr1_03	OR2	0.663	VT6	0.172
Chr1_03	OR2	0.663	VT6	0.172
Chr1_03	OR6	0.903	VT6	0.578
Chr1_03	OR6	0.903	VT6	0.578
Chr1_03	UT6	0.192	VT6	0.047
Chr1_03	UT6	0.192	VT6	0.047
Chr1_03	AB2	0.967	WA2	0.966
Chr1_03	AB2	0.967	WA2	0.966
Chr1_03	BA2	0.994	WA2	0.96
Chr1_03	BA2	0.994	WA2	0.96
Chr1_03	BA6	0.007	WA2	0.442
Chr1_03	BA6	0.007	WA2	0.442
Chr1_03	BAI2	0.983	WA2	0.954
Chr1_03	BAI2	0.983	WA2	0.954
Chr1_03	MN6	0.01	WA2	0.567
Chr1_03	MN6	0.01	WA2	0.567
Chr1_03	MT2	0.997	WA2	0.972
Chr1_03	MT2	0.997	WA2	0.972
Chr1_03	N2	0.657	WA2	0.977
Chr1_03	N2	0.657	WA2	0.977
Chr1_03	N6	0.003	WA2	0.567
Chr1_03	N6	0.003	WA2	0.567
Chr1_03	OR2	0.193	WA2	0.442
Chr1_03	OR2	0.193	WA2	0.442
Chr1_03	OR6	0.031	WA2	0.954
Chr1_03	OR6	0.031	WA2	0.954
Chr1_03	UT2	0.533	WA2	0.932
Chr1_03	UT2	0.533	WA2	0.932
Chr1_03	UT6	0.111	WA2	0.963
Chr1_03	UT6	0.111	WA2	0.963
Chr1_03	AB2	0.711	WA6	0.5
Chr1_03	AB2	0.711	WA6	0.5
Chr1_03	AB6	0.634	WA6	0.938
Chr1_03	AB6	0.634	WA6	0.938
Chr1_03	BA2	0.715	WA6	0.5
Chr1_03	BA2	0.715	WA6	0.5
Chr1_03	BA6	0.925	WA6	0.875
Chr1_03	BA6	0.925	WA6	0.875
Chr1_03	BAI2	0.133	WA6	0.031
Chr1_03	BAI2	0.133	WA6	0.031
Chr1_03	MN6	0.876	WA6	0.844
Chr1_03	MN6	0.876	WA6	0.844
Chr1_03	MT2	0.861	WA6	0.5
Chr1_03	MT2	0.861	WA6	0.5
Chr1_03	N2	0.538	WA6	0.031
Chr1_03	N2	0.538	WA6	0.031
Chr1_03	N6	0.305	WA6	0.875
Chr1_03	N6	0.305	WA6	0.875
Chr1_03	OR2	0.181	WA6	0.031
Chr1_03	OR2	0.181	WA6	0.031
Chr1_03	OR6	0.275	WA6	0.813
Chr1_03	OR6	0.275	WA6	0.813
Chr1_03	UT2	0.333	WA6	0.031
Chr1_03	UT2	0.333	WA6	0.031
Chr1_03	UT6	0.283	WA6	0.875
Chr1_03	UT6	0.283	WA6	0.875
Chr1_03	VT6	0.003	WA6	0.469
Chr1_03	VT6	0.003	WA6	0.469
Chr1_03	WA2	0.442	WA6	0.031
Chr1_03	WA2	0.442	WA6	0.031
Chr1_04	AB2	0.845	BA2	0.936
Chr1_04	AB2	0.845	BA2	0.936
Chr1_04	AB6	0.338	BA2	0.006
Chr1_04	AB6	0.338	BA2	0.006
Chr1_04	AB2	0.611	BA6	0.007
Chr1_04	AB2	0.611	BA6	0.007
Chr1_04	AB6	0.873	BA6	0.952
Chr1_04	AB6	0.873	BA6	0.952
Chr1_04	BA2	0.634	BA6	0.558
Chr1_04	BA2	0.634	BA6	0.558
Chr1_04	AB2	0.787	BAI2	0.783
Chr1_04	AB2	0.787	BAI2	0.783
Chr1_04	BA2	0.965	BAI2	0.95
Chr1_04	BA2	0.965	BAI2	0.95
Chr1_04	BA6	0.007	BAI2	0.283
Chr1_04	BA6	0.007	BAI2	0.283
Chr1_04	AB2	0.004	MN6	0.003
Chr1_04	AB2	0.004	MN6	0.003
Chr1_04	AB6	0.88	MN6	0.972
Chr1_04	AB6	0.88	MN6	0.972
Chr1_04	BA2	0.006	MN6	0.64
Chr1_04	BA2	0.006	MN6	0.64
Chr1_04	BA6	0.952	MN6	0.974
Chr1_04	BA6	0.952	MN6	0.974
Chr1_04	AB2	0.866	MT2	0.975
Chr1_04	AB2	0.866	MT2	0.975
Chr1_04	AB6	0.366	MT2	0.003
Chr1_04	AB6	0.366	MT2	0.003
Chr1_04	BA2	0.948	MT2	0.927
Chr1_04	BA2	0.948	MT2	0.927
Chr1_04	BA6	0.578	MT2	0.653
Chr1_04	BA6	0.578	MT2	0.653
Chr1_04	BAI2	0.8	MT2	0.968
Chr1_04	BAI2	0.8	MT2	0.968
Chr1_04	MN6	0.699	MT2	0.003
Chr1_04	MN6	0.699	MT2	0.003
Chr1_04	AB2	0.77	N2	0.669
Chr1_04	AB2	0.77	N2	0.669
Chr1_04	BA2	0.942	N2	0.493
Chr1_04	BA2	0.942	N2	0.493
Chr1_04	BA6	0.007	N2	0.246
Chr1_04	BA6	0.007	N2	0.246
Chr1_04	BAI2	0.8	N2	0.479
Chr1_04	BAI2	0.8	N2	0.479
Chr1_04	MT2	0.937	N2	0.501
Chr1_04	MT2	0.937	N2	0.501
Chr1_04	AB2	0.008	N6	0.003
Chr1_04	AB2	0.008	N6	0.003
Chr1_04	AB6	0.923	N6	0.903
Chr1_04	AB6	0.923	N6	0.903
Chr1_04	BA2	0.081	N6	0.084
Chr1_04	BA2	0.081	N6	0.084
Chr1_04	BA6	0.952	N6	0.905
Chr1_04	BA6	0.952	N6	0.905
Chr1_04	BAI2	0.017	N6	0.003
Chr1_04	BAI2	0.017	N6	0.003
Chr1_04	MN6	0.977	N6	0.924
Chr1_04	MN6	0.977	N6	0.924
Chr1_04	MT2	0.063	N6	0.084
Chr1_04	MT2	0.063	N6	0.084
Chr1_04	N2	0.093	N6	0.003
Chr1_04	N2	0.093	N6	0.003
Chr1_04	AB2	0.715	OR2	0.12
Chr1_04	AB2	0.715	OR2	0.12
Chr1_04	AB6	0.366	OR2	0.012
Chr1_04	AB6	0.366	OR2	0.012
Chr1_04	BA2	0.826	OR2	0.133
Chr1_04	BA2	0.826	OR2	0.133
Chr1_04	BA6	0.578	OR2	0.072
Chr1_04	BA6	0.578	OR2	0.072
Chr1_04	BAI2	0.717	OR2	0.133
Chr1_04	BAI2	0.717	OR2	0.133
Chr1_04	MN6	0.707	OR2	0.048
Chr1_04	MN6	0.707	OR2	0.048
Chr1_04	MT2	0.845	OR2	0.133
Chr1_04	MT2	0.845	OR2	0.133
Chr1_04	N2	0.337	OR2	0.108
Chr1_04	N2	0.337	OR2	0.108
Chr1_04	N6	0.082	OR2	0.012
Chr1_04	N6	0.082	OR2	0.012
Chr1_04	AB2	0.715	OR6	0.019
Chr1_04	AB2	0.715	OR6	0.019
Chr1_04	AB6	0.394	OR6	0.19
Chr1_04	AB6	0.394	OR6	0.19
Chr1_04	BA2	0.802	OR6	0.174
Chr1_04	BA2	0.802	OR6	0.174
Chr1_04	BA6	0.585	OR6	0.19
Chr1_04	BA6	0.585	OR6	0.19
Chr1_04	BAI2	0.717	OR6	0.019
Chr1_04	BAI2	0.717	OR6	0.019
Chr1_04	MN6	0.723	OR6	0.202
Chr1_04	MN6	0.723	OR6	0.202
Chr1_04	MT2	0.849	OR6	0.186
Chr1_04	MT2	0.849	OR6	0.186
Chr1_04	N2	0.329	OR6	0.019
Chr1_04	N2	0.329	OR6	0.019
Chr1_04	N6	0.095	OR6	0.19
Chr1_04	N6	0.095	OR6	0.19
Chr1_04	OR2	0.735	OR6	0.721
Chr1_04	OR2	0.735	OR6	0.721
Chr1_04	AB2	0.481	UT2	0.567
Chr1_04	AB2	0.481	UT2	0.567
Chr1_04	BA2	0.308	UT2	0.433
Chr1_04	BA2	0.308	UT2	0.433
Chr1_04	BA6	0.007	UT2	0.333
Chr1_04	BA6	0.007	UT2	0.333
Chr1_04	BAI2	0.567	UT2	0.4
Chr1_04	BAI2	0.567	UT2	0.4
Chr1_04	MT2	0.278	UT2	0.433
Chr1_04	MT2	0.278	UT2	0.433
Chr1_04	N2	0.099	UT2	0.4
Chr1_04	N2	0.099	UT2	0.4
Chr1_04	OR2	0.036	UT2	0.4
Chr1_04	OR2	0.036	UT2	0.4
Chr1_04	OR6	0.012	UT2	0.4
Chr1_04	OR6	0.012	UT2	0.4
Chr1_04	AB2	0.774	UT6	0.061
Chr1_04	AB2	0.774	UT6	0.061
Chr1_04	AB6	0.803	UT6	0.283
Chr1_04	AB6	0.803	UT6	0.283
Chr1_04	BA2	0.849	UT6	0.157
Chr1_04	BA2	0.849	UT6	0.157
Chr1_04	BA6	0.966	UT6	0.239
Chr1_04	BA6	0.966	UT6	0.239
Chr1_04	BAI2	0.85	UT6	0.052
Chr1_04	BAI2	0.85	UT6	0.052
Chr1_04	MN6	0.865	UT6	0.216
Chr1_04	MN6	0.865	UT6	0.216
Chr1_04	MT2	0.868	UT6	0.157
Chr1_04	MT2	0.868	UT6	0.157
Chr1_04	N2	0.527	UT6	0.05
Chr1_04	N2	0.527	UT6	0.05
Chr1_04	N6	0.887	UT6	0.257
Chr1_04	N6	0.887	UT6	0.257
Chr1_04	OR2	0.205	UT6	0.134
Chr1_04	OR2	0.205	UT6	0.134
Chr1_04	OR6	0.252	UT6	0.149
Chr1_04	OR6	0.252	UT6	0.149
Chr1_04	UT2	0.867	UT6	0.3
Chr1_04	UT2	0.867	UT6	0.3
Chr1_04	AB6	0.366	VT6	0.003
Chr1_04	AB6	0.366	VT6	0.003
Chr1_04	BA2	0.006	VT6	0.003
Chr1_04	BA2	0.006	VT6	0.003
Chr1_04	BA6	0.571	VT6	0.003
Chr1_04	BA6	0.571	VT6	0.003
Chr1_04	MN6	0.699	VT6	0.003
Chr1_04	MN6	0.699	VT6	0.003
Chr1_04	MT2	0.003	VT6	0.003
Chr1_04	MT2	0.003	VT6	0.003
Chr1_04	N6	0.082	VT6	0.003
Chr1_04	N6	0.082	VT6	0.003
Chr1_04	OR2	0.145	VT6	0.325
Chr1_04	OR2	0.145	VT6	0.325
Chr1_04	OR6	0.539	VT6	0.481
Chr1_04	OR6	0.539	VT6	0.481
Chr1_04	UT6	0.093	VT6	0.006
Chr1_04	UT6	0.093	VT6	0.006
Chr1_04	AB2	0.946	WA2	0.915
Chr1_04	AB2	0.946	WA2	0.915
Chr1_04	BA2	0.971	WA2	0.852
Chr1_04	BA2	0.971	WA2	0.852
Chr1_04	BA6	0.007	WA2	0.228
Chr1_04	BA6	0.007	WA2	0.228
Chr1_04	BAI2	0.817	WA2	0.598
Chr1_04	BAI2	0.817	WA2	0.598
Chr1_04	MT2	0.978	WA2	0.849
Chr1_04	MT2	0.978	WA2	0.849
Chr1_04	N2	0.677	WA2	0.604
Chr1_04	N2	0.677	WA2	0.604
Chr1_04	N6	0.003	WA2	0.011
Chr1_04	N6	0.003	WA2	0.011
Chr1_04	OR2	0.12	WA2	0.524
Chr1_04	OR2	0.12	WA2	0.524
Chr1_04	OR6	0.019	WA2	0.499
Chr1_04	OR6	0.019	WA2	0.499
Chr1_04	UT2	0.433	WA2	0.561
Chr1_04	UT2	0.433	WA2	0.561
Chr1_04	UT6	0.055	WA2	0.798
Chr1_04	UT6	0.055	WA2	0.798
Chr1_04	AB2	0.038	WA6	0.031
Chr1_04	AB2	0.038	WA6	0.031
Chr1_04	AB6	0.549	WA6	0.719
Chr1_04	AB6	0.549	WA6	0.719
Chr1_04	BA2	0.006	WA6	0.406
Chr1_04	BA2	0.006	WA6	0.406
Chr1_04	BA6	0.905	WA6	0.719
Chr1_04	BA6	0.905	WA6	0.719
Chr1_04	BAI2	0.017	WA6	0.031
Chr1_04	BAI2	0.017	WA6	0.031
Chr1_04	MN6	0.79	WA6	0.719
Chr1_04	MN6	0.79	WA6	0.719
Chr1_04	MT2	0.05	WA6	0.406
Chr1_04	MT2	0.05	WA6	0.406
Chr1_04	N6	0.516	WA6	0.75
Chr1_04	N6	0.516	WA6	0.75
Chr1_04	OR2	0.012	WA6	0.375
Chr1_04	OR2	0.012	WA6	0.375
Chr1_04	OR6	0.178	WA6	0.438
Chr1_04	OR6	0.178	WA6	0.438
Chr1_04	UT6	0.21	WA6	0.938
Chr1_04	UT6	0.21	WA6	0.938
Chr1_04	VT6	0.003	WA6	0.375
Chr1_04	VT6	0.003	WA6	0.375
Chr1_04	WA2	0.017	WA6	0.031
Chr1_04	WA2	0.017	WA6	0.031
Chr1_05	AB2	0.004	AB6	0.141
Chr1_05	AB2	0.004	AB6	0.141
Chr1_05	AB2	0.879	BA2	0.878
Chr1_05	AB2	0.879	BA2	0.878
Chr1_05	AB6	0.782	BA2	0.006
Chr1_05	AB6	0.782	BA2	0.006
Chr1_05	AB2	0.23	BA6	0.007
Chr1_05	AB2	0.23	BA6	0.007
Chr1_05	AB6	0.845	BA6	0.939
Chr1_05	AB6	0.845	BA6	0.939
Chr1_05	BA2	0.64	BA6	0.646
Chr1_05	BA2	0.64	BA6	0.646
Chr1_05	AB2	0.883	BAI2	0.9
Chr1_05	AB2	0.883	BAI2	0.9
Chr1_05	BA2	0.919	BAI2	0.917
Chr1_05	BA2	0.919	BAI2	0.917
Chr1_05	BA6	0.007	BAI2	0.083
Chr1_05	BA6	0.007	BAI2	0.083
Chr1_05	AB2	0.004	MN6	0.065
Chr1_05	AB2	0.004	MN6	0.065
Chr1_05	AB6	0.887	MN6	0.819
Chr1_05	AB6	0.887	MN6	0.819
Chr1_05	BA2	0.006	MN6	0.801
Chr1_05	BA2	0.006	MN6	0.801
Chr1_05	BA6	0.721	MN6	0.813
Chr1_05	BA6	0.721	MN6	0.813
Chr1_05	AB2	0.883	MT2	0.826
Chr1_05	AB2	0.883	MT2	0.826
Chr1_05	AB6	0.725	MT2	0.003
Chr1_05	AB6	0.725	MT2	0.003
Chr1_05	BA2	0.919	MT2	0.915
Chr1_05	BA2	0.919	MT2	0.915
Chr1_05	BA6	0.51	MT2	0.215
Chr1_05	BA6	0.51	MT2	0.215
Chr1_05	BAI2	0.8	MT2	0.842
Chr1_05	BAI2	0.8	MT2	0.842
Chr1_05	MN6	0.65	MT2	0.003
Chr1_05	MN6	0.65	MT2	0.003
Chr1_05	AB2	0.87	N2	0.499
Chr1_05	AB2	0.87	N2	0.499
Chr1_05	BA2	0.913	N2	0.626
Chr1_05	BA2	0.913	N2	0.626
Chr1_05	BA6	0.007	N2	0.037
Chr1_05	BA6	0.007	N2	0.037
Chr1_05	BAI2	0.55	N2	0.275
Chr1_05	BAI2	0.55	N2	0.275
Chr1_05	MT2	0.852	N2	0.371
Chr1_05	MT2	0.852	N2	0.371
Chr1_05	AB2	0.004	N6	0.008
Chr1_05	AB2	0.004	N6	0.008
Chr1_05	AB6	0.901	N6	0.895
Chr1_05	AB6	0.901	N6	0.895
Chr1_05	BA2	0.006	N6	0.803
Chr1_05	BA2	0.006	N6	0.803
Chr1_05	BA6	0.98	N6	0.889
Chr1_05	BA6	0.98	N6	0.889
Chr1_05	MN6	0.907	N6	0.897
Chr1_05	MN6	0.907	N6	0.897
Chr1_05	MT2	0.003	N6	0.779
Chr1_05	MT2	0.003	N6	0.779
Chr1_05	AB2	0.209	OR2	0.096
Chr1_05	AB2	0.209	OR2	0.096
Chr1_05	BA2	0.064	OR2	0.06
Chr1_05	BA2	0.064	OR2	0.06
Chr1_05	BAI2	0.25	OR2	0.084
Chr1_05	BAI2	0.25	OR2	0.084
Chr1_05	MN6	0.003	OR2	0.012
Chr1_05	MN6	0.003	OR2	0.012
Chr1_05	MT2	0.41	OR2	0.145
Chr1_05	MT2	0.41	OR2	0.145
Chr1_05	N2	0.181	OR2	0.241
Chr1_05	N2	0.181	OR2	0.241
Chr1_05	N6	0.003	OR2	0.012
Chr1_05	N6	0.003	OR2	0.012
Chr1_05	AB2	0.054	OR6	0.008
Chr1_05	AB2	0.054	OR6	0.008
Chr1_05	AB6	0.796	OR6	0.105
Chr1_05	AB6	0.796	OR6	0.105
Chr1_05	BA2	0.058	OR6	0.081
Chr1_05	BA2	0.058	OR6	0.081
Chr1_05	BA6	0.66	OR6	0.097
Chr1_05	BA6	0.66	OR6	0.097
Chr1_05	BAI2	0.017	OR6	0.008
Chr1_05	BAI2	0.017	OR6	0.008
Chr1_05	MN6	0.85	OR6	0.112
Chr1_05	MN6	0.85	OR6	0.112
Chr1_05	MT2	0.237	OR6	0.081
Chr1_05	MT2	0.237	OR6	0.081
Chr1_05	N2	0.034	OR6	0.167
Chr1_05	N2	0.034	OR6	0.167
Chr1_05	N6	0.824	OR6	0.105
Chr1_05	N6	0.824	OR6	0.105
Chr1_05	OR2	0.325	OR6	0.616
Chr1_05	OR2	0.325	OR6	0.616
Chr1_05	AB2	0.335	UT2	0.333
Chr1_05	AB2	0.335	UT2	0.333
Chr1_05	AB6	0.007	UT2	0.067
Chr1_05	AB6	0.007	UT2	0.067
Chr1_05	BA2	0.541	UT2	0.067
Chr1_05	BA2	0.541	UT2	0.067
Chr1_05	BA6	0.007	UT2	0.033
Chr1_05	BA6	0.007	UT2	0.033
Chr1_05	BAI2	0.317	UT2	0.133
Chr1_05	BAI2	0.317	UT2	0.133
Chr1_05	MT2	0.47	UT2	0.133
Chr1_05	MT2	0.47	UT2	0.133
Chr1_05	N2	0.017	UT2	0.133
Chr1_05	N2	0.017	UT2	0.133
Chr1_05	N6	0.011	UT2	0.033
Chr1_05	N6	0.011	UT2	0.033
Chr1_05	OR2	0.012	UT2	0.033
Chr1_05	OR2	0.012	UT2	0.033
Chr1_05	OR6	0.008	UT2	0.033
Chr1_05	OR6	0.008	UT2	0.033
Chr1_05	AB2	0.615	UT6	0.055
Chr1_05	AB2	0.615	UT6	0.055
Chr1_05	AB6	0.908	UT6	0.338
Chr1_05	AB6	0.908	UT6	0.338
Chr1_05	BA2	0.797	UT6	0.227
Chr1_05	BA2	0.797	UT6	0.227
Chr1_05	BA6	0.966	UT6	0.254
Chr1_05	BA6	0.966	UT6	0.254
Chr1_05	BAI2	0.65	UT6	0.055
Chr1_05	BAI2	0.65	UT6	0.055
Chr1_05	MN6	0.922	UT6	0.297
Chr1_05	MN6	0.922	UT6	0.297
Chr1_05	MT2	0.77	UT6	0.224
Chr1_05	MT2	0.77	UT6	0.224
Chr1_05	N2	0.385	UT6	0.067
Chr1_05	N2	0.385	UT6	0.067
Chr1_05	N6	0.958	UT6	0.417
Chr1_05	N6	0.958	UT6	0.417
Chr1_05	OR2	0.06	UT6	0.029
Chr1_05	OR2	0.06	UT6	0.029
Chr1_05	OR6	0.109	UT6	0.207
Chr1_05	OR6	0.109	UT6	0.207
Chr1_05	UT2	0.767	UT6	0.111
Chr1_05	UT2	0.767	UT6	0.111
Chr1_05	AB6	0.62	VT6	0.003
Chr1_05	AB6	0.62	VT6	0.003
Chr1_05	BA2	0.006	VT6	0.003
Chr1_05	BA2	0.006	VT6	0.003
Chr1_05	BA6	0.401	VT6	0.003
Chr1_05	BA6	0.401	VT6	0.003
Chr1_05	MN6	0.57	VT6	0.003
Chr1_05	MN6	0.57	VT6	0.003
Chr1_05	MT2	0.003	VT6	0.003
Chr1_05	MT2	0.003	VT6	0.003
Chr1_05	N6	0.634	VT6	0.003
Chr1_05	N6	0.634	VT6	0.003
Chr1_05	OR2	0.048	VT6	0.122
Chr1_05	OR2	0.048	VT6	0.122
Chr1_05	OR6	0.364	VT6	0.25
Chr1_05	OR6	0.364	VT6	0.25
Chr1_05	UT6	0.166	VT6	0.003
Chr1_05	UT6	0.166	VT6	0.003
Chr1_05	AB2	0.891	WA2	0.775
Chr1_05	AB2	0.891	WA2	0.775
Chr1_05	BA2	0.93	WA2	0.815
Chr1_05	BA2	0.93	WA2	0.815
Chr1_05	BA6	0.007	WA2	0.379
Chr1_05	BA6	0.007	WA2	0.379
Chr1_05	BAI2	1	WA2	0.821
Chr1_05	BAI2	1	WA2	0.821
Chr1_05	MT2	0.965	WA2	0.903
Chr1_05	MT2	0.965	WA2	0.903
Chr1_05	N2	0.513	WA2	0.752
Chr1_05	N2	0.513	WA2	0.752
Chr1_05	OR2	0.169	WA2	0.254
Chr1_05	OR2	0.169	WA2	0.254
Chr1_05	OR6	0.008	WA2	0.336
Chr1_05	OR6	0.008	WA2	0.336
Chr1_05	UT2	0.033	WA2	0.459
Chr1_05	UT2	0.033	WA2	0.459
Chr1_05	UT6	0.052	WA2	0.715
Chr1_05	UT6	0.052	WA2	0.715
Chr1_05	AB2	0.255	WA6	0.063
Chr1_05	AB2	0.255	WA6	0.063
Chr1_05	AB6	0.901	WA6	0.719
Chr1_05	AB6	0.901	WA6	0.719
Chr1_05	BA2	0.541	WA6	0.656
Chr1_05	BA2	0.541	WA6	0.656
Chr1_05	BA6	0.939	WA6	0.75
Chr1_05	BA6	0.939	WA6	0.75
Chr1_05	BAI2	0.267	WA6	0.031
Chr1_05	BAI2	0.267	WA6	0.031
Chr1_05	MN6	0.813	WA6	0.719
Chr1_05	MN6	0.813	WA6	0.719
Chr1_05	MT2	0.407	WA6	0.656
Chr1_05	MT2	0.407	WA6	0.656
Chr1_05	N2	0.006	WA6	0.031
Chr1_05	N2	0.006	WA6	0.031
Chr1_05	N6	0.934	WA6	0.781
Chr1_05	N6	0.934	WA6	0.781
Chr1_05	OR6	0.101	WA6	0.656
Chr1_05	OR6	0.101	WA6	0.656
Chr1_05	UT2	0.033	WA6	0.031
Chr1_05	UT2	0.033	WA6	0.031
Chr1_05	UT6	0.274	WA6	0.75
Chr1_05	UT6	0.274	WA6	0.75
Chr1_05	VT6	0.003	WA6	0.438
Chr1_05	VT6	0.003	WA6	0.438
Chr1_05	WA2	0.459	WA6	0.031
Chr1_05	WA2	0.459	WA6	0.031
Chr2_01	AB2	0.038	AB6	0.606
Chr2_01	AB2	0.038	AB6	0.606
Chr2_01	AB2	0.577	BA2	0.907
Chr2_01	AB2	0.577	BA2	0.907
Chr2_01	AB6	0.563	BA2	0.006
Chr2_01	AB6	0.563	BA2	0.006
Chr2_01	AB2	0.138	BA6	0.796
Chr2_01	AB2	0.138	BA6	0.796
Chr2_01	AB6	0.725	BA6	0.973
Chr2_01	AB6	0.725	BA6	0.973
Chr2_01	BA2	0.587	BA6	0.762
Chr2_01	BA2	0.587	BA6	0.762
Chr2_01	AB2	0.397	BAI2	0.683
Chr2_01	AB2	0.397	BAI2	0.683
Chr2_01	AB6	0.007	BAI2	0.017
Chr2_01	AB6	0.007	BAI2	0.017
Chr2_01	BA2	0.907	BAI2	0.717
Chr2_01	BA2	0.907	BAI2	0.717
Chr2_01	BA6	0.007	BAI2	0.167
Chr2_01	BA6	0.007	BAI2	0.167
Chr2_01	AB2	0.025	MN6	0.803
Chr2_01	AB2	0.025	MN6	0.803
Chr2_01	AB6	0.634	MN6	0.868
Chr2_01	AB6	0.634	MN6	0.868
Chr2_01	BA2	0.017	MN6	0.671
Chr2_01	BA2	0.017	MN6	0.671
Chr2_01	BA6	0.878	MN6	0.87
Chr2_01	BA6	0.878	MN6	0.87
Chr2_01	BAI2	0.017	MN6	0.003
Chr2_01	BAI2	0.017	MN6	0.003
Chr2_01	AB2	0.778	MT2	0.801
Chr2_01	AB2	0.778	MT2	0.801
Chr2_01	AB6	0.472	MT2	0.003
Chr2_01	AB6	0.472	MT2	0.003
Chr2_01	BA2	0.849	MT2	0.644
Chr2_01	BA2	0.849	MT2	0.644
Chr2_01	BA6	0.776	MT2	0.016
Chr2_01	BA6	0.776	MT2	0.016
Chr2_01	BAI2	0.6	MT2	0.334
Chr2_01	BAI2	0.6	MT2	0.334
Chr2_01	MN6	0.661	MT2	0.006
Chr2_01	MN6	0.661	MT2	0.006
Chr2_01	AB2	0.594	N2	0.456
Chr2_01	AB2	0.594	N2	0.456
Chr2_01	AB6	0.577	N2	0.057
Chr2_01	AB6	0.577	N2	0.057
Chr2_01	BA2	0.82	N2	0.255
Chr2_01	BA2	0.82	N2	0.255
Chr2_01	BA6	0.769	N2	0.13
Chr2_01	BA6	0.769	N2	0.13
Chr2_01	BAI2	0.45	N2	0.198
Chr2_01	BAI2	0.45	N2	0.198
Chr2_01	MN6	0.933	N2	0.139
Chr2_01	MN6	0.933	N2	0.139
Chr2_01	MT2	0.568	N2	0.266
Chr2_01	MT2	0.568	N2	0.266
Chr2_01	AB2	0.017	N6	0.397
Chr2_01	AB2	0.017	N6	0.397
Chr2_01	AB6	0.725	N6	0.795
Chr2_01	AB6	0.725	N6	0.795
Chr2_01	BA2	0.012	N6	0.4
Chr2_01	BA2	0.012	N6	0.4
Chr2_01	BA6	0.959	N6	0.787
Chr2_01	BA6	0.959	N6	0.787
Chr2_01	BAI2	0.017	N6	0.005
Chr2_01	BAI2	0.017	N6	0.005
Chr2_01	MN6	0.961	N6	0.695
Chr2_01	MN6	0.961	N6	0.695
Chr2_01	MT2	0.003	N6	0.439
Chr2_01	MT2	0.003	N6	0.439
Chr2_01	N2	0.139	N6	0.568
Chr2_01	N2	0.139	N6	0.568
Chr2_01	AB2	0.079	OR2	0.036
Chr2_01	AB2	0.079	OR2	0.036
Chr2_01	AB6	0.331	OR2	0.036
Chr2_01	AB6	0.331	OR2	0.036
Chr2_01	BA2	0.012	OR2	0.024
Chr2_01	BA2	0.012	OR2	0.024
Chr2_01	BA6	0.245	OR2	0.036
Chr2_01	BA6	0.245	OR2	0.036
Chr2_01	BAI2	0.033	OR2	0.012
Chr2_01	BAI2	0.033	OR2	0.012
Chr2_01	MN6	0.324	OR2	0.024
Chr2_01	MN6	0.324	OR2	0.024
Chr2_01	MT2	0.044	OR2	0.06
Chr2_01	MT2	0.044	OR2	0.06
Chr2_01	N2	0.028	OR2	0.169
Chr2_01	N2	0.028	OR2	0.169
Chr2_01	N6	0.382	OR2	0.024
Chr2_01	N6	0.382	OR2	0.024
Chr2_01	AB2	0.268	OR6	0.035
Chr2_01	AB2	0.268	OR6	0.035
Chr2_01	AB6	0.556	OR6	0.07
Chr2_01	AB6	0.556	OR6	0.07
Chr2_01	BA2	0.023	OR6	0.012
Chr2_01	BA2	0.023	OR6	0.012
Chr2_01	BA6	0.789	OR6	0.043
Chr2_01	BA6	0.789	OR6	0.043
Chr2_01	MN6	0.767	OR6	0.078
Chr2_01	MN6	0.767	OR6	0.078
Chr2_01	MT2	0.117	OR6	0.027
Chr2_01	MT2	0.117	OR6	0.027
Chr2_01	N2	0.11	OR6	0.081
Chr2_01	N2	0.11	OR6	0.081
Chr2_01	N6	0.547	OR6	0.07
Chr2_01	N6	0.547	OR6	0.07
Chr2_01	OR2	0.373	OR6	0.508
Chr2_01	OR2	0.373	OR6	0.508
Chr2_01	AB2	0.059	UT2	0.2
Chr2_01	AB2	0.059	UT2	0.2
Chr2_01	AB6	0.007	UT2	0.033
Chr2_01	AB6	0.007	UT2	0.033
Chr2_01	BA2	0.012	UT2	0.1
Chr2_01	BA2	0.012	UT2	0.1
Chr2_01	MT2	0.161	UT2	0.233
Chr2_01	MT2	0.161	UT2	0.233
Chr2_01	N2	0.003	UT2	0.1
Chr2_01	N2	0.003	UT2	0.1
Chr2_01	N6	0.024	UT2	0.033
Chr2_01	N6	0.024	UT2	0.033
Chr2_01	AB2	0.368	UT6	0.242
Chr2_01	AB2	0.368	UT6	0.242
Chr2_01	AB6	0.683	UT6	0.399
Chr2_01	AB6	0.683	UT6	0.399
Chr2_01	BA2	0.709	UT6	0.187
Chr2_01	BA2	0.709	UT6	0.187
Chr2_01	BA6	0.932	UT6	0.195
Chr2_01	BA6	0.932	UT6	0.195
Chr2_01	BAI2	0.4	UT6	0.035
Chr2_01	BAI2	0.4	UT6	0.035
Chr2_01	MN6	0.858	UT6	0.195
Chr2_01	MN6	0.858	UT6	0.195
Chr2_01	MT2	0.631	UT6	0.245
Chr2_01	MT2	0.631	UT6	0.245
Chr2_01	N2	0.241	UT6	0.268
Chr2_01	N2	0.241	UT6	0.268
Chr2_01	N6	0.671	UT6	0.379
Chr2_01	N6	0.671	UT6	0.379
Chr2_01	OR2	0.048	UT6	0.131
Chr2_01	OR2	0.048	UT6	0.131
Chr2_01	OR6	0.074	UT6	0.184
Chr2_01	OR6	0.074	UT6	0.184
Chr2_01	UT2	0.9	UT6	0.219
Chr2_01	UT2	0.9	UT6	0.219
Chr2_01	AB2	0.013	VT6	0.003
Chr2_01	AB2	0.013	VT6	0.003
Chr2_01	AB6	0.563	VT6	0.003
Chr2_01	AB6	0.563	VT6	0.003
Chr2_01	BA2	0.006	VT6	0.003
Chr2_01	BA2	0.006	VT6	0.003
Chr2_01	BA6	0.755	VT6	0.003
Chr2_01	BA6	0.755	VT6	0.003
Chr2_01	MN6	0.658	VT6	0.003
Chr2_01	MN6	0.658	VT6	0.003
Chr2_01	MT2	0.003	VT6	0.003
Chr2_01	MT2	0.003	VT6	0.003
Chr2_01	N2	0.025	VT6	0.003
Chr2_01	N2	0.025	VT6	0.003
Chr2_01	N6	0.397	VT6	0.003
Chr2_01	N6	0.397	VT6	0.003
Chr2_01	OR2	0.12	VT6	0.406
Chr2_01	OR2	0.12	VT6	0.406
Chr2_01	OR6	0.597	VT6	0.881
Chr2_01	OR6	0.597	VT6	0.881
Chr2_01	UT6	0.143	VT6	0.009
Chr2_01	UT6	0.143	VT6	0.009
Chr2_01	AB2	0.837	WA2	0.803
Chr2_01	AB2	0.837	WA2	0.803
Chr2_01	BA2	0.895	WA2	0.584
Chr2_01	BA2	0.895	WA2	0.584
Chr2_01	BA6	0.007	WA2	0.028
Chr2_01	BA6	0.007	WA2	0.028
Chr2_01	BAI2	0.6	WA2	0.208
Chr2_01	BAI2	0.6	WA2	0.208
Chr2_01	MN6	0.01	WA2	0.003
Chr2_01	MN6	0.01	WA2	0.003
Chr2_01	MT2	0.678	WA2	0.815
Chr2_01	MT2	0.678	WA2	0.815
Chr2_01	N2	0.467	WA2	0.533
Chr2_01	N2	0.467	WA2	0.533
Chr2_01	OR2	0.241	WA2	0.057
Chr2_01	OR2	0.241	WA2	0.057
Chr2_01	OR6	0.031	WA2	0.037
Chr2_01	OR6	0.031	WA2	0.037
Chr2_01	UT2	0.133	WA2	0.333
Chr2_01	UT2	0.133	WA2	0.333
Chr2_01	UT6	0.085	WA2	0.63
Chr2_01	UT6	0.085	WA2	0.63
Chr2_01	AB2	0.017	WA6	0.344
Chr2_01	AB2	0.017	WA6	0.344
Chr2_01	AB6	0.599	WA6	0.563
Chr2_01	AB6	0.599	WA6	0.563
Chr2_01	BA2	0.006	WA6	0.313
Chr2_01	BA2	0.006	WA6	0.313
Chr2_01	BA6	0.837	WA6	0.531
Chr2_01	BA6	0.837	WA6	0.531
Chr2_01	MN6	0.87	WA6	0.438
Chr2_01	MN6	0.87	WA6	0.438
Chr2_01	MT2	0.003	WA6	0.313
Chr2_01	MT2	0.003	WA6	0.313
Chr2_01	N2	0.057	WA6	0.5
Chr2_01	N2	0.057	WA6	0.5
Chr2_01	N6	0.655	WA6	0.656
Chr2_01	N6	0.655	WA6	0.656
Chr2_01	OR2	0.036	WA6	0.406
Chr2_01	OR2	0.036	WA6	0.406
Chr2_01	OR6	0.093	WA6	0.594
Chr2_01	OR6	0.093	WA6	0.594
Chr2_01	UT2	0.033	WA6	0.031
Chr2_01	UT2	0.033	WA6	0.031
Chr2_01	UT6	0.184	WA6	0.531
Chr2_01	UT6	0.184	WA6	0.531
Chr2_01	VT6	0.003	WA6	0.313
Chr2_01	VT6	0.003	WA6	0.313
Chr2_01	WA2	0.003	WA6	0.031
Chr2_01	WA2	0.003	WA6	0.031
Chr2_02	AB2	0.004	AB6	0.465
Chr2_02	AB2	0.004	AB6	0.465
Chr2_02	AB2	0.862	BA2	0.953
Chr2_02	AB2	0.862	BA2	0.953
Chr2_02	AB6	0.465	BA2	0.006
Chr2_02	AB6	0.465	BA2	0.006
Chr2_02	AB2	0.356	BA6	0.585
Chr2_02	AB2	0.356	BA6	0.585
Chr2_02	AB6	0.923	BA6	0.98
Chr2_02	AB6	0.923	BA6	0.98
Chr2_02	BA2	0.215	BA6	0.585
Chr2_02	BA2	0.215	BA6	0.585
Chr2_02	AB2	0.406	BAI2	0.85
Chr2_02	AB2	0.406	BAI2	0.85
Chr2_02	AB6	0.042	BAI2	0.083
Chr2_02	AB6	0.042	BAI2	0.083
Chr2_02	BA2	0.791	BAI2	0.933
Chr2_02	BA2	0.791	BAI2	0.933
Chr2_02	BA6	0.007	BAI2	0.017
Chr2_02	BA6	0.007	BAI2	0.017
Chr2_02	AB2	0.008	MN6	0.606
Chr2_02	AB2	0.008	MN6	0.606
Chr2_02	AB6	0.915	MN6	0.785
Chr2_02	AB6	0.915	MN6	0.785
Chr2_02	BA2	0.023	MN6	0.606
Chr2_02	BA2	0.023	MN6	0.606
Chr2_02	BA6	0.98	MN6	0.873
Chr2_02	BA6	0.98	MN6	0.873
Chr2_02	BAI2	0.167	MN6	0.098
Chr2_02	BAI2	0.167	MN6	0.098
Chr2_02	AB2	0.916	MT2	0.637
Chr2_02	AB2	0.916	MT2	0.637
Chr2_02	AB6	0.415	MT2	0.215
Chr2_02	AB6	0.415	MT2	0.215
Chr2_02	BA2	0.913	MT2	0.577
Chr2_02	BA2	0.913	MT2	0.577
Chr2_02	BA6	0.388	MT2	0.174
Chr2_02	BA6	0.388	MT2	0.174
Chr2_02	BAI2	0.7	MT2	0.265
Chr2_02	BAI2	0.7	MT2	0.265
Chr2_02	MN6	0.179	MT2	0.259
Chr2_02	MN6	0.179	MT2	0.259
Chr2_02	AB2	0.623	N2	0.578
Chr2_02	AB2	0.623	N2	0.578
Chr2_02	AB6	0.739	N2	0.037
Chr2_02	AB6	0.739	N2	0.037
Chr2_02	BA2	0.715	N2	0.13
Chr2_02	BA2	0.715	N2	0.13
Chr2_02	BA6	0.81	N2	0.057
Chr2_02	BA6	0.81	N2	0.057
Chr2_02	BAI2	0.217	N2	0.164
Chr2_02	BAI2	0.217	N2	0.164
Chr2_02	MN6	0.736	N2	0.051
Chr2_02	MN6	0.736	N2	0.051
Chr2_02	MT2	0.502	N2	0.595
Chr2_02	MT2	0.502	N2	0.595
Chr2_02	AB2	0.004	N6	0.434
Chr2_02	AB2	0.004	N6	0.434
Chr2_02	AB6	0.859	N6	0.834
Chr2_02	AB6	0.859	N6	0.834
Chr2_02	BA2	0.006	N6	0.434
Chr2_02	BA2	0.006	N6	0.434
Chr2_02	BA6	0.952	N6	0.834
Chr2_02	BA6	0.952	N6	0.834
Chr2_02	MN6	0.832	N6	0.937
Chr2_02	MN6	0.832	N6	0.937
Chr2_02	MT2	0.183	N6	0.445
Chr2_02	MT2	0.183	N6	0.445
Chr2_02	N2	0.031	N6	0.629
Chr2_02	N2	0.031	N6	0.629
Chr2_02	AB2	0.314	OR2	0.169
Chr2_02	AB2	0.314	OR2	0.169
Chr2_02	AB6	0.754	OR2	0.12
Chr2_02	AB6	0.754	OR2	0.12
Chr2_02	BA2	0.215	OR2	0.169
Chr2_02	BA2	0.215	OR2	0.169
Chr2_02	BA6	0.823	OR2	0.157
Chr2_02	BA6	0.823	OR2	0.157
Chr2_02	MN6	0.728	OR2	0.133
Chr2_02	MN6	0.728	OR2	0.133
Chr2_02	MT2	0.088	OR2	0.108
Chr2_02	MT2	0.088	OR2	0.108
Chr2_02	N2	0.045	OR2	0.241
Chr2_02	N2	0.045	OR2	0.241
Chr2_02	N6	0.637	OR2	0.566
Chr2_02	N6	0.637	OR2	0.566
Chr2_02	AB2	0.423	OR6	0.163
Chr2_02	AB2	0.423	OR6	0.163
Chr2_02	AB6	0.528	OR6	0.205
Chr2_02	AB6	0.528	OR6	0.205
Chr2_02	BA2	0.244	OR6	0.163
Chr2_02	BA2	0.244	OR6	0.163
Chr2_02	BA6	0.707	OR6	0.163
Chr2_02	BA6	0.707	OR6	0.163
Chr2_02	BAI2	0.117	OR6	0.004
Chr2_02	BAI2	0.117	OR6	0.004
Chr2_02	MN6	0.746	OR6	0.225
Chr2_02	MN6	0.746	OR6	0.225
Chr2_02	MT2	0.095	OR6	0.023
Chr2_02	MT2	0.095	OR6	0.023
Chr2_02	N2	0.11	OR6	0.508
Chr2_02	N2	0.11	OR6	0.508
Chr2_02	N6	0.661	OR6	0.248
Chr2_02	N6	0.661	OR6	0.248
Chr2_02	OR2	0.843	OR6	0.88
Chr2_02	OR2	0.843	OR6	0.88
Chr2_02	AB2	0.033	UT2	0.467
Chr2_02	AB2	0.033	UT2	0.467
Chr2_02	AB6	0.275	UT2	0.1
Chr2_02	AB6	0.275	UT2	0.1
Chr2_02	BA6	0.238	UT2	0.1
Chr2_02	BA6	0.238	UT2	0.1
Chr2_02	MN6	0.028	UT2	0.533
Chr2_02	MN6	0.028	UT2	0.533
Chr2_02	MT2	0.028	UT2	0.567
Chr2_02	MT2	0.028	UT2	0.567
Chr2_02	N2	0.414	UT2	0.567
Chr2_02	N2	0.414	UT2	0.567
Chr2_02	N6	0.187	UT2	0.1
Chr2_02	N6	0.187	UT2	0.1
Chr2_02	OR2	0.012	UT2	0.1
Chr2_02	OR2	0.012	UT2	0.1
Chr2_02	AB2	0.69	UT6	0.23
Chr2_02	AB2	0.69	UT6	0.23
Chr2_02	AB6	0.908	UT6	0.738
Chr2_02	AB6	0.908	UT6	0.738
Chr2_02	BA2	0.308	UT6	0.224
Chr2_02	BA2	0.308	UT6	0.224
Chr2_02	BA6	0.98	UT6	0.7
Chr2_02	BA6	0.98	UT6	0.7
Chr2_02	BAI2	0.2	UT6	0.029
Chr2_02	BAI2	0.2	UT6	0.029
Chr2_02	MN6	0.899	UT6	0.694
Chr2_02	MN6	0.899	UT6	0.694
Chr2_02	MT2	0.536	UT6	0.461
Chr2_02	MT2	0.536	UT6	0.461
Chr2_02	N2	0.108	UT6	0.455
Chr2_02	N2	0.108	UT6	0.455
Chr2_02	N6	0.863	UT6	0.688
Chr2_02	N6	0.863	UT6	0.688
Chr2_02	OR2	0.181	UT6	0.426
Chr2_02	OR2	0.181	UT6	0.426
Chr2_02	OR6	0.229	UT6	0.297
Chr2_02	OR6	0.229	UT6	0.297
Chr2_02	UT2	0.3	UT6	0.294
Chr2_02	UT2	0.3	UT6	0.294
Chr2_02	AB2	0.004	VT6	0.016
Chr2_02	AB2	0.004	VT6	0.016
Chr2_02	AB6	0.803	VT6	0.203
Chr2_02	AB6	0.803	VT6	0.203
Chr2_02	BA2	0.006	VT6	0.016
Chr2_02	BA2	0.006	VT6	0.016
Chr2_02	BA6	0.816	VT6	0.1
Chr2_02	BA6	0.816	VT6	0.1
Chr2_02	BAI2	0.033	VT6	0.022
Chr2_02	BAI2	0.033	VT6	0.022
Chr2_02	MN6	0.759	VT6	0.228
Chr2_02	MN6	0.759	VT6	0.228
Chr2_02	MT2	0.013	VT6	0.084
Chr2_02	MT2	0.013	VT6	0.084
Chr2_02	N2	0.065	VT6	0.372
Chr2_02	N2	0.065	VT6	0.372
Chr2_02	N6	0.658	VT6	0.238
Chr2_02	N6	0.658	VT6	0.238
Chr2_02	OR2	0.783	VT6	0.581
Chr2_02	OR2	0.783	VT6	0.581
Chr2_02	OR6	0.903	VT6	0.55
Chr2_02	OR6	0.903	VT6	0.55
Chr2_02	UT2	0.1	VT6	0.078
Chr2_02	UT2	0.1	VT6	0.078
Chr2_02	UT6	0.501	VT6	0.134
Chr2_02	UT6	0.501	VT6	0.134
Chr2_02	AB2	0.879	WA2	0.852
Chr2_02	AB2	0.879	WA2	0.852
Chr2_02	AB6	0.063	WA2	0.034
Chr2_02	AB6	0.063	WA2	0.034
Chr2_02	BA2	0.924	WA2	0.752
Chr2_02	BA2	0.924	WA2	0.752
Chr2_02	BA6	0.034	WA2	0.157
Chr2_02	BA6	0.034	WA2	0.157
Chr2_02	BAI2	0.917	WA2	0.231
Chr2_02	BAI2	0.917	WA2	0.231
Chr2_02	MN6	0.145	WA2	0.051
Chr2_02	MN6	0.145	WA2	0.051
Chr2_02	MT2	0.694	WA2	0.897
Chr2_02	MT2	0.694	WA2	0.897
Chr2_02	N2	0.167	WA2	0.55
Chr2_02	N2	0.167	WA2	0.55
Chr2_02	N6	0.008	WA2	0.003
Chr2_02	N6	0.008	WA2	0.003
Chr2_02	OR2	0.084	WA2	0.105
Chr2_02	OR2	0.084	WA2	0.105
Chr2_02	OR6	0.031	WA2	0.14
Chr2_02	OR6	0.031	WA2	0.14
Chr2_02	UT6	0.102	WA2	0.667
Chr2_02	UT6	0.102	WA2	0.667
Chr2_02	AB2	0.167	WA6	0.281
Chr2_02	AB2	0.167	WA6	0.281
Chr2_02	AB6	0.824	WA6	0.875
Chr2_02	AB6	0.824	WA6	0.875
Chr2_02	BA2	0.035	WA6	0.281
Chr2_02	BA2	0.035	WA6	0.281
Chr2_02	BA6	0.946	WA6	0.875
Chr2_02	BA6	0.946	WA6	0.875
Chr2_02	MN6	0.661	WA6	0.875
Chr2_02	MN6	0.661	WA6	0.875
Chr2_02	MT2	0.246	WA6	0.625
Chr2_02	MT2	0.246	WA6	0.625
Chr2_02	N2	0.025	WA6	0.781
Chr2_02	N2	0.025	WA6	0.781
Chr2_02	N6	0.808	WA6	0.938
Chr2_02	N6	0.808	WA6	0.938
Chr2_02	OR2	0.169	WA6	0.813
Chr2_02	OR2	0.169	WA6	0.813
Chr2_02	OR6	0.496	WA6	0.5
Chr2_02	OR6	0.496	WA6	0.5
Chr2_02	UT2	0.1	WA6	0.5
Chr2_02	UT2	0.1	WA6	0.5
Chr2_02	UT6	0.589	WA6	1
Chr2_02	UT6	0.589	WA6	1
Chr2_02	VT6	0.263	WA6	0.844
Chr2_02	VT6	0.263	WA6	0.844
Chr2_02	WA2	0.345	WA6	0.031
Chr2_02	WA2	0.345	WA6	0.031
Chr2_03	AB2	0.004	AB6	0.718
Chr2_03	AB2	0.004	AB6	0.718
Chr2_03	AB2	0.937	BA2	0.988
Chr2_03	AB2	0.937	BA2	0.988
Chr2_03	AB6	0.718	BA2	0.006
Chr2_03	AB6	0.718	BA2	0.006
Chr2_03	AB2	0.49	BA6	0.98
Chr2_03	AB2	0.49	BA6	0.98
Chr2_03	AB6	0.796	BA6	0.993
Chr2_03	AB6	0.796	BA6	0.993
Chr2_03	BA2	0.698	BA6	0.98
Chr2_03	BA2	0.698	BA6	0.98
Chr2_03	AB2	0.669	BAI2	0.967
Chr2_03	AB2	0.669	BAI2	0.967
Chr2_03	BA2	0.895	BAI2	0.967
Chr2_03	BA2	0.895	BAI2	0.967
Chr2_03	BA6	0.007	BAI2	0.3
Chr2_03	BA6	0.007	BAI2	0.3
Chr2_03	AB2	0.004	MN6	0.834
Chr2_03	AB2	0.004	MN6	0.834
Chr2_03	AB6	0.887	MN6	0.995
Chr2_03	AB6	0.887	MN6	0.995
Chr2_03	BA2	0.006	MN6	0.834
Chr2_03	BA2	0.006	MN6	0.834
Chr2_03	BA6	0.993	MN6	0.979
Chr2_03	BA6	0.993	MN6	0.979
Chr2_03	AB2	0.954	MT2	0.893
Chr2_03	AB2	0.954	MT2	0.893
Chr2_03	AB6	0.859	MT2	0.095
Chr2_03	AB6	0.859	MT2	0.095
Chr2_03	BA2	0.988	MT2	0.877
Chr2_03	BA2	0.988	MT2	0.877
Chr2_03	BA6	0.993	MT2	0.249
Chr2_03	BA6	0.993	MT2	0.249
Chr2_03	BAI2	0.95	MT2	0.527
Chr2_03	BAI2	0.95	MT2	0.527
Chr2_03	MN6	0.961	MT2	0.095
Chr2_03	MN6	0.961	MT2	0.095
Chr2_03	AB2	0.904	N2	0.688
Chr2_03	AB2	0.904	N2	0.688
Chr2_03	AB6	0.887	N2	0.037
Chr2_03	AB6	0.887	N2	0.037
Chr2_03	BA2	0.942	N2	0.176
Chr2_03	BA2	0.942	N2	0.176
Chr2_03	BA6	1	N2	0.184
Chr2_03	BA6	1	N2	0.184
Chr2_03	BAI2	0.933	N2	0.17
Chr2_03	BAI2	0.933	N2	0.17
Chr2_03	MN6	0.987	N2	0.042
Chr2_03	MN6	0.987	N2	0.042
Chr2_03	MT2	0.852	N2	0.717
Chr2_03	MT2	0.852	N2	0.717
Chr2_03	AB2	0.004	N6	0.697
Chr2_03	AB2	0.004	N6	0.697
Chr2_03	AB6	0.887	N6	0.966
Chr2_03	AB6	0.887	N6	0.966
Chr2_03	BA2	0.012	N6	0.711
Chr2_03	BA2	0.012	N6	0.711
Chr2_03	BA6	0.993	N6	0.697
Chr2_03	BA6	0.993	N6	0.697
Chr2_03	BAI2	0.017	N6	0.013
Chr2_03	BAI2	0.017	N6	0.013
Chr2_03	MN6	1	N6	0.979
Chr2_03	MN6	1	N6	0.979
Chr2_03	MT2	0.095	N6	0.8
Chr2_03	MT2	0.095	N6	0.8
Chr2_03	N2	0.034	N6	0.803
Chr2_03	N2	0.034	N6	0.803
Chr2_03	AB2	0.611	OR2	0.217
Chr2_03	AB2	0.611	OR2	0.217
Chr2_03	AB6	0.824	OR2	0.084
Chr2_03	AB6	0.824	OR2	0.084
Chr2_03	BA2	0.884	OR2	0.217
Chr2_03	BA2	0.884	OR2	0.217
Chr2_03	BA6	1	OR2	0.157
Chr2_03	BA6	1	OR2	0.157
Chr2_03	BAI2	0.767	OR2	0.157
Chr2_03	BAI2	0.767	OR2	0.157
Chr2_03	MN6	0.956	OR2	0.072
Chr2_03	MN6	0.956	OR2	0.072
Chr2_03	MT2	0.41	OR2	0.193
Chr2_03	MT2	0.41	OR2	0.193
Chr2_03	N2	0.193	OR2	0.386
Chr2_03	N2	0.193	OR2	0.386
Chr2_03	N6	0.697	OR2	0.072
Chr2_03	N6	0.697	OR2	0.072
Chr2_03	AB2	0.921	OR6	0.143
Chr2_03	AB2	0.921	OR6	0.143
Chr2_03	AB6	0.824	OR6	0.116
Chr2_03	AB6	0.824	OR6	0.116
Chr2_03	BA2	0.953	OR6	0.143
Chr2_03	BA2	0.953	OR6	0.143
Chr2_03	BA6	1	OR6	0.12
Chr2_03	BA6	1	OR6	0.12
Chr2_03	BAI2	0.767	OR6	0.05
Chr2_03	BAI2	0.767	OR6	0.05
Chr2_03	MN6	0.959	OR6	0.116
Chr2_03	MN6	0.959	OR6	0.116
Chr2_03	MT2	0.754	OR6	0.128
Chr2_03	MT2	0.754	OR6	0.128
Chr2_03	N2	0.204	OR6	0.833
Chr2_03	N2	0.204	OR6	0.833
Chr2_03	N6	0.711	OR6	0.116
Chr2_03	N6	0.711	OR6	0.116
Chr2_03	OR2	0.458	OR6	0.826
Chr2_03	OR2	0.458	OR6	0.826
Chr2_03	AB2	0.77	UT2	0.667
Chr2_03	AB2	0.77	UT2	0.667
Chr2_03	AB6	0.789	UT2	0.167
Chr2_03	AB6	0.789	UT2	0.167
Chr2_03	BA2	0.773	UT2	0.667
Chr2_03	BA2	0.773	UT2	0.667
Chr2_03	BA6	0.993	UT2	0.533
Chr2_03	BA6	0.993	UT2	0.533
Chr2_03	BAI2	0.3	UT2	0.4
Chr2_03	BAI2	0.3	UT2	0.4
Chr2_03	MN6	0.982	UT2	0.167
Chr2_03	MN6	0.982	UT2	0.167
Chr2_03	MT2	0.596	UT2	0.633
Chr2_03	MT2	0.596	UT2	0.633
Chr2_03	N2	0.173	UT2	0.733
Chr2_03	N2	0.173	UT2	0.733
Chr2_03	N6	0.692	UT2	0.167
Chr2_03	N6	0.692	UT2	0.167
Chr2_03	OR2	0.157	UT2	0.467
Chr2_03	OR2	0.157	UT2	0.467
Chr2_03	OR6	0.12	UT2	0.633
Chr2_03	OR6	0.12	UT2	0.633
Chr2_03	AB2	0.954	UT6	0.787
Chr2_03	AB2	0.954	UT6	0.787
Chr2_03	AB6	0.887	UT6	0.787
Chr2_03	AB6	0.887	UT6	0.787
Chr2_03	BA2	0.983	UT6	0.784
Chr2_03	BA2	0.983	UT6	0.784
Chr2_03	BA6	1	UT6	0.79
Chr2_03	BA6	1	UT6	0.79
Chr2_03	BAI2	0.967	UT6	0.079
Chr2_03	BAI2	0.967	UT6	0.079
Chr2_03	MN6	0.997	UT6	0.79
Chr2_03	MN6	0.997	UT6	0.79
Chr2_03	MT2	0.984	UT6	0.799
Chr2_03	MT2	0.984	UT6	0.799
Chr2_03	N2	0.901	UT6	0.825
Chr2_03	N2	0.901	UT6	0.825
Chr2_03	N6	0.966	UT6	0.767
Chr2_03	N6	0.966	UT6	0.767
Chr2_03	OR2	0.205	UT6	0.793
Chr2_03	OR2	0.205	UT6	0.793
Chr2_03	OR6	0.132	UT6	0.813
Chr2_03	OR6	0.132	UT6	0.813
Chr2_03	UT2	0.9	UT6	0.843
Chr2_03	UT2	0.9	UT6	0.843
Chr2_03	AB2	0.151	VT6	0.006
Chr2_03	AB2	0.151	VT6	0.006
Chr2_03	AB6	0.718	VT6	0.003
Chr2_03	AB6	0.718	VT6	0.003
Chr2_03	BA2	0.151	VT6	0.006
Chr2_03	BA2	0.151	VT6	0.006
Chr2_03	BA6	0.973	VT6	0.003
Chr2_03	BA6	0.973	VT6	0.003
Chr2_03	BAI2	0.5	VT6	0.038
Chr2_03	BAI2	0.5	VT6	0.038
Chr2_03	MN6	0.834	VT6	0.003
Chr2_03	MN6	0.834	VT6	0.003
Chr2_03	MT2	0.041	VT6	0.006
Chr2_03	MT2	0.041	VT6	0.006
Chr2_03	N2	0.031	VT6	0.547
Chr2_03	N2	0.031	VT6	0.547
Chr2_03	N6	0.697	VT6	0.003
Chr2_03	N6	0.697	VT6	0.003
Chr2_03	OR2	0.325	VT6	0.556
Chr2_03	OR2	0.325	VT6	0.556
Chr2_03	OR6	0.868	VT6	0.75
Chr2_03	OR6	0.868	VT6	0.75
Chr2_03	UT2	0.1	VT6	0.003
Chr2_03	UT2	0.1	VT6	0.003
Chr2_03	UT6	0.755	VT6	0.209
Chr2_03	UT6	0.755	VT6	0.209
Chr2_03	AB2	0.95	WA2	0.952
Chr2_03	AB2	0.95	WA2	0.952
Chr2_03	BA2	0.983	WA2	0.943
Chr2_03	BA2	0.983	WA2	0.943
Chr2_03	BA6	0.007	WA2	0.123
Chr2_03	BA6	0.007	WA2	0.123
Chr2_03	BAI2	0.983	WA2	0.444
Chr2_03	BAI2	0.983	WA2	0.444
Chr2_03	MN6	0.003	WA2	0.006
Chr2_03	MN6	0.003	WA2	0.006
Chr2_03	MT2	0.893	WA2	0.954
Chr2_03	MT2	0.893	WA2	0.954
Chr2_03	N2	0.686	WA2	0.812
Chr2_03	N2	0.686	WA2	0.812
Chr2_03	N6	0.013	WA2	0.006
Chr2_03	N6	0.013	WA2	0.006
Chr2_03	OR2	0.133	WA2	0.339
Chr2_03	OR2	0.133	WA2	0.339
Chr2_03	OR6	0.023	WA2	0.84
Chr2_03	OR6	0.023	WA2	0.84
Chr2_03	UT2	0.533	WA2	0.615
Chr2_03	UT2	0.533	WA2	0.615
Chr2_03	UT6	0.07	WA2	0.943
Chr2_03	UT6	0.07	WA2	0.943
Chr2_03	VT6	0.003	WA2	0.026
Chr2_03	VT6	0.003	WA2	0.026
Chr2_03	AB2	0.285	WA6	0.969
Chr2_03	AB2	0.285	WA6	0.969
Chr2_03	AB6	0.796	WA6	0.969
Chr2_03	AB6	0.796	WA6	0.969
Chr2_03	BA2	0.081	WA6	0.969
Chr2_03	BA2	0.081	WA6	0.969
Chr2_03	BA6	0.993	WA6	0.969
Chr2_03	BA6	0.993	WA6	0.969
Chr2_03	MN6	0.979	WA6	0.969
Chr2_03	MN6	0.979	WA6	0.969
Chr2_03	MT2	0.35	WA6	1
Chr2_03	MT2	0.35	WA6	1
Chr2_03	N2	0.025	WA6	1
Chr2_03	N2	0.025	WA6	1
Chr2_03	N6	0.7	WA6	0.969
Chr2_03	N6	0.7	WA6	0.969
Chr2_03	OR2	0.072	WA6	0.969
Chr2_03	OR2	0.072	WA6	0.969
Chr2_03	OR6	0.116	WA6	1
Chr2_03	OR6	0.116	WA6	1
Chr2_03	UT2	0.333	WA6	0.969
Chr2_03	UT2	0.333	WA6	0.969
Chr2_03	UT6	0.764	WA6	1
Chr2_03	UT6	0.764	WA6	1
Chr2_03	VT6	0.003	WA6	0.938
Chr2_03	VT6	0.003	WA6	0.938
Chr2_03	WA2	0.493	WA6	0.031
Chr2_03	WA2	0.493	WA6	0.031
Chr2_04	AB2	0.021	AB6	0.908
Chr2_04	AB2	0.021	AB6	0.908
Chr2_04	AB2	0.967	BA2	1
Chr2_04	AB2	0.967	BA2	1
Chr2_04	AB6	0.908	BA2	0.006
Chr2_04	AB6	0.908	BA2	0.006
Chr2_04	AB2	0.962	BA6	0.959
Chr2_04	AB2	0.962	BA6	0.959
Chr2_04	AB6	0.908	BA6	0.952
Chr2_04	AB6	0.908	BA6	0.952
Chr2_04	BA2	1	BA6	0.959
Chr2_04	BA2	1	BA6	0.959
Chr2_04	AB2	0.962	BAI2	0.983
Chr2_04	AB2	0.962	BAI2	0.983
Chr2_04	AB6	0.042	BAI2	0.017
Chr2_04	AB6	0.042	BAI2	0.017
Chr2_04	BA2	0.994	BAI2	0.983
Chr2_04	BA2	0.994	BAI2	0.983
Chr2_04	BA6	0.007	BAI2	0.983
Chr2_04	BA6	0.007	BAI2	0.983
Chr2_04	AB2	0.159	MN6	0.979
Chr2_04	AB2	0.159	MN6	0.979
Chr2_04	AB6	0.908	MN6	0.977
Chr2_04	AB6	0.908	MN6	0.977
Chr2_04	BA2	0.07	MN6	0.979
Chr2_04	BA2	0.07	MN6	0.979
Chr2_04	BA6	0.959	MN6	0.992
Chr2_04	BA6	0.959	MN6	0.992
Chr2_04	BAI2	0.15	MN6	0.003
Chr2_04	BAI2	0.15	MN6	0.003
Chr2_04	AB2	0.975	MT2	0.994
Chr2_04	AB2	0.975	MT2	0.994
Chr2_04	AB6	0.908	MT2	0.104
Chr2_04	AB6	0.908	MT2	0.104
Chr2_04	BA2	1	MT2	0.987
Chr2_04	BA2	1	MT2	0.987
Chr2_04	BA6	0.959	MT2	0.987
Chr2_04	BA6	0.959	MT2	0.987
Chr2_04	BAI2	0.983	MT2	0.886
Chr2_04	BAI2	0.983	MT2	0.886
Chr2_04	MN6	0.979	MT2	0.278
Chr2_04	MN6	0.979	MT2	0.278
Chr2_04	AB2	0.967	N2	0.824
Chr2_04	AB2	0.967	N2	0.824
Chr2_04	AB6	0.923	N2	0.745
Chr2_04	AB6	0.923	N2	0.745
Chr2_04	BA2	1	N2	0.819
Chr2_04	BA2	1	N2	0.819
Chr2_04	BA6	1	N2	0.833
Chr2_04	BA6	1	N2	0.833
Chr2_04	BAI2	1	N2	0.102
Chr2_04	BAI2	1	N2	0.102
Chr2_04	MN6	0.992	N2	0.751
Chr2_04	MN6	0.992	N2	0.751
Chr2_04	MT2	0.987	N2	0.819
Chr2_04	MT2	0.987	N2	0.819
Chr2_04	AB2	0.958	N6	0.982
Chr2_04	AB2	0.958	N6	0.982
Chr2_04	AB6	0.908	N6	0.961
Chr2_04	AB6	0.908	N6	0.961
Chr2_04	BA2	0.994	N6	0.982
Chr2_04	BA2	0.994	N6	0.982
Chr2_04	BA6	0.959	N6	0.987
Chr2_04	BA6	0.959	N6	0.987
Chr2_04	BAI2	0.983	N6	0.021
Chr2_04	BAI2	0.983	N6	0.021
Chr2_04	MN6	0.987	N6	0.987
Chr2_04	MN6	0.987	N6	0.987
Chr2_04	MT2	0.984	N6	0.982
Chr2_04	MT2	0.984	N6	0.982
Chr2_04	N2	0.827	N6	0.989
Chr2_04	N2	0.827	N6	0.989
Chr2_04	AB2	0.967	OR2	0.205
Chr2_04	AB2	0.967	OR2	0.205
Chr2_04	AB6	0.958	OR2	0.084
Chr2_04	AB6	0.958	OR2	0.084
Chr2_04	BA2	1	OR2	0.205
Chr2_04	BA2	1	OR2	0.205
Chr2_04	BA6	0.959	OR2	0.193
Chr2_04	BA6	0.959	OR2	0.193
Chr2_04	BAI2	1	OR2	0.855
Chr2_04	BAI2	1	OR2	0.855
Chr2_04	MN6	0.979	OR2	0.12
Chr2_04	MN6	0.979	OR2	0.12
Chr2_04	MT2	0.987	OR2	0.205
Chr2_04	MT2	0.987	OR2	0.205
Chr2_04	N2	0.847	OR2	0.904
Chr2_04	N2	0.847	OR2	0.904
Chr2_04	N6	0.982	OR2	0.205
Chr2_04	N6	0.982	OR2	0.205
Chr2_04	AB2	0.967	OR6	0.233
Chr2_04	AB2	0.967	OR6	0.233
Chr2_04	AB6	0.979	OR6	0.194
Chr2_04	AB6	0.979	OR6	0.194
Chr2_04	BA2	1	OR6	0.233
Chr2_04	BA2	1	OR6	0.233
Chr2_04	BA6	0.966	OR6	0.229
Chr2_04	BA6	0.966	OR6	0.229
Chr2_04	BAI2	1	OR6	0.752
Chr2_04	BAI2	1	OR6	0.752
Chr2_04	MN6	0.987	OR6	0.209
Chr2_04	MN6	0.987	OR6	0.209
Chr2_04	MT2	0.987	OR6	0.233
Chr2_04	MT2	0.987	OR6	0.233
Chr2_04	N2	0.853	OR6	0.953
Chr2_04	N2	0.853	OR6	0.953
Chr2_04	N6	0.982	OR6	0.233
Chr2_04	N6	0.982	OR6	0.233
Chr2_04	OR2	0.928	OR6	0.938
Chr2_04	OR2	0.928	OR6	0.938
Chr2_04	AB2	0.967	UT2	0.833
Chr2_04	AB2	0.967	UT2	0.833
Chr2_04	AB6	0.908	UT2	0.267
Chr2_04	AB6	0.908	UT2	0.267
Chr2_04	BA2	1	UT2	0.8
Chr2_04	BA2	1	UT2	0.8
Chr2_04	BA6	0.959	UT2	0.8
Chr2_04	BA6	0.959	UT2	0.8
Chr2_04	BAI2	0.983	UT2	0.533
Chr2_04	BAI2	0.983	UT2	0.533
Chr2_04	MN6	0.984	UT2	0.267
Chr2_04	MN6	0.984	UT2	0.267
Chr2_04	MT2	0.987	UT2	0.8
Chr2_04	MT2	0.987	UT2	0.8
Chr2_04	N2	0.839	UT2	0.833
Chr2_04	N2	0.839	UT2	0.833
Chr2_04	N6	0.987	UT2	0.8
Chr2_04	N6	0.987	UT2	0.8
Chr2_04	OR2	0.217	UT2	0.9
Chr2_04	OR2	0.217	UT2	0.9
Chr2_04	OR6	0.233	UT2	0.8
Chr2_04	OR6	0.233	UT2	0.8
Chr2_04	AB2	0.979	UT6	0.837
Chr2_04	AB2	0.979	UT6	0.837
Chr2_04	AB6	0.958	UT6	0.776
Chr2_04	AB6	0.958	UT6	0.776
Chr2_04	BA2	1	UT6	0.816
Chr2_04	BA2	1	UT6	0.816
Chr2_04	BA6	0.993	UT6	0.84
Chr2_04	BA6	0.993	UT6	0.84
Chr2_04	BAI2	1	UT6	0.076
Chr2_04	BAI2	1	UT6	0.076
Chr2_04	MN6	0.995	UT6	0.805
Chr2_04	MN6	0.995	UT6	0.805
Chr2_04	MT2	0.991	UT6	0.816
Chr2_04	MT2	0.991	UT6	0.816
Chr2_04	N2	0.89	UT6	0.88
Chr2_04	N2	0.89	UT6	0.88
Chr2_04	N6	0.995	UT6	0.854
Chr2_04	N6	0.995	UT6	0.854
Chr2_04	OR2	0.916	UT6	0.831
Chr2_04	OR2	0.916	UT6	0.831
Chr2_04	OR6	0.938	UT6	0.843
Chr2_04	OR6	0.938	UT6	0.843
Chr2_04	UT2	0.833	UT6	0.831
Chr2_04	UT2	0.833	UT6	0.831
Chr2_04	AB2	0.021	VT6	0.116
Chr2_04	AB2	0.021	VT6	0.116
Chr2_04	AB6	0.958	VT6	0.125
Chr2_04	AB6	0.958	VT6	0.125
Chr2_04	BA2	0.006	VT6	0.116
Chr2_04	BA2	0.006	VT6	0.116
Chr2_04	BA6	0.952	VT6	0.116
Chr2_04	BA6	0.952	VT6	0.116
Chr2_04	BAI2	0.033	VT6	0.781
Chr2_04	BAI2	0.033	VT6	0.781
Chr2_04	MN6	0.979	VT6	0.116
Chr2_04	MN6	0.979	VT6	0.116
Chr2_04	MT2	0.104	VT6	0.116
Chr2_04	MT2	0.104	VT6	0.116
Chr2_04	N2	0.785	VT6	0.919
Chr2_04	N2	0.785	VT6	0.919
Chr2_04	N6	0.961	VT6	0.116
Chr2_04	N6	0.961	VT6	0.116
Chr2_04	OR2	0.795	VT6	0.925
Chr2_04	OR2	0.795	VT6	0.925
Chr2_04	OR6	0.919	VT6	0.938
Chr2_04	OR6	0.919	VT6	0.938
Chr2_04	UT2	0.267	VT6	0.116
Chr2_04	UT2	0.267	VT6	0.116
Chr2_04	UT6	0.799	VT6	0.925
Chr2_04	UT6	0.799	VT6	0.925
Chr2_04	AB2	0.983	WA2	0.966
Chr2_04	AB2	0.983	WA2	0.966
Chr2_04	AB6	0.908	WA2	0.017
Chr2_04	AB6	0.908	WA2	0.017
Chr2_04	BA2	1	WA2	0.932
Chr2_04	BA2	1	WA2	0.932
Chr2_04	BA6	0.959	WA2	0.932
Chr2_04	BA6	0.959	WA2	0.932
Chr2_04	BAI2	0.983	WA2	0.946
Chr2_04	BAI2	0.983	WA2	0.946
Chr2_04	MN6	0.987	WA2	0.214
Chr2_04	MN6	0.987	WA2	0.214
Chr2_04	MT2	0.997	WA2	0.952
Chr2_04	MT2	0.997	WA2	0.952
Chr2_04	N2	0.892	WA2	0.943
Chr2_04	N2	0.892	WA2	0.943
Chr2_04	N6	0.987	WA2	0.932
Chr2_04	N6	0.987	WA2	0.932
Chr2_04	OR2	0.205	WA2	0.952
Chr2_04	OR2	0.205	WA2	0.952
Chr2_04	OR6	0.233	WA2	0.952
Chr2_04	OR6	0.233	WA2	0.952
Chr2_04	UT2	0.8	WA2	0.932
Chr2_04	UT2	0.8	WA2	0.932
Chr2_04	UT6	0.819	WA2	0.934
Chr2_04	UT6	0.819	WA2	0.934
Chr2_04	VT6	0.116	WA2	0.017
Chr2_04	VT6	0.116	WA2	0.017
Chr2_04	AB2	0.962	WA6	0.969
Chr2_04	AB2	0.962	WA6	0.969
Chr2_04	AB6	0.908	WA6	0.938
Chr2_04	AB6	0.908	WA6	0.938
Chr2_04	BA2	1	WA6	0.969
Chr2_04	BA2	1	WA6	0.969
Chr2_04	BA6	0.959	WA6	0.969
Chr2_04	BA6	0.959	WA6	0.969
Chr2_04	BAI2	0.983	WA6	0.031
Chr2_04	BAI2	0.983	WA6	0.031
Chr2_04	MN6	0.977	WA6	0.938
Chr2_04	MN6	0.977	WA6	0.938
Chr2_04	MT2	0.987	WA6	0.969
Chr2_04	MT2	0.987	WA6	0.969
Chr2_04	N2	0.819	WA6	0.969
Chr2_04	N2	0.819	WA6	0.969
Chr2_04	N6	0.982	WA6	0.969
Chr2_04	N6	0.982	WA6	0.969
Chr2_04	OR2	0.205	WA6	0.969
Chr2_04	OR2	0.205	WA6	0.969
Chr2_04	OR6	0.233	WA6	0.969
Chr2_04	OR6	0.233	WA6	0.969
Chr2_04	UT2	0.8	WA6	0.969
Chr2_04	UT2	0.8	WA6	0.969
Chr2_04	UT6	0.813	WA6	0.969
Chr2_04	UT6	0.813	WA6	0.969
Chr2_04	VT6	0.116	WA6	0.938
Chr2_04	VT6	0.116	WA6	0.938
Chr2_04	WA2	0.932	WA6	0.969
Chr2_04	WA2	0.932	WA6	0.969
Chr2_05	AB2	0.021	AB6	0.225
Chr2_05	AB2	0.021	AB6	0.225
Chr2_05	AB2	0.887	BA2	0.994
Chr2_05	AB2	0.887	BA2	0.994
Chr2_05	AB6	0.366	BA2	0.006
Chr2_05	AB6	0.366	BA2	0.006
Chr2_05	AB2	0.184	BA6	0.129
Chr2_05	AB2	0.184	BA6	0.129
Chr2_05	AB6	0.803	BA6	0.912
Chr2_05	AB6	0.803	BA6	0.912
Chr2_05	BA2	0.198	BA6	0.503
Chr2_05	BA2	0.198	BA6	0.503
Chr2_05	AB2	0.879	BAI2	0.983
Chr2_05	AB2	0.879	BAI2	0.983
Chr2_05	BA2	0.983	BAI2	0.983
Chr2_05	BA2	0.983	BAI2	0.983
[truncated: 8,396 more rows]
