# Supplementary material for: The Effects of Both Recent and Long-Term Selection and Genetic Drift Are Readily Evident in North American Barley Breeding Populations
Source: G3 (Bethesda). 2015 Dec 29;6(3):609–22. doi: 10.1534/g3.115.024349 (PMC4777124; doi:10.1534/g3.115.024349)
Supplement: Supporting Information [file supp_g3.115.024349_TableS12.xlsx]

## Sheet: Sheet1
Table S12. Frequency of identity by state segments for 100 SNPs windows between pair of populations at each chromosomal segment.
Chromosomal Segment	Population 1	Frequency Population1	Population 2	Frequency Population 2
Chr1_01	AB2	0.0041841	AB6	0.380282
Chr1_01	AB2	0.0041841	AB6	0.380282
Chr1_01	AB2	0.90795	BA2	0.965116
Chr1_01	AB2	0.90795	BA2	0.965116
Chr1_01	AB6	0.387324	BA2	0.00581395
Chr1_01	AB6	0.387324	BA2	0.00581395
Chr1_01	AB2	0.65272	BA6	0.897959
Chr1_01	AB2	0.65272	BA6	0.897959
Chr1_01	AB6	0.598592	BA6	0.952381
Chr1_01	AB6	0.598592	BA6	0.952381
Chr1_01	BA2	0.668605	BA6	0.85034
Chr1_01	BA2	0.668605	BA6	0.85034
Chr1_01	AB2	0.866109	BAI2	0.766667
Chr1_01	AB2	0.866109	BAI2	0.766667
Chr1_01	BA2	0.982558	BAI2	0.916667
Chr1_01	BA2	0.982558	BAI2	0.916667
Chr1_01	BA6	0.00680272	BAI2	0.116667
Chr1_01	BA6	0.00680272	BAI2	0.116667
Chr1_01	AB2	0.0041841	MN6	0.727979
Chr1_01	AB2	0.0041841	MN6	0.727979
Chr1_01	AB6	0.65493	MN6	0.919689
Chr1_01	AB6	0.65493	MN6	0.919689
Chr1_01	BA2	0.00581395	MN6	0.411917
Chr1_01	BA2	0.00581395	MN6	0.411917
Chr1_01	BA6	0.993197	MN6	0.854922
Chr1_01	BA6	0.993197	MN6	0.854922
Chr1_01	AB2	0.899582	MT2	0.873817
Chr1_01	AB2	0.899582	MT2	0.873817
Chr1_01	AB6	0.380282	MT2	0.00315457
Chr1_01	AB6	0.380282	MT2	0.00315457
Chr1_01	BA2	0.936047	MT2	0.801262
Chr1_01	BA2	0.936047	MT2	0.801262
Chr1_01	BA6	0.897959	MT2	0.618297
Chr1_01	BA6	0.897959	MT2	0.618297
Chr1_01	BAI2	0.666667	MT2	0.791798
Chr1_01	BAI2	0.666667	MT2	0.791798
Chr1_01	MN6	0.727979	MT2	0.00315457
Chr1_01	MN6	0.727979	MT2	0.00315457
Chr1_01	AB2	0.83682	N2	0.577904
Chr1_01	AB2	0.83682	N2	0.577904
Chr1_01	BA2	0.866279	N2	0.495751
Chr1_01	BA2	0.866279	N2	0.495751
Chr1_01	BA6	0.00680272	N2	0.209632
Chr1_01	BA6	0.00680272	N2	0.209632
Chr1_01	BAI2	0.466667	N2	0.504249
Chr1_01	BAI2	0.466667	N2	0.504249
Chr1_01	MT2	0.949527	N2	0.637394
Chr1_01	MT2	0.949527	N2	0.637394
Chr1_01	AB2	0.0083682	N6	0.339474
Chr1_01	AB2	0.0083682	N6	0.339474
Chr1_01	AB6	0.661972	N6	0.615789
Chr1_01	AB6	0.661972	N6	0.615789
Chr1_01	BA2	0.00581395	N6	0.35
Chr1_01	BA2	0.00581395	N6	0.35
Chr1_01	BA6	0.945578	N6	0.613158
Chr1_01	BA6	0.945578	N6	0.613158
Chr1_01	MN6	0.893782	N6	0.647368
Chr1_01	MN6	0.893782	N6	0.647368
Chr1_01	MT2	0.00315457	N6	0.328947
Chr1_01	MT2	0.00315457	N6	0.328947
Chr1_01	N2	0.00849858	N6	0.00263158
Chr1_01	N2	0.00849858	N6	0.00263158
Chr1_01	AB2	0.748954	OR2	0.204819
Chr1_01	AB2	0.748954	OR2	0.204819
Chr1_01	BA2	0.715116	OR2	0.168675
Chr1_01	BA2	0.715116	OR2	0.168675
Chr1_01	BA6	0.00680272	OR2	0.120482
Chr1_01	BA6	0.00680272	OR2	0.120482
Chr1_01	BAI2	0.233333	OR2	0.144578
Chr1_01	BAI2	0.233333	OR2	0.144578
Chr1_01	MT2	0.675079	OR2	0.204819
Chr1_01	MT2	0.675079	OR2	0.204819
Chr1_01	N2	0.294618	OR2	0.216867
Chr1_01	N2	0.294618	OR2	0.216867
Chr1_01	AB2	0.790795	OR6	0.0387597
Chr1_01	AB2	0.790795	OR6	0.0387597
Chr1_01	AB6	0.302817	OR6	0.00387597
Chr1_01	AB6	0.302817	OR6	0.00387597
Chr1_01	BA2	0.77907	OR6	0.0348837
Chr1_01	BA2	0.77907	OR6	0.0348837
Chr1_01	BA6	0.503401	OR6	0.0271318
Chr1_01	BA6	0.503401	OR6	0.0271318
Chr1_01	BAI2	0.283333	OR6	0.0348837
Chr1_01	BAI2	0.283333	OR6	0.0348837
Chr1_01	MN6	0.445596	OR6	0.0581395
Chr1_01	MN6	0.445596	OR6	0.0581395
Chr1_01	MT2	0.712934	OR6	0.0310078
Chr1_01	MT2	0.712934	OR6	0.0310078
Chr1_01	N2	0.419263	OR6	0.0348837
Chr1_01	N2	0.419263	OR6	0.0348837
Chr1_01	N6	0.313158	OR6	0.0155039
Chr1_01	N6	0.313158	OR6	0.0155039
Chr1_01	OR2	0.409639	OR6	0.693798
Chr1_01	OR2	0.409639	OR6	0.693798
Chr1_01	AB2	0.539749	UT2	0.466667
Chr1_01	AB2	0.539749	UT2	0.466667
Chr1_01	BA2	0.569767	UT2	0.366667
Chr1_01	BA2	0.569767	UT2	0.366667
Chr1_01	BA6	0.00680272	UT2	0.2
Chr1_01	BA6	0.00680272	UT2	0.2
Chr1_01	BAI2	0.0666667	UT2	0.366667
Chr1_01	BAI2	0.0666667	UT2	0.366667
Chr1_01	MT2	0.470032	UT2	0.433333
Chr1_01	MT2	0.470032	UT2	0.433333
Chr1_01	N2	0.0906516	UT2	0.4
Chr1_01	N2	0.0906516	UT2	0.4
Chr1_01	OR2	0.0481928	UT2	0.233333
Chr1_01	OR2	0.0481928	UT2	0.233333
Chr1_01	OR6	0.00775194	UT2	0.266667
Chr1_01	OR6	0.00775194	UT2	0.266667
Chr1_01	AB2	0.811715	UT6	0.262391
Chr1_01	AB2	0.811715	UT6	0.262391
Chr1_01	AB6	0.830986	UT6	0.247813
Chr1_01	AB6	0.830986	UT6	0.247813
Chr1_01	BA2	0.755814	UT6	0.174927
Chr1_01	BA2	0.755814	UT6	0.174927
Chr1_01	BA6	0.952381	UT6	0.230321
Chr1_01	BA6	0.952381	UT6	0.230321
Chr1_01	BAI2	0.166667	UT6	0.0728863
Chr1_01	BAI2	0.166667	UT6	0.0728863
Chr1_01	MN6	0.88342	UT6	0.195335
Chr1_01	MN6	0.88342	UT6	0.195335
Chr1_01	MT2	0.933754	UT6	0.262391
Chr1_01	MT2	0.933754	UT6	0.262391
Chr1_01	N2	0.484419	UT6	0.107872
Chr1_01	N2	0.484419	UT6	0.107872
Chr1_01	N6	0.634211	UT6	0.204082
Chr1_01	N6	0.634211	UT6	0.204082
Chr1_01	OR2	0.13253	UT6	0.0728863
Chr1_01	OR2	0.13253	UT6	0.0728863
Chr1_01	OR6	0.116279	UT6	0.177843
Chr1_01	OR6	0.116279	UT6	0.177843
Chr1_01	UT2	0.8	UT6	0.344023
Chr1_01	UT2	0.8	UT6	0.344023
Chr1_01	AB2	0.0041841	VT6	0.003125
Chr1_01	AB2	0.0041841	VT6	0.003125
Chr1_01	AB6	0.373239	VT6	0.00625
Chr1_01	AB6	0.373239	VT6	0.00625
Chr1_01	BA2	0.00581395	VT6	0.003125
Chr1_01	BA2	0.00581395	VT6	0.003125
Chr1_01	BA6	0.761905	VT6	0.003125
Chr1_01	BA6	0.761905	VT6	0.003125
Chr1_01	MN6	0.699482	VT6	0.003125
Chr1_01	MN6	0.699482	VT6	0.003125
Chr1_01	MT2	0.00315457	VT6	0.003125
Chr1_01	MT2	0.00315457	VT6	0.003125
Chr1_01	N6	0.194737	VT6	0.00625
Chr1_01	N6	0.194737	VT6	0.00625
Chr1_01	OR6	0.131783	VT6	0.4125
Chr1_01	OR6	0.131783	VT6	0.4125
Chr1_01	UT6	0.0932945	VT6	0.00625
Chr1_01	UT6	0.0932945	VT6	0.00625
Chr1_01	AB2	0.912134	WA2	0.871795
Chr1_01	AB2	0.912134	WA2	0.871795
Chr1_01	BA2	0.930233	WA2	0.831909
Chr1_01	BA2	0.930233	WA2	0.831909
Chr1_01	BA6	0.00680272	WA2	0.304843
Chr1_01	BA6	0.00680272	WA2	0.304843
Chr1_01	BAI2	0.816667	WA2	0.849003
Chr1_01	BAI2	0.816667	WA2	0.849003
Chr1_01	MT2	0.902208	WA2	0.843305
Chr1_01	MT2	0.902208	WA2	0.843305
Chr1_01	N2	0.617564	WA2	0.817664
Chr1_01	N2	0.617564	WA2	0.817664
Chr1_01	OR2	0.228916	WA2	0.529915
Chr1_01	OR2	0.228916	WA2	0.529915
Chr1_01	OR6	0.0387597	WA2	0.655271
Chr1_01	OR6	0.0387597	WA2	0.655271
Chr1_01	UT2	0.4	WA2	0.527066
Chr1_01	UT2	0.4	WA2	0.527066
Chr1_01	UT6	0.134111	WA2	0.723647
Chr1_01	UT6	0.134111	WA2	0.723647
Chr1_01	AB2	0.481172	WA6	0.53125
Chr1_01	AB2	0.481172	WA6	0.53125
Chr1_01	AB6	0.577465	WA6	0.8125
Chr1_01	AB6	0.577465	WA6	0.8125
Chr1_01	BA2	0.622093	WA6	0.40625
Chr1_01	BA2	0.622093	WA6	0.40625
Chr1_01	BA6	0.952381	WA6	0.75
Chr1_01	BA6	0.952381	WA6	0.75
Chr1_01	BAI2	0.05	WA6	0.03125
Chr1_01	BAI2	0.05	WA6	0.03125
Chr1_01	MN6	0.878238	WA6	0.78125
Chr1_01	MN6	0.878238	WA6	0.78125
Chr1_01	MT2	0.545741	WA6	0.53125
Chr1_01	MT2	0.545741	WA6	0.53125
Chr1_01	N2	0.325779	WA6	0.03125
Chr1_01	N2	0.325779	WA6	0.03125
Chr1_01	N6	0.584211	WA6	0.75
Chr1_01	N6	0.584211	WA6	0.75
Chr1_01	OR2	0.0722892	WA6	0.03125
Chr1_01	OR2	0.0722892	WA6	0.03125
Chr1_01	OR6	0.0348837	WA6	0.3125
Chr1_01	OR6	0.0348837	WA6	0.3125
Chr1_01	UT6	0.259475	WA6	0.875
Chr1_01	UT6	0.259475	WA6	0.875
Chr1_01	VT6	0.00625	WA6	0.3125
Chr1_01	VT6	0.00625	WA6	0.3125
Chr1_01	WA2	0.270655	WA6	0.03125
Chr1_01	WA2	0.270655	WA6	0.03125
Chr1_02	AB2	0.0041841	AB6	0.338028
Chr1_02	AB2	0.0041841	AB6	0.338028
Chr1_02	AB2	0.90795	BA2	0.994186
Chr1_02	AB2	0.90795	BA2	0.994186
Chr1_02	AB6	0.422535	BA2	0.00581395
Chr1_02	AB6	0.422535	BA2	0.00581395
Chr1_02	AB2	0.669456	BA6	0.619048
Chr1_02	AB2	0.669456	BA6	0.619048
Chr1_02	AB6	0.901408	BA6	0.959184
Chr1_02	AB6	0.901408	BA6	0.959184
Chr1_02	BA2	0.726744	BA6	0.816327
Chr1_02	BA2	0.726744	BA6	0.816327
Chr1_02	AB2	0.866109	BAI2	0.9
Chr1_02	AB2	0.866109	BAI2	0.9
Chr1_02	BA2	0.97093	BAI2	1
Chr1_02	BA2	0.97093	BAI2	1
Chr1_02	BA6	0.00680272	BAI2	0.25
Chr1_02	BA6	0.00680272	BAI2	0.25
Chr1_02	AB2	0.104603	MN6	0.795337
Chr1_02	AB2	0.104603	MN6	0.795337
Chr1_02	AB6	0.873239	MN6	0.955959
Chr1_02	AB6	0.873239	MN6	0.955959
Chr1_02	BA2	0.0872093	MN6	0.829016
Chr1_02	BA2	0.0872093	MN6	0.829016
Chr1_02	BA6	0.959184	MN6	0.943005
Chr1_02	BA6	0.959184	MN6	0.943005
Chr1_02	BAI2	0.4	MN6	0.00777202
Chr1_02	BAI2	0.4	MN6	0.00777202
Chr1_02	AB2	0.899582	MT2	0.990536
Chr1_02	AB2	0.899582	MT2	0.990536
Chr1_02	AB6	0.373239	MT2	0.00315457
Chr1_02	AB6	0.373239	MT2	0.00315457
Chr1_02	BA2	0.994186	MT2	0.993691
Chr1_02	BA2	0.994186	MT2	0.993691
Chr1_02	BA6	0.639456	MT2	0.757098
Chr1_02	BA6	0.639456	MT2	0.757098
Chr1_02	BAI2	0.9	MT2	0.958991
Chr1_02	BAI2	0.9	MT2	0.958991
Chr1_02	MN6	0.823834	MT2	0.0883281
Chr1_02	MN6	0.823834	MT2	0.0883281
Chr1_02	AB2	0.832636	N2	0.583569
Chr1_02	AB2	0.832636	N2	0.583569
Chr1_02	BA2	0.953488	N2	0.606232
Chr1_02	BA2	0.953488	N2	0.606232
Chr1_02	BA6	0.00680272	N2	0.249292
Chr1_02	BA6	0.00680272	N2	0.249292
Chr1_02	BAI2	0.9	N2	0.512748
Chr1_02	BAI2	0.9	N2	0.512748
Chr1_02	MN6	0.0103627	N2	0.0254958
Chr1_02	MN6	0.0103627	N2	0.0254958
Chr1_02	MT2	0.974763	N2	0.592068
Chr1_02	MT2	0.974763	N2	0.592068
Chr1_02	AB2	0.0502092	N6	0.00789474
Chr1_02	AB2	0.0502092	N6	0.00789474
Chr1_02	AB6	0.894366	N6	0.786842
Chr1_02	AB6	0.894366	N6	0.786842
Chr1_02	BA2	0.122093	N6	0.0289474
Chr1_02	BA2	0.122093	N6	0.0289474
Chr1_02	BA6	0.959184	N6	0.763158
Chr1_02	BA6	0.959184	N6	0.763158
Chr1_02	BAI2	0.133333	N6	0.00263158
Chr1_02	BAI2	0.133333	N6	0.00263158
Chr1_02	MN6	0.966321	N6	0.707895
Chr1_02	MN6	0.966321	N6	0.707895
Chr1_02	MT2	0.0630915	N6	0.0131579
Chr1_02	MT2	0.0630915	N6	0.0131579
Chr1_02	N2	0.0764873	N6	0.00263158
Chr1_02	N2	0.0764873	N6	0.00263158
Chr1_02	AB2	0.711297	OR2	0.144578
Chr1_02	AB2	0.711297	OR2	0.144578
Chr1_02	AB6	0.260563	OR2	0.0120482
Chr1_02	AB6	0.260563	OR2	0.0120482
Chr1_02	BA2	0.825581	OR2	0.144578
Chr1_02	BA2	0.825581	OR2	0.144578
Chr1_02	BA6	0.47619	OR2	0.13253
Chr1_02	BA6	0.47619	OR2	0.13253
Chr1_02	BAI2	0.716667	OR2	0.13253
Chr1_02	BAI2	0.716667	OR2	0.13253
Chr1_02	MN6	0.598446	OR2	0.0120482
Chr1_02	MN6	0.598446	OR2	0.0120482
Chr1_02	MT2	0.902208	OR2	0.180723
Chr1_02	MT2	0.902208	OR2	0.180723
Chr1_02	N2	0.373938	OR2	0.156627
Chr1_02	N2	0.373938	OR2	0.156627
Chr1_02	N6	0.00263158	OR2	0.0120482
Chr1_02	N6	0.00263158	OR2	0.0120482
Chr1_02	AB2	0.728033	OR6	0.205426
Chr1_02	AB2	0.728033	OR6	0.205426
Chr1_02	AB6	0.429577	OR6	0.24031
Chr1_02	AB6	0.429577	OR6	0.24031
Chr1_02	BA2	0.837209	OR6	0.213178
Chr1_02	BA2	0.837209	OR6	0.213178
Chr1_02	BA6	0.816327	OR6	0.255814
Chr1_02	BA6	0.816327	OR6	0.255814
Chr1_02	BAI2	0.716667	OR6	0.0155039
Chr1_02	BAI2	0.716667	OR6	0.0155039
Chr1_02	MN6	0.831606	OR6	0.248062
Chr1_02	MN6	0.831606	OR6	0.248062
Chr1_02	MT2	0.886435	OR6	0.224806
Chr1_02	MT2	0.886435	OR6	0.224806
Chr1_02	N2	0.300283	OR6	0.0271318
Chr1_02	N2	0.300283	OR6	0.0271318
Chr1_02	N6	0.0263158	OR6	0.224806
Chr1_02	N6	0.0263158	OR6	0.224806
Chr1_02	OR2	0.819277	OR6	0.624031
Chr1_02	OR2	0.819277	OR6	0.624031
Chr1_02	AB2	0.753138	UT2	0.5
Chr1_02	AB2	0.753138	UT2	0.5
Chr1_02	BA2	0.802326	UT2	0.466667
Chr1_02	BA2	0.802326	UT2	0.466667
Chr1_02	BA6	0.00680272	UT2	0.3
Chr1_02	BA6	0.00680272	UT2	0.3
Chr1_02	BAI2	0.716667	UT2	0.466667
Chr1_02	BAI2	0.716667	UT2	0.466667
Chr1_02	MT2	0.851735	UT2	0.5
Chr1_02	MT2	0.851735	UT2	0.5
Chr1_02	N2	0.249292	UT2	0.3
Chr1_02	N2	0.249292	UT2	0.3
Chr1_02	OR2	0.108434	UT2	0.3
Chr1_02	OR2	0.108434	UT2	0.3
Chr1_02	OR6	0.0155039	UT2	0.3
Chr1_02	OR6	0.0155039	UT2	0.3
Chr1_02	AB2	0.887029	UT6	0.163265
Chr1_02	AB2	0.887029	UT6	0.163265
Chr1_02	AB6	0.830986	UT6	0.244898
Chr1_02	AB6	0.830986	UT6	0.244898
Chr1_02	BA2	0.872093	UT6	0.195335
Chr1_02	BA2	0.872093	UT6	0.195335
Chr1_02	BA6	0.92517	UT6	0.271137
Chr1_02	BA6	0.92517	UT6	0.271137
Chr1_02	BAI2	0.833333	UT6	0.0466472
Chr1_02	BAI2	0.833333	UT6	0.0466472
Chr1_02	MN6	0.92487	UT6	0.236152
Chr1_02	MN6	0.92487	UT6	0.236152
Chr1_02	MT2	0.984227	UT6	0.177843
Chr1_02	MT2	0.984227	UT6	0.177843
Chr1_02	N2	0.430595	UT6	0.0466472
Chr1_02	N2	0.430595	UT6	0.0466472
Chr1_02	N6	0.642105	UT6	0.239067
Chr1_02	N6	0.642105	UT6	0.239067
Chr1_02	OR2	0.180723	UT6	0.110787
Chr1_02	OR2	0.180723	UT6	0.110787
Chr1_02	OR6	0.275194	UT6	0.201166
Chr1_02	OR6	0.275194	UT6	0.201166
Chr1_02	UT2	0.833333	UT6	0.291545
Chr1_02	UT2	0.833333	UT6	0.291545
Chr1_02	AB2	0.0041841	VT6	0.003125
Chr1_02	AB2	0.0041841	VT6	0.003125
Chr1_02	AB6	0.373239	VT6	0.003125
Chr1_02	AB6	0.373239	VT6	0.003125
Chr1_02	BA2	0.00581395	VT6	0.003125
Chr1_02	BA2	0.00581395	VT6	0.003125
Chr1_02	BA6	0.632653	VT6	0.003125
Chr1_02	BA6	0.632653	VT6	0.003125
Chr1_02	MN6	0.816062	VT6	0.003125
Chr1_02	MN6	0.816062	VT6	0.003125
Chr1_02	MT2	0.00315457	VT6	0.003125
Chr1_02	MT2	0.00315457	VT6	0.003125
Chr1_02	N6	0.0105263	VT6	0.003125
Chr1_02	N6	0.0105263	VT6	0.003125
Chr1_02	OR2	0.554217	VT6	0.159375
Chr1_02	OR2	0.554217	VT6	0.159375
Chr1_02	OR6	0.794574	VT6	0.428125
Chr1_02	OR6	0.794574	VT6	0.428125
Chr1_02	UT6	0.102041	VT6	0.025
Chr1_02	UT6	0.102041	VT6	0.025
Chr1_02	AB2	0.970711	WA2	0.945869
Chr1_02	AB2	0.970711	WA2	0.945869
Chr1_02	BA2	0.982558	WA2	0.923077
Chr1_02	BA2	0.982558	WA2	0.923077
Chr1_02	BA6	0.00680272	WA2	0.34188
Chr1_02	BA6	0.00680272	WA2	0.34188
Chr1_02	BAI2	0.9	WA2	0.88604
Chr1_02	BAI2	0.9	WA2	0.88604
Chr1_02	MN6	0.00777202	WA2	0.102564
Chr1_02	MN6	0.00777202	WA2	0.102564
Chr1_02	MT2	0.990536	WA2	0.91453
Chr1_02	MT2	0.990536	WA2	0.91453
Chr1_02	N2	0.600567	WA2	0.672365
Chr1_02	N2	0.600567	WA2	0.672365
Chr1_02	N6	0.00263158	WA2	0.048433
Chr1_02	N6	0.00263158	WA2	0.048433
Chr1_02	OR2	0.168675	WA2	0.535613
Chr1_02	OR2	0.168675	WA2	0.535613
Chr1_02	OR6	0.0193798	WA2	0.51567
Chr1_02	OR6	0.0193798	WA2	0.51567
Chr1_02	UT2	0.5	WA2	0.740741
Chr1_02	UT2	0.5	WA2	0.740741
Chr1_02	UT6	0.0787172	WA2	0.851852
Chr1_02	UT6	0.0787172	WA2	0.851852
Chr1_02	AB2	0.192469	WA6	0.40625
Chr1_02	AB2	0.192469	WA6	0.40625
Chr1_02	AB6	0.591549	WA6	0.90625
Chr1_02	AB6	0.591549	WA6	0.90625
Chr1_02	BA2	0.116279	WA6	0.5625
Chr1_02	BA2	0.116279	WA6	0.5625
Chr1_02	BA6	0.918367	WA6	0.875
Chr1_02	BA6	0.918367	WA6	0.875
Chr1_02	BAI2	0.0166667	WA6	0.03125
Chr1_02	BAI2	0.0166667	WA6	0.03125
Chr1_02	MN6	0.880829	WA6	0.875
Chr1_02	MN6	0.880829	WA6	0.875
Chr1_02	MT2	0.195584	WA6	0.4375
Chr1_02	MT2	0.195584	WA6	0.4375
Chr1_02	N2	0.0764873	WA6	0.03125
Chr1_02	N2	0.0764873	WA6	0.03125
Chr1_02	N6	0.307895	WA6	0.875
Chr1_02	N6	0.307895	WA6	0.875
Chr1_02	OR2	0.0361446	WA6	0.34375
Chr1_02	OR2	0.0361446	WA6	0.34375
Chr1_02	OR6	0.224806	WA6	0.59375
Chr1_02	OR6	0.224806	WA6	0.59375
Chr1_02	UT2	0.233333	WA6	0.03125
Chr1_02	UT2	0.233333	WA6	0.03125
Chr1_02	UT6	0.195335	WA6	0.75
Chr1_02	UT6	0.195335	WA6	0.75
Chr1_02	VT6	0.003125	WA6	0.40625
Chr1_02	VT6	0.003125	WA6	0.40625
Chr1_02	WA2	0.0911681	WA6	0.03125
Chr1_02	WA2	0.0911681	WA6	0.03125
Chr2_01	AB2	0.0041841	AB6	0.338028
Chr2_01	AB2	0.0041841	AB6	0.338028
Chr2_01	AB2	0.552301	BA2	0.837209
Chr2_01	AB2	0.552301	BA2	0.837209
Chr2_01	AB6	0.338028	BA2	0.00581395
Chr2_01	AB6	0.338028	BA2	0.00581395
Chr2_01	AB2	0.0920502	BA6	0.598639
Chr2_01	AB2	0.0920502	BA6	0.598639
Chr2_01	AB6	0.711268	BA6	0.965986
Chr2_01	AB6	0.711268	BA6	0.965986
Chr2_01	BA2	0.430233	BA6	0.598639
Chr2_01	BA2	0.430233	BA6	0.598639
Chr2_01	AB2	0.263598	BAI2	0.416667
Chr2_01	AB2	0.263598	BAI2	0.416667
Chr2_01	BA2	0.796512	BAI2	0.55
Chr2_01	BA2	0.796512	BAI2	0.55
Chr2_01	BA6	0.00680272	BAI2	0.05
Chr2_01	BA6	0.00680272	BAI2	0.05
Chr2_01	AB2	0.0167364	MN6	0.544041
Chr2_01	AB2	0.0167364	MN6	0.544041
Chr2_01	AB6	0.65493	MN6	0.852332
Chr2_01	AB6	0.65493	MN6	0.852332
Chr2_01	BA2	0.00581395	MN6	0.541451
Chr2_01	BA2	0.00581395	MN6	0.541451
Chr2_01	BA6	0.92517	MN6	0.84715
Chr2_01	BA6	0.92517	MN6	0.84715
Chr2_01	AB2	0.640167	MT2	0.492114
Chr2_01	AB2	0.640167	MT2	0.492114
Chr2_01	AB6	0.28169	MT2	0.00315457
Chr2_01	AB6	0.28169	MT2	0.00315457
Chr2_01	BA2	0.75	MT2	0.312303
Chr2_01	BA2	0.75	MT2	0.312303
Chr2_01	BA6	0.503401	MT2	0.00946372
Chr2_01	BA6	0.503401	MT2	0.00946372
Chr2_01	BAI2	0.316667	MT2	0.0883281
Chr2_01	BAI2	0.316667	MT2	0.0883281
Chr2_01	MN6	0.484456	MT2	0.00315457
Chr2_01	MN6	0.484456	MT2	0.00315457
Chr2_01	AB2	0.129707	N2	0.0651558
Chr2_01	AB2	0.129707	N2	0.0651558
Chr2_01	BA2	0.302326	N2	0.0566572
Chr2_01	BA2	0.302326	N2	0.0566572
Chr2_01	BAI2	0.05	N2	0.0283286
Chr2_01	BAI2	0.05	N2	0.0283286
Chr2_01	MN6	0.00259067	N2	0.00283286
Chr2_01	MN6	0.00259067	N2	0.00283286
Chr2_01	MT2	0.0788644	N2	0.240793
Chr2_01	MT2	0.0788644	N2	0.240793
Chr2_01	AB2	0.0041841	N6	0.355263
Chr2_01	AB2	0.0041841	N6	0.355263
Chr2_01	AB6	0.669014	N6	0.726316
Chr2_01	AB6	0.669014	N6	0.726316
Chr2_01	BA2	0.00581395	N6	0.355263
Chr2_01	BA2	0.00581395	N6	0.355263
Chr2_01	BA6	0.959184	N6	0.744737
Chr2_01	BA6	0.959184	N6	0.744737
Chr2_01	MN6	0.816062	N6	0.7
Chr2_01	MN6	0.816062	N6	0.7
Chr2_01	MT2	0.00630915	N6	0.286842
Chr2_01	MT2	0.00630915	N6	0.286842
Chr2_01	AB2	0.0041841	OR2	0.0120482
Chr2_01	AB2	0.0041841	OR2	0.0120482
Chr2_01	AB6	0.15493	OR2	0.0240964
Chr2_01	AB6	0.15493	OR2	0.0240964
Chr2_01	BA6	0.204082	OR2	0.0240964
Chr2_01	BA6	0.204082	OR2	0.0240964
Chr2_01	MN6	0.0284974	OR2	0.0361446
Chr2_01	MN6	0.0284974	OR2	0.0361446
Chr2_01	MT2	0.0283912	OR2	0.0481928
Chr2_01	MT2	0.0283912	OR2	0.0481928
Chr2_01	N6	0.115789	OR2	0.0240964
Chr2_01	N6	0.115789	OR2	0.0240964
Chr2_01	AB2	0.100418	OR6	0.0310078
Chr2_01	AB2	0.100418	OR6	0.0310078
Chr2_01	AB6	0.316901	OR6	0.0813953
Chr2_01	AB6	0.316901	OR6	0.0813953
Chr2_01	BA2	0.00581395	OR6	0.0116279
Chr2_01	BA2	0.00581395	OR6	0.0116279
Chr2_01	BA6	0.585034	OR6	0.0736434
Chr2_01	BA6	0.585034	OR6	0.0736434
Chr2_01	MN6	0.637306	OR6	0.0891473
Chr2_01	MN6	0.637306	OR6	0.0891473
Chr2_01	MT2	0.0283912	OR6	0.0116279
Chr2_01	MT2	0.0283912	OR6	0.0116279
Chr2_01	N6	0.339474	OR6	0.0775194
Chr2_01	N6	0.339474	OR6	0.0775194
Chr2_01	OR2	0.566265	OR6	0.686047
Chr2_01	OR2	0.566265	OR6	0.686047
Chr2_01	AB2	0.0125523	UT2	0.366667
Chr2_01	AB2	0.0125523	UT2	0.366667
Chr2_01	MT2	0.00946372	UT2	0.1
Chr2_01	MT2	0.00946372	UT2	0.1
Chr2_01	AB2	0.209205	UT6	0.177843
Chr2_01	AB2	0.209205	UT6	0.177843
Chr2_01	AB6	0.661972	UT6	0.393586
Chr2_01	AB6	0.661972	UT6	0.393586
Chr2_01	BA2	0.447674	UT6	0.142857
Chr2_01	BA2	0.447674	UT6	0.142857
Chr2_01	BA6	0.938776	UT6	0.215743
Chr2_01	BA6	0.938776	UT6	0.215743
Chr2_01	BAI2	0.0833333	UT6	0.0116618
Chr2_01	BAI2	0.0833333	UT6	0.0116618
Chr2_01	MN6	0.683938	UT6	0.215743
Chr2_01	MN6	0.683938	UT6	0.215743
Chr2_01	MT2	0.22082	UT6	0.19242
Chr2_01	MT2	0.22082	UT6	0.19242
Chr2_01	N2	0.0396601	UT6	0.0612245
Chr2_01	N2	0.0396601	UT6	0.0612245
Chr2_01	N6	0.684211	UT6	0.338192
Chr2_01	N6	0.684211	UT6	0.338192
Chr2_01	OR2	0.060241	UT6	0.0233236
Chr2_01	OR2	0.060241	UT6	0.0233236
Chr2_01	OR6	0.0891473	UT6	0.16035
Chr2_01	OR6	0.0891473	UT6	0.16035
Chr2_01	UT2	0.3	UT6	0.116618
Chr2_01	UT2	0.3	UT6	0.116618
Chr2_01	AB2	0.0041841	VT6	0.003125
Chr2_01	AB2	0.0041841	VT6	0.003125
Chr2_01	AB6	0.338028	VT6	0.003125
Chr2_01	AB6	0.338028	VT6	0.003125
Chr2_01	BA2	0.00581395	VT6	0.003125
Chr2_01	BA2	0.00581395	VT6	0.003125
Chr2_01	BA6	0.591837	VT6	0.003125
Chr2_01	BA6	0.591837	VT6	0.003125
Chr2_01	MN6	0.53886	VT6	0.003125
Chr2_01	MN6	0.53886	VT6	0.003125
Chr2_01	MT2	0.00315457	VT6	0.003125
Chr2_01	MT2	0.00315457	VT6	0.003125
Chr2_01	N6	0.355263	VT6	0.003125
Chr2_01	N6	0.355263	VT6	0.003125
Chr2_01	OR2	0.156627	VT6	0.296875
Chr2_01	OR2	0.156627	VT6	0.296875
Chr2_01	OR6	0.651163	VT6	0.571875
Chr2_01	OR6	0.651163	VT6	0.571875
Chr2_01	UT6	0.12828	VT6	0.003125
Chr2_01	UT6	0.12828	VT6	0.003125
Chr2_01	AB2	0.623431	WA2	0.729345
Chr2_01	AB2	0.623431	WA2	0.729345
Chr2_01	BA2	0.645349	WA2	0.39886
Chr2_01	BA2	0.645349	WA2	0.39886
Chr2_01	BA6	0.00680272	WA2	0.011396
Chr2_01	BA6	0.00680272	WA2	0.011396
Chr2_01	BAI2	0.166667	WA2	0.0797721
Chr2_01	BAI2	0.166667	WA2	0.0797721
Chr2_01	MT2	0.463722	WA2	0.700855
Chr2_01	MT2	0.463722	WA2	0.700855
Chr2_01	N2	0.0878187	WA2	0.14245
Chr2_01	N2	0.0878187	WA2	0.14245
Chr2_01	OR2	0.060241	WA2	0.00854701
Chr2_01	OR2	0.060241	WA2	0.00854701
Chr2_01	OR6	0.00387597	WA2	0.014245
Chr2_01	OR6	0.00387597	WA2	0.014245
Chr2_01	UT6	0.0524781	WA2	0.364672
Chr2_01	UT6	0.0524781	WA2	0.364672
Chr2_01	AB2	0.0711297	WA6	0.1875
Chr2_01	AB2	0.0711297	WA6	0.1875
Chr2_01	AB6	0.577465	WA6	0.6875
Chr2_01	AB6	0.577465	WA6	0.6875
Chr2_01	BA2	0.0116279	WA6	0.1875
Chr2_01	BA2	0.0116279	WA6	0.1875
Chr2_01	BA6	0.863946	WA6	0.59375
Chr2_01	BA6	0.863946	WA6	0.59375
Chr2_01	MN6	0.673575	WA6	0.4375
Chr2_01	MN6	0.673575	WA6	0.4375
Chr2_01	MT2	0.0883281	WA6	0.1875
Chr2_01	MT2	0.0883281	WA6	0.1875
Chr2_01	N6	0.710526	WA6	0.78125
Chr2_01	N6	0.710526	WA6	0.78125
Chr2_01	OR2	0.0361446	WA6	0.3125
Chr2_01	OR2	0.0361446	WA6	0.3125
Chr2_01	OR6	0.0891473	WA6	0.25
Chr2_01	OR6	0.0891473	WA6	0.25
Chr2_01	UT6	0.28863	WA6	0.71875
Chr2_01	UT6	0.28863	WA6	0.71875
Chr2_01	VT6	0.003125	WA6	0.15625
Chr2_01	VT6	0.003125	WA6	0.15625
Chr2_01	WA2	0.188034	WA6	0.03125
Chr2_01	WA2	0.188034	WA6	0.03125
Chr2_02	AB2	0.0041841	AB6	0.830986
Chr2_02	AB2	0.0041841	AB6	0.830986
Chr2_02	AB2	0.966527	BA2	0.994186
Chr2_02	AB2	0.966527	BA2	0.994186
Chr2_02	AB6	0.830986	BA2	0.00581395
Chr2_02	AB6	0.830986	BA2	0.00581395
Chr2_02	AB2	0.631799	BA6	0.952381
Chr2_02	AB2	0.631799	BA6	0.952381
Chr2_02	AB6	0.908451	BA6	0.993197
Chr2_02	AB6	0.908451	BA6	0.993197
Chr2_02	BA2	0.877907	BA6	0.952381
Chr2_02	BA2	0.877907	BA6	0.952381
Chr2_02	AB2	0.958159	BAI2	0.966667
Chr2_02	AB2	0.958159	BAI2	0.966667
Chr2_02	BA2	0.982558	BAI2	0.983333
Chr2_02	BA2	0.982558	BAI2	0.983333
Chr2_02	BA6	0.00680272	BAI2	0.933333
Chr2_02	BA6	0.00680272	BAI2	0.933333
Chr2_02	AB2	0.0041841	MN6	0.96114
Chr2_02	AB2	0.0041841	MN6	0.96114
Chr2_02	AB6	0.908451	MN6	0.994819
Chr2_02	AB6	0.908451	MN6	0.994819
Chr2_02	BA2	0.0116279	MN6	0.963731
Chr2_02	BA2	0.0116279	MN6	0.963731
Chr2_02	BA6	0.993197	MN6	0.989637
Chr2_02	BA6	0.993197	MN6	0.989637
Chr2_02	AB2	0.983264	MT2	0.895899
Chr2_02	AB2	0.983264	MT2	0.895899
Chr2_02	AB6	0.908451	MT2	0.0883281
Chr2_02	AB6	0.908451	MT2	0.0883281
Chr2_02	BA2	0.994186	MT2	0.876972
Chr2_02	BA2	0.994186	MT2	0.876972
Chr2_02	BA6	0.993197	MT2	0.495268
Chr2_02	BA6	0.993197	MT2	0.495268
Chr2_02	BAI2	0.966667	MT2	0.870662
Chr2_02	BAI2	0.966667	MT2	0.870662
Chr2_02	MN6	0.989637	MT2	0.0883281
Chr2_02	MN6	0.989637	MT2	0.0883281
Chr2_02	AB2	0.970711	N2	0.764873
Chr2_02	AB2	0.970711	N2	0.764873
Chr2_02	AB6	0.915493	N2	0.0566572
Chr2_02	AB6	0.915493	N2	0.0566572
Chr2_02	BA2	0.994186	N2	0.104816
Chr2_02	BA2	0.994186	N2	0.104816
Chr2_02	BA6	1	N2	0.271955
Chr2_02	BA6	1	N2	0.271955
Chr2_02	BAI2	0.983333	N2	0.0793201
Chr2_02	BAI2	0.983333	N2	0.0793201
Chr2_02	MN6	0.994819	N2	0.21813
Chr2_02	MN6	0.994819	N2	0.21813
Chr2_02	MT2	0.977918	N2	0.776204
Chr2_02	MT2	0.977918	N2	0.776204
Chr2_02	AB2	0.0502092	N6	0.860526
Chr2_02	AB2	0.0502092	N6	0.860526
Chr2_02	AB6	0.908451	N6	0.965789
Chr2_02	AB6	0.908451	N6	0.965789
Chr2_02	BA2	0.0348837	N6	0.860526
Chr2_02	BA2	0.0348837	N6	0.860526
Chr2_02	BA6	0.993197	N6	0.968421
Chr2_02	BA6	0.993197	N6	0.968421
Chr2_02	BAI2	0.166667	N6	0.0210526
Chr2_02	BAI2	0.166667	N6	0.0210526
Chr2_02	MN6	0.997409	N6	0.978947
Chr2_02	MN6	0.997409	N6	0.978947
Chr2_02	MT2	0.0883281	N6	0.963158
Chr2_02	MT2	0.0883281	N6	0.963158
Chr2_02	N2	0.0793201	N6	0.978947
Chr2_02	N2	0.0793201	N6	0.978947
Chr2_02	AB2	0.958159	OR2	0.204819
Chr2_02	AB2	0.958159	OR2	0.204819
Chr2_02	AB6	0.957746	OR2	0.0843373
Chr2_02	AB6	0.957746	OR2	0.0843373
Chr2_02	BA2	0.988372	OR2	0.204819
Chr2_02	BA2	0.988372	OR2	0.204819
Chr2_02	BA6	0.965986	OR2	0.168675
Chr2_02	BA6	0.965986	OR2	0.168675
Chr2_02	BAI2	0.966667	OR2	0.60241
Chr2_02	BAI2	0.966667	OR2	0.60241
Chr2_02	MN6	0.979275	OR2	0.0722892
Chr2_02	MN6	0.979275	OR2	0.0722892
Chr2_02	MT2	0.958991	OR2	0.204819
Chr2_02	MT2	0.958991	OR2	0.204819
Chr2_02	N2	0.150142	OR2	0.891566
Chr2_02	N2	0.150142	OR2	0.891566
Chr2_02	N6	0.944737	OR2	0.0722892
Chr2_02	N6	0.944737	OR2	0.0722892
Chr2_02	AB2	0.974895	OR6	0.182171
Chr2_02	AB2	0.974895	OR6	0.182171
Chr2_02	AB6	0.964789	OR6	0.151163
Chr2_02	AB6	0.964789	OR6	0.151163
Chr2_02	BA2	0.994186	OR6	0.186047
Chr2_02	BA2	0.994186	OR6	0.186047
Chr2_02	BA6	0.993197	OR6	0.178295
Chr2_02	BA6	0.993197	OR6	0.178295
Chr2_02	BAI2	0.95	OR6	0.0813953
Chr2_02	BAI2	0.95	OR6	0.0813953
Chr2_02	MN6	0.997409	OR6	0.155039
Chr2_02	MN6	0.997409	OR6	0.155039
Chr2_02	MT2	0.977918	OR6	0.182171
Chr2_02	MT2	0.977918	OR6	0.182171
Chr2_02	N2	0.677054	OR6	0.934109
Chr2_02	N2	0.677054	OR6	0.934109
Chr2_02	N6	0.976316	OR6	0.151163
Chr2_02	N6	0.976316	OR6	0.151163
Chr2_02	OR2	0.927711	OR6	0.883721
Chr2_02	OR2	0.927711	OR6	0.883721
Chr2_02	AB2	0.941423	UT2	0.833333
Chr2_02	AB2	0.941423	UT2	0.833333
Chr2_02	AB6	0.901408	UT2	0.266667
Chr2_02	AB6	0.901408	UT2	0.266667
Chr2_02	BA2	0.988372	UT2	0.833333
Chr2_02	BA2	0.988372	UT2	0.833333
Chr2_02	BA6	1	UT2	0.633333
Chr2_02	BA6	1	UT2	0.633333
Chr2_02	BAI2	0.95	UT2	0.566667
Chr2_02	BAI2	0.95	UT2	0.566667
Chr2_02	MN6	0.992228	UT2	0.266667
Chr2_02	MN6	0.992228	UT2	0.266667
Chr2_02	MT2	0.955836	UT2	0.833333
Chr2_02	MT2	0.955836	UT2	0.833333
Chr2_02	N2	0.311615	UT2	0.833333
Chr2_02	N2	0.311615	UT2	0.833333
Chr2_02	N6	0.955263	UT2	0.266667
Chr2_02	N6	0.955263	UT2	0.266667
Chr2_02	OR2	0.204819	UT2	0.833333
Chr2_02	OR2	0.204819	UT2	0.833333
Chr2_02	OR6	0.182171	UT2	0.833333
Chr2_02	OR6	0.182171	UT2	0.833333
Chr2_02	AB2	0.979079	UT6	0.781341
Chr2_02	AB2	0.979079	UT6	0.781341
Chr2_02	AB6	0.908451	UT6	0.827988
Chr2_02	AB6	0.908451	UT6	0.827988
Chr2_02	BA2	0.994186	UT6	0.778426
Chr2_02	BA2	0.994186	UT6	0.778426
Chr2_02	BA6	1	UT6	0.848397
Chr2_02	BA6	1	UT6	0.848397
Chr2_02	BAI2	1	UT6	0.0728863
Chr2_02	BAI2	1	UT6	0.0728863
Chr2_02	MN6	0.994819	UT6	0.825073
Chr2_02	MN6	0.994819	UT6	0.825073
Chr2_02	MT2	0.977918	UT6	0.836735
Chr2_02	MT2	0.977918	UT6	0.836735
Chr2_02	N2	0.813031	UT6	0.912536
Chr2_02	N2	0.813031	UT6	0.912536
Chr2_02	N6	0.989474	UT6	0.845481
Chr2_02	N6	0.989474	UT6	0.845481
Chr2_02	OR2	0.662651	UT6	0.798834
Chr2_02	OR2	0.662651	UT6	0.798834
Chr2_02	OR6	0.189922	UT6	0.860058
Chr2_02	OR6	0.189922	UT6	0.860058
Chr2_02	UT2	0.866667	UT6	0.883382
Chr2_02	UT2	0.866667	UT6	0.883382
Chr2_02	AB2	0.0041841	VT6	0.003125
Chr2_02	AB2	0.0041841	VT6	0.003125
Chr2_02	AB6	0.830986	VT6	0.003125
Chr2_02	AB6	0.830986	VT6	0.003125
Chr2_02	BA2	0.00581395	VT6	0.003125
Chr2_02	BA2	0.00581395	VT6	0.003125
Chr2_02	BA6	0.945578	VT6	0.003125
Chr2_02	BA6	0.945578	VT6	0.003125
Chr2_02	BAI2	0.0333333	VT6	0.209375
Chr2_02	BAI2	0.0333333	VT6	0.209375
Chr2_02	MN6	0.96114	VT6	0.003125
Chr2_02	MN6	0.96114	VT6	0.003125
Chr2_02	MT2	0.00315457	VT6	0.003125
Chr2_02	MT2	0.00315457	VT6	0.003125
Chr2_02	N2	0.0708215	VT6	0.75625
Chr2_02	N2	0.0708215	VT6	0.75625
Chr2_02	N6	0.842105	VT6	0.003125
Chr2_02	N6	0.842105	VT6	0.003125
Chr2_02	OR2	0.771084	VT6	0.7875
Chr2_02	OR2	0.771084	VT6	0.7875
Chr2_02	OR6	0.906977	VT6	0.796875
Chr2_02	OR6	0.906977	VT6	0.796875
Chr2_02	UT2	0.266667	VT6	0.003125
Chr2_02	UT2	0.266667	VT6	0.003125
Chr2_02	UT6	0.758017	VT6	0.228125
Chr2_02	UT6	0.758017	VT6	0.228125
Chr2_02	AB2	0.979079	WA2	0.948718
Chr2_02	AB2	0.979079	WA2	0.948718
Chr2_02	BA2	0.988372	WA2	0.931624
Chr2_02	BA2	0.988372	WA2	0.931624
Chr2_02	BA6	0.00680272	WA2	0.304843
Chr2_02	BA6	0.00680272	WA2	0.304843
Chr2_02	BAI2	0.983333	WA2	0.928775
Chr2_02	BAI2	0.983333	WA2	0.928775
Chr2_02	MN6	0.00259067	WA2	0.00569801
Chr2_02	MN6	0.00259067	WA2	0.00569801
Chr2_02	MT2	0.892744	WA2	0.945869
Chr2_02	MT2	0.892744	WA2	0.945869
Chr2_02	N2	0.827195	WA2	0.960114
Chr2_02	N2	0.827195	WA2	0.960114
Chr2_02	N6	0.0210526	WA2	0.014245
Chr2_02	N6	0.0210526	WA2	0.014245
Chr2_02	OR2	0.144578	WA2	0.928775
Chr2_02	OR2	0.144578	WA2	0.928775
Chr2_02	OR6	0.0891473	WA2	0.945869
Chr2_02	OR6	0.0891473	WA2	0.945869
Chr2_02	UT2	0.566667	WA2	0.883191
Chr2_02	UT2	0.566667	WA2	0.883191
Chr2_02	UT6	0.0612245	WA2	0.954416
Chr2_02	UT6	0.0612245	WA2	0.954416
Chr2_02	VT6	0.003125	WA2	0.002849
Chr2_02	VT6	0.003125	WA2	0.002849
Chr2_02	AB2	0.439331	WA6	0.96875
Chr2_02	AB2	0.439331	WA6	0.96875
Chr2_02	AB6	0.901408	WA6	0.9375
Chr2_02	AB6	0.901408	WA6	0.9375
Chr2_02	BA2	0.296512	WA6	0.96875
Chr2_02	BA2	0.296512	WA6	0.96875
Chr2_02	BA6	0.972789	WA6	0.9375
Chr2_02	BA6	0.972789	WA6	0.9375
Chr2_02	BAI2	0.683333	WA6	0.03125
Chr2_02	BAI2	0.683333	WA6	0.03125
Chr2_02	MN6	0.984456	WA6	0.9375
Chr2_02	MN6	0.984456	WA6	0.9375
Chr2_02	MT2	0.712934	WA6	0.96875
Chr2_02	MT2	0.712934	WA6	0.96875
Chr2_02	N2	0.195467	WA6	0.96875
Chr2_02	N2	0.195467	WA6	0.96875
Chr2_02	N6	0.947368	WA6	0.9375
Chr2_02	N6	0.947368	WA6	0.9375
Chr2_02	OR2	0.108434	WA6	0.96875
Chr2_02	OR2	0.108434	WA6	0.96875
Chr2_02	OR6	0.158915	WA6	0.96875
Chr2_02	OR6	0.158915	WA6	0.96875
Chr2_02	UT2	0.433333	WA6	0.96875
Chr2_02	UT2	0.433333	WA6	0.96875
Chr2_02	UT6	0.822157	WA6	0.96875
Chr2_02	UT6	0.822157	WA6	0.96875
Chr2_02	VT6	0.003125	WA6	0.9375
Chr2_02	VT6	0.003125	WA6	0.9375
Chr2_02	WA2	0.774929	WA6	0.03125
Chr2_02	WA2	0.774929	WA6	0.03125
Chr2_03	AB2	0.824268	BA2	0.94186
Chr2_03	AB2	0.824268	BA2	0.94186
Chr2_03	AB6	0.401408	BA2	0.00581395
Chr2_03	AB6	0.401408	BA2	0.00581395
Chr2_03	AB2	0.167364	BA6	0.00680272
Chr2_03	AB2	0.167364	BA6	0.00680272
Chr2_03	AB6	0.746479	BA6	0.952381
Chr2_03	AB6	0.746479	BA6	0.952381
Chr2_03	BA2	0.0755814	BA6	0.578231
Chr2_03	BA2	0.0755814	BA6	0.578231
Chr2_03	AB2	0.615063	BAI2	0.866667
Chr2_03	AB2	0.615063	BAI2	0.866667
Chr2_03	BA2	0.906977	BAI2	0.933333
Chr2_03	BA2	0.906977	BAI2	0.933333
Chr2_03	BA6	0.00680272	BAI2	0.15
Chr2_03	BA6	0.00680272	BAI2	0.15
Chr2_03	AB6	0.767606	MN6	0.984456
Chr2_03	AB6	0.767606	MN6	0.984456
Chr2_03	BA2	0.00581395	MN6	0.821244
Chr2_03	BA2	0.00581395	MN6	0.821244
Chr2_03	BA6	0.965986	MN6	0.979275
Chr2_03	BA6	0.965986	MN6	0.979275
Chr2_03	AB2	0.882845	MT2	0.820189
Chr2_03	AB2	0.882845	MT2	0.820189
Chr2_03	AB6	0.232394	MT2	0.0473186
Chr2_03	AB6	0.232394	MT2	0.0473186
Chr2_03	BA2	0.959302	MT2	0.634069
Chr2_03	BA2	0.959302	MT2	0.634069
Chr2_03	BA6	0.326531	MT2	0.107256
Chr2_03	BA6	0.326531	MT2	0.107256
Chr2_03	BAI2	0.916667	MT2	0.539432
Chr2_03	BAI2	0.916667	MT2	0.539432
Chr2_03	MN6	0.108808	MT2	0.0473186
Chr2_03	MN6	0.108808	MT2	0.0473186
Chr2_03	AB2	0.464435	N2	0.342776
Chr2_03	AB2	0.464435	N2	0.342776
Chr2_03	BA2	0.616279	N2	0.141643
Chr2_03	BA2	0.616279	N2	0.141643
Chr2_03	BAI2	0.183333	N2	0.0764873
Chr2_03	BAI2	0.183333	N2	0.0764873
Chr2_03	MT2	0.321767	N2	0.478754
Chr2_03	MT2	0.321767	N2	0.478754
Chr2_03	AB6	0.767606	N6	0.886842
Chr2_03	AB6	0.767606	N6	0.886842
Chr2_03	BA2	0.00581395	N6	0.228947
Chr2_03	BA2	0.00581395	N6	0.228947
Chr2_03	BA6	0.979592	N6	0.897368
Chr2_03	BA6	0.979592	N6	0.897368
Chr2_03	MN6	0.981865	N6	0.918421
Chr2_03	MN6	0.981865	N6	0.918421
Chr2_03	MT2	0.0473186	N6	0.415789
Chr2_03	MT2	0.0473186	N6	0.415789
Chr2_03	AB2	0.372385	OR2	0.120482
Chr2_03	AB2	0.372385	OR2	0.120482
Chr2_03	AB6	0.140845	OR2	0.0120482
Chr2_03	AB6	0.140845	OR2	0.0120482
Chr2_03	BA2	0.674419	OR2	0.0963855
Chr2_03	BA2	0.674419	OR2	0.0963855
Chr2_03	BA6	0.258503	OR2	0.0120482
Chr2_03	BA6	0.258503	OR2	0.0120482
Chr2_03	BAI2	0.45	OR2	0.0843373
Chr2_03	BAI2	0.45	OR2	0.0843373
Chr2_03	MN6	0.0854922	OR2	0.0120482
Chr2_03	MN6	0.0854922	OR2	0.0120482
Chr2_03	MT2	0.343849	OR2	0.168675
Chr2_03	MT2	0.343849	OR2	0.168675
Chr2_03	N2	0.121813	OR2	0.060241
Chr2_03	N2	0.121813	OR2	0.060241
Chr2_03	N6	0.0447368	OR2	0.0481928
Chr2_03	N6	0.0447368	OR2	0.0481928
Chr2_03	AB2	0.146444	OR6	0.0310078
Chr2_03	AB2	0.146444	OR6	0.0310078
Chr2_03	AB6	0.570423	OR6	0.100775
Chr2_03	AB6	0.570423	OR6	0.100775
Chr2_03	BA2	0.162791	OR6	0.0736434
Chr2_03	BA2	0.162791	OR6	0.0736434
Chr2_03	BA6	0.836735	OR6	0.0930233
Chr2_03	BA6	0.836735	OR6	0.0930233
Chr2_03	BAI2	0.1	OR6	0.0193798
Chr2_03	BAI2	0.1	OR6	0.0193798
Chr2_03	MN6	0.202073	OR6	0.0968992
Chr2_03	MN6	0.202073	OR6	0.0968992
Chr2_03	MT2	0.148265	OR6	0.0348837
Chr2_03	MT2	0.148265	OR6	0.0348837
Chr2_03	N2	0.0991501	OR6	0.0232558
Chr2_03	N2	0.0991501	OR6	0.0232558
Chr2_03	N6	0.518421	OR6	0.108527
Chr2_03	N6	0.518421	OR6	0.108527
Chr2_03	OR2	0.337349	OR6	0.372093
Chr2_03	OR2	0.337349	OR6	0.372093
Chr2_03	AB2	0.142259	UT2	0.5
Chr2_03	AB2	0.142259	UT2	0.5
Chr2_03	BA2	0.0290698	UT2	0.166667
Chr2_03	BA2	0.0290698	UT2	0.166667
Chr2_03	BAI2	0.0166667	UT2	0.366667
Chr2_03	BAI2	0.0166667	UT2	0.366667
Chr2_03	MT2	0.239748	UT2	0.6
Chr2_03	MT2	0.239748	UT2	0.6
Chr2_03	N2	0.00566572	UT2	0.166667
Chr2_03	N2	0.00566572	UT2	0.166667
Chr2_03	OR2	0.0240964	UT2	0.333333
Chr2_03	OR2	0.0240964	UT2	0.333333
Chr2_03	AB2	0.188285	UT6	0.0204082
Chr2_03	AB2	0.188285	UT6	0.0204082
Chr2_03	AB6	0.830986	UT6	0.463557
Chr2_03	AB6	0.830986	UT6	0.463557
Chr2_03	BA2	0.569767	UT6	0.189504
Chr2_03	BA2	0.569767	UT6	0.189504
Chr2_03	BA6	0.979592	UT6	0.335277
Chr2_03	BA6	0.979592	UT6	0.335277
Chr2_03	BAI2	0.05	UT6	0.0116618
Chr2_03	BAI2	0.05	UT6	0.0116618
Chr2_03	MN6	0.981865	UT6	0.358601
Chr2_03	MN6	0.981865	UT6	0.358601
Chr2_03	MT2	0.0883281	UT6	0.0437318
Chr2_03	MT2	0.0883281	UT6	0.0437318
Chr2_03	N2	0.0991501	UT6	0.0174927
Chr2_03	N2	0.0991501	UT6	0.0174927
Chr2_03	N6	0.813158	UT6	0.364431
Chr2_03	N6	0.813158	UT6	0.364431
Chr2_03	OR2	0.0481928	UT6	0.0349854
Chr2_03	OR2	0.0481928	UT6	0.0349854
Chr2_03	OR6	0.116279	UT6	0.358601
Chr2_03	OR6	0.116279	UT6	0.358601
Chr2_03	AB6	0.323944	VT6	0.003125
Chr2_03	AB6	0.323944	VT6	0.003125
Chr2_03	BA2	0.00581395	VT6	0.003125
Chr2_03	BA2	0.00581395	VT6	0.003125
Chr2_03	BA6	0.482993	VT6	0.003125
Chr2_03	BA6	0.482993	VT6	0.003125
Chr2_03	MN6	0.0647668	VT6	0.003125
Chr2_03	MN6	0.0647668	VT6	0.003125
Chr2_03	N6	0.252632	VT6	0.003125
Chr2_03	N6	0.252632	VT6	0.003125
Chr2_03	OR6	0.341085	VT6	0.209375
Chr2_03	OR6	0.341085	VT6	0.209375
Chr2_03	UT6	0.212828	VT6	0.003125
Chr2_03	UT6	0.212828	VT6	0.003125
Chr2_03	AB2	0.849372	WA2	0.863248
Chr2_03	AB2	0.849372	WA2	0.863248
Chr2_03	BA2	0.97093	WA2	0.806268
Chr2_03	BA2	0.97093	WA2	0.806268
Chr2_03	BA6	0.00680272	WA2	0.022792
Chr2_03	BA6	0.00680272	WA2	0.022792
Chr2_03	BAI2	0.916667	WA2	0.350427
Chr2_03	BAI2	0.916667	WA2	0.350427
Chr2_03	MT2	0.772871	WA2	0.888889
Chr2_03	MT2	0.772871	WA2	0.888889
Chr2_03	N2	0.209632	WA2	0.609687
Chr2_03	N2	0.209632	WA2	0.609687
Chr2_03	OR2	0.120482	WA2	0.153846
Chr2_03	OR2	0.120482	WA2	0.153846
Chr2_03	OR6	0.0232558	WA2	0.0541311
Chr2_03	OR6	0.0232558	WA2	0.0541311
Chr2_03	UT2	0.2	WA2	0.487179
Chr2_03	UT2	0.2	WA2	0.487179
Chr2_03	UT6	0.0174927	WA2	0.0740741
Chr2_03	UT6	0.0174927	WA2	0.0740741
Chr2_03	AB2	0.125523	WA6	0.03125
Chr2_03	AB2	0.125523	WA6	0.03125
Chr2_03	AB6	0.676056	WA6	0.65625
Chr2_03	AB6	0.676056	WA6	0.65625
Chr2_03	BA2	0.0348837	WA6	0.25
Chr2_03	BA2	0.0348837	WA6	0.25
Chr2_03	BA6	0.972789	WA6	0.625
Chr2_03	BA6	0.972789	WA6	0.625
Chr2_03	MN6	0.958549	WA6	0.625
Chr2_03	MN6	0.958549	WA6	0.625
Chr2_03	MT2	0.211356	WA6	0.34375
Chr2_03	MT2	0.211356	WA6	0.34375
Chr2_03	N2	0.00283286	WA6	0.03125
Chr2_03	N2	0.00283286	WA6	0.03125
Chr2_03	N6	0.673684	WA6	0.625
Chr2_03	N6	0.673684	WA6	0.625
Chr2_03	OR2	0.0120482	WA6	0.21875
Chr2_03	OR2	0.0120482	WA6	0.21875
Chr2_03	OR6	0.0620155	WA6	0.5625
Chr2_03	OR6	0.0620155	WA6	0.5625
Chr2_03	UT2	0.166667	WA6	0.03125
Chr2_03	UT2	0.166667	WA6	0.03125
Chr2_03	UT6	0.25656	WA6	0.65625
Chr2_03	UT6	0.25656	WA6	0.65625
Chr2_03	VT6	0.003125	WA6	0.25
Chr2_03	VT6	0.003125	WA6	0.25
Chr2_03	WA2	0.452991	WA6	0.03125
Chr2_03	WA2	0.452991	WA6	0.03125
Chr2_04	AB2	0.0209205	AB6	0.34507
Chr2_04	AB2	0.0209205	AB6	0.34507
Chr2_04	AB2	0.514644	BA2	0.703488
Chr2_04	AB2	0.514644	BA2	0.703488
Chr2_04	AB6	0.295775	BA2	0.00581395
Chr2_04	AB6	0.295775	BA2	0.00581395
Chr2_04	AB2	0.0711297	BA6	0.639456
Chr2_04	AB2	0.0711297	BA6	0.639456
Chr2_04	AB6	0.676056	BA6	0.993197
Chr2_04	AB6	0.676056	BA6	0.993197
Chr2_04	BA2	0.395349	BA6	0.55102
Chr2_04	BA2	0.395349	BA6	0.55102
Chr2_04	AB2	0.514644	BAI2	0.516667
Chr2_04	AB2	0.514644	BAI2	0.516667
Chr2_04	BA2	0.813953	BAI2	0.666667
Chr2_04	BA2	0.813953	BAI2	0.666667
Chr2_04	BA6	0.00680272	BAI2	0.133333
Chr2_04	BA6	0.00680272	BAI2	0.133333
Chr2_04	AB2	0.0209205	MN6	0.393782
Chr2_04	AB2	0.0209205	MN6	0.393782
Chr2_04	AB6	0.767606	MN6	0.976684
Chr2_04	AB6	0.767606	MN6	0.976684
Chr2_04	BA2	0.00581395	MN6	0.365285
Chr2_04	BA2	0.00581395	MN6	0.365285
Chr2_04	BA6	0.993197	MN6	0.976684
Chr2_04	BA6	0.993197	MN6	0.976684
Chr2_04	AB2	0.635983	MT2	0.747634
Chr2_04	AB2	0.635983	MT2	0.747634
Chr2_04	AB6	0.028169	MT2	0.00315457
Chr2_04	AB6	0.028169	MT2	0.00315457
Chr2_04	BA2	0.52907	MT2	0.394322
Chr2_04	BA2	0.52907	MT2	0.394322
Chr2_04	BA6	0.0612245	MT2	0.0315457
Chr2_04	BA6	0.0612245	MT2	0.0315457
Chr2_04	BAI2	0.283333	MT2	0.375394
Chr2_04	BAI2	0.283333	MT2	0.375394
Chr2_04	MN6	0.00518135	MT2	0.00315457
Chr2_04	MN6	0.00518135	MT2	0.00315457
Chr2_04	AB2	0.456067	N2	0.342776
Chr2_04	AB2	0.456067	N2	0.342776
Chr2_04	AB6	0.43662	N2	0.0311615
Chr2_04	AB6	0.43662	N2	0.0311615
Chr2_04	BA2	0.0697674	N2	0.0566572
Chr2_04	BA2	0.0697674	N2	0.0566572
Chr2_04	BA6	0.795918	N2	0.0311615
Chr2_04	BA6	0.795918	N2	0.0311615
Chr2_04	BAI2	0.05	N2	0.00849858
Chr2_04	BAI2	0.05	N2	0.00849858
Chr2_04	MN6	0.803109	N2	0.0339943
Chr2_04	MN6	0.803109	N2	0.0339943
Chr2_04	MT2	0.309148	N2	0.104816
Chr2_04	MT2	0.309148	N2	0.104816
Chr2_04	AB2	0.0251046	N6	0.781579
Chr2_04	AB2	0.0251046	N6	0.781579
Chr2_04	AB6	0.732394	N6	0.897368
Chr2_04	AB6	0.732394	N6	0.897368
Chr2_04	BA2	0.00581395	N6	0.123684
Chr2_04	BA2	0.00581395	N6	0.123684
Chr2_04	BA6	0.993197	N6	0.881579
Chr2_04	BA6	0.993197	N6	0.881579
Chr2_04	MN6	0.979275	N6	0.884211
Chr2_04	MN6	0.979275	N6	0.884211
Chr2_04	MT2	0.0189274	N6	0.0131579
Chr2_04	MT2	0.0189274	N6	0.0131579
Chr2_04	N2	0.0708215	N6	0.628947
Chr2_04	N2	0.0708215	N6	0.628947
Chr2_04	AB2	0.368201	OR2	0.108434
Chr2_04	AB2	0.368201	OR2	0.108434
Chr2_04	AB6	0.352113	OR2	0.0240964
Chr2_04	AB6	0.352113	OR2	0.0240964
Chr2_04	BA2	0.0581395	OR2	0.060241
Chr2_04	BA2	0.0581395	OR2	0.060241
Chr2_04	BA6	0.578231	OR2	0.0240964
Chr2_04	BA6	0.578231	OR2	0.0240964
Chr2_04	BAI2	0.0333333	OR2	0.0240964
Chr2_04	BAI2	0.0333333	OR2	0.0240964
Chr2_04	MN6	0.458549	OR2	0.0240964
Chr2_04	MN6	0.458549	OR2	0.0240964
Chr2_04	MT2	0.264984	OR2	0.0722892
Chr2_04	MT2	0.264984	OR2	0.0722892
Chr2_04	N2	0.0453258	OR2	0.0843373
Chr2_04	N2	0.0453258	OR2	0.0843373
Chr2_04	N6	0.142105	OR2	0.0240964
Chr2_04	N6	0.142105	OR2	0.0240964
Chr2_04	AB2	0.0167364	OR6	0.0116279
Chr2_04	AB2	0.0167364	OR6	0.0116279
Chr2_04	AB6	0.204225	OR6	0.0155039
Chr2_04	AB6	0.204225	OR6	0.0155039
Chr2_04	BA6	0.136054	OR6	0.0193798
Chr2_04	BA6	0.136054	OR6	0.0193798
Chr2_04	MN6	0.435233	OR6	0.0193798
Chr2_04	MN6	0.435233	OR6	0.0193798
Chr2_04	MT2	0.0820189	OR6	0.0348837
Chr2_04	MT2	0.0820189	OR6	0.0348837
Chr2_04	N2	0.0311615	OR6	0.0271318
Chr2_04	N2	0.0311615	OR6	0.0271318
Chr2_04	N6	0.0105263	OR6	0.0193798
Chr2_04	N6	0.0105263	OR6	0.0193798
Chr2_04	OR2	0.590361	OR6	0.484496
Chr2_04	OR2	0.590361	OR6	0.484496
Chr2_04	AB2	0.39749	UT2	0.566667
Chr2_04	AB2	0.39749	UT2	0.566667
Chr2_04	AB6	0.246479	UT2	0.133333
Chr2_04	AB6	0.246479	UT2	0.133333
Chr2_04	BA2	0.0697674	UT2	0.4
Chr2_04	BA2	0.0697674	UT2	0.4
Chr2_04	BA6	0.530612	UT2	0.133333
Chr2_04	BA6	0.530612	UT2	0.133333
Chr2_04	BAI2	0.0333333	UT2	0.266667
Chr2_04	BAI2	0.0333333	UT2	0.266667
Chr2_04	MN6	0.259067	UT2	0.133333
Chr2_04	MN6	0.259067	UT2	0.133333
Chr2_04	MT2	0.283912	UT2	0.366667
Chr2_04	MT2	0.283912	UT2	0.366667
Chr2_04	N2	0.0481586	UT2	0.466667
Chr2_04	N2	0.0481586	UT2	0.466667
Chr2_04	N6	0.128947	UT2	0.133333
Chr2_04	N6	0.128947	UT2	0.133333
Chr2_04	OR2	0.0361446	UT2	0.366667
Chr2_04	OR2	0.0361446	UT2	0.366667
Chr2_04	AB2	0.481172	UT6	0.221574
Chr2_04	AB2	0.481172	UT6	0.221574
Chr2_04	AB6	0.767606	UT6	0.379009
Chr2_04	AB6	0.767606	UT6	0.379009
Chr2_04	BA2	0.0872093	UT6	0.183673
Chr2_04	BA2	0.0872093	UT6	0.183673
Chr2_04	BA6	0.843537	UT6	0.306122
Chr2_04	BA6	0.843537	UT6	0.306122
Chr2_04	BAI2	0.05	UT6	0.0291545
Chr2_04	BAI2	0.05	UT6	0.0291545
Chr2_04	MN6	0.940415	UT6	0.306122
Chr2_04	MN6	0.940415	UT6	0.306122
Chr2_04	MT2	0.337539	UT6	0.102041
Chr2_04	MT2	0.337539	UT6	0.102041
Chr2_04	N2	0.223796	UT6	0.209913
Chr2_04	N2	0.223796	UT6	0.209913
Chr2_04	N6	0.684211	UT6	0.306122
Chr2_04	N6	0.684211	UT6	0.306122
Chr2_04	OR2	0.0843373	UT6	0.163265
Chr2_04	OR2	0.0843373	UT6	0.163265
Chr2_04	OR6	0.0426357	UT6	0.102041
Chr2_04	OR6	0.0426357	UT6	0.102041
Chr2_04	UT2	0.666667	UT6	0.300292
Chr2_04	UT2	0.666667	UT6	0.300292
Chr2_04	MT2	0.00315457	VT6	0.065625
Chr2_04	MT2	0.00315457	VT6	0.065625
Chr2_04	OR2	0.0722892	VT6	0.009375
Chr2_04	OR2	0.0722892	VT6	0.009375
Chr2_04	OR6	0.368217	VT6	0.1125
Chr2_04	OR6	0.368217	VT6	0.1125
Chr2_04	AB2	0.707113	WA2	0.732194
Chr2_04	AB2	0.707113	WA2	0.732194
Chr2_04	AB6	0.0492958	WA2	0.014245
Chr2_04	AB6	0.0492958	WA2	0.014245
Chr2_04	BA2	0.604651	WA2	0.575499
Chr2_04	BA2	0.604651	WA2	0.575499
Chr2_04	BA6	0.0952381	WA2	0.042735
Chr2_04	BA6	0.0952381	WA2	0.042735
Chr2_04	BAI2	0.266667	WA2	0.190883
Chr2_04	BAI2	0.266667	WA2	0.190883
Chr2_04	MN6	0.0310881	WA2	0.014245
Chr2_04	MN6	0.0310881	WA2	0.014245
Chr2_04	MT2	0.73817	WA2	0.763533
Chr2_04	MT2	0.73817	WA2	0.763533
Chr2_04	N2	0.308782	WA2	0.247863
Chr2_04	N2	0.308782	WA2	0.247863
Chr2_04	N6	0.671053	WA2	0.042735
Chr2_04	N6	0.671053	WA2	0.042735
Chr2_04	OR2	0.0722892	WA2	0.133903
Chr2_04	OR2	0.0722892	WA2	0.133903
Chr2_04	OR6	0.0232558	WA2	0.02849
Chr2_04	OR6	0.0232558	WA2	0.02849
Chr2_04	UT2	0.366667	WA2	0.42735
Chr2_04	UT2	0.366667	WA2	0.42735
Chr2_04	UT6	0.0845481	WA2	0.521368
Chr2_04	UT6	0.0845481	WA2	0.521368
Chr2_04	VT6	0.003125	WA2	0.002849
Chr2_04	VT6	0.003125	WA2	0.002849
Chr2_04	AB2	0.0460251	WA6	0.625
Chr2_04	AB2	0.0460251	WA6	0.625
Chr2_04	AB6	0.732394	WA6	0.9375
Chr2_04	AB6	0.732394	WA6	0.9375
Chr2_04	BA2	0.0406977	WA6	0.4375
Chr2_04	BA2	0.0406977	WA6	0.4375
Chr2_04	BA6	0.918367	WA6	0.8125
Chr2_04	BA6	0.918367	WA6	0.8125
Chr2_04	MN6	0.911917	WA6	0.875
Chr2_04	MN6	0.911917	WA6	0.875
Chr2_04	MT2	0.0189274	WA6	0.03125
Chr2_04	MT2	0.0189274	WA6	0.03125
Chr2_04	N2	0.0311615	WA6	0.71875
Chr2_04	N2	0.0311615	WA6	0.71875
Chr2_04	N6	0.860526	WA6	0.875
Chr2_04	N6	0.860526	WA6	0.875
Chr2_04	OR2	0.0120482	WA6	0.40625
Chr2_04	OR2	0.0120482	WA6	0.40625
Chr2_04	OR6	0.0155039	WA6	0.125
Chr2_04	OR6	0.0155039	WA6	0.125
Chr2_04	UT2	0.166667	WA6	0.5
Chr2_04	UT2	0.166667	WA6	0.5
Chr2_04	UT6	0.326531	WA6	0.9375
Chr2_04	UT6	0.326531	WA6	0.9375
Chr2_04	WA2	0.324786	WA6	0.21875
Chr2_04	WA2	0.324786	WA6	0.21875
Chr3_01	AB2	0.0125523	AB6	0.661972
Chr3_01	AB2	0.0125523	AB6	0.661972
Chr3_01	AB2	0.485356	BA2	0.895349
Chr3_01	AB2	0.485356	BA2	0.895349
Chr3_01	AB6	0.661972	BA2	0.00581395
Chr3_01	AB6	0.661972	BA2	0.00581395
Chr3_01	AB2	0.117155	BA6	0.843537
Chr3_01	AB2	0.117155	BA6	0.843537
Chr3_01	AB6	0.767606	BA6	0.952381
Chr3_01	AB6	0.767606	BA6	0.952381
Chr3_01	BA2	0.0116279	BA6	0.843537
Chr3_01	BA2	0.0116279	BA6	0.843537
Chr3_01	AB2	0.355649	BAI2	0.583333
Chr3_01	AB2	0.355649	BAI2	0.583333
Chr3_01	BA2	0.854651	BAI2	0.75
Chr3_01	BA2	0.854651	BAI2	0.75
Chr3_01	AB2	0.0125523	MN6	0.860104
Chr3_01	AB2	0.0125523	MN6	0.860104
Chr3_01	AB6	0.788732	MN6	0.945596
Chr3_01	AB6	0.788732	MN6	0.945596
Chr3_01	BA2	0.00581395	MN6	0.860104
Chr3_01	BA2	0.00581395	MN6	0.860104
Chr3_01	BA6	0.938776	MN6	0.948187
Chr3_01	BA6	0.938776	MN6	0.948187
Chr3_01	AB2	0.552301	MT2	0.634069
Chr3_01	AB2	0.552301	MT2	0.634069
Chr3_01	AB6	0.661972	MT2	0.00315457
Chr3_01	AB6	0.661972	MT2	0.00315457
Chr3_01	BA2	0.837209	MT2	0.438486
Chr3_01	BA2	0.837209	MT2	0.438486
Chr3_01	BA6	0.843537	MT2	0.0126183
Chr3_01	BA6	0.843537	MT2	0.0126183
Chr3_01	BAI2	0.383333	MT2	0.343849
Chr3_01	BAI2	0.383333	MT2	0.343849
Chr3_01	MN6	0.860104	MT2	0.00315457
Chr3_01	MN6	0.860104	MT2	0.00315457
Chr3_01	AB2	0.217573	N2	0.566572
Chr3_01	AB2	0.217573	N2	0.566572
Chr3_01	BA2	0.0406977	N2	0.0141643
Chr3_01	BA2	0.0406977	N2	0.0141643
Chr3_01	BAI2	0.0833333	N2	0.107649
Chr3_01	BAI2	0.0833333	N2	0.107649
Chr3_01	MT2	0.365931	N2	0.549575
Chr3_01	MT2	0.365931	N2	0.549575
Chr3_01	AB2	0.0125523	N6	0.434211
Chr3_01	AB2	0.0125523	N6	0.434211
Chr3_01	AB6	0.788732	N6	0.797368
Chr3_01	AB6	0.788732	N6	0.797368
Chr3_01	BA2	0.00581395	N6	0.434211
Chr3_01	BA2	0.00581395	N6	0.434211
Chr3_01	BA6	0.952381	N6	0.871053
Chr3_01	BA6	0.952381	N6	0.871053
Chr3_01	MN6	0.950777	N6	0.886842
Chr3_01	MN6	0.950777	N6	0.886842
Chr3_01	MT2	0.00315457	N6	0.434211
Chr3_01	MT2	0.00315457	N6	0.434211
Chr3_01	AB2	0.0962343	OR2	0.0843373
Chr3_01	AB2	0.0962343	OR2	0.0843373
Chr3_01	AB6	0.65493	OR2	0.0120482
Chr3_01	AB6	0.65493	OR2	0.0120482
Chr3_01	BA2	0.0348837	OR2	0.060241
Chr3_01	BA2	0.0348837	OR2	0.060241
Chr3_01	BA6	0.816327	OR2	0.0120482
Chr3_01	BA6	0.816327	OR2	0.0120482
Chr3_01	BAI2	0.0333333	OR2	0.0481928
Chr3_01	BAI2	0.0333333	OR2	0.0481928
Chr3_01	MN6	0.790155	OR2	0.0120482
Chr3_01	MN6	0.790155	OR2	0.0120482
Chr3_01	MT2	0.0883281	OR2	0.0963855
Chr3_01	MT2	0.0883281	OR2	0.0963855
Chr3_01	N2	0.00566572	OR2	0.0361446
Chr3_01	N2	0.00566572	OR2	0.0361446
Chr3_01	N6	0.418421	OR2	0.0120482
Chr3_01	N6	0.418421	OR2	0.0120482
Chr3_01	AB2	0.259414	OR6	0.0813953
Chr3_01	AB2	0.259414	OR6	0.0813953
Chr3_01	AB6	0.71831	OR6	0.0697674
Chr3_01	AB6	0.71831	OR6	0.0697674
Chr3_01	BA2	0.0581395	OR6	0.0348837
Chr3_01	BA2	0.0581395	OR6	0.0348837
Chr3_01	BA6	0.870748	OR6	0.0697674
Chr3_01	BA6	0.870748	OR6	0.0697674
Chr3_01	BAI2	0.0833333	OR6	0.0193798
Chr3_01	BAI2	0.0833333	OR6	0.0193798
Chr3_01	MN6	0.898964	OR6	0.0542636
Chr3_01	MN6	0.898964	OR6	0.0542636
Chr3_01	MT2	0.160883	OR6	0.0271318
Chr3_01	MT2	0.160883	OR6	0.0271318
Chr3_01	N2	0.00849858	OR6	0.00775194
Chr3_01	N2	0.00849858	OR6	0.00775194
Chr3_01	N6	0.615789	OR6	0.0775194
Chr3_01	N6	0.615789	OR6	0.0775194
Chr3_01	OR2	0.313253	OR6	0.472868
Chr3_01	OR2	0.313253	OR6	0.472868
Chr3_01	AB2	0.0753138	UT2	0.1
Chr3_01	AB2	0.0753138	UT2	0.1
Chr3_01	MT2	0.0504732	UT2	0.0333333
Chr3_01	MT2	0.0504732	UT2	0.0333333
Chr3_01	OR2	0.0361446	UT2	0.0333333
Chr3_01	OR2	0.0361446	UT2	0.0333333
Chr3_01	AB2	0.138075	UT6	0.174927
Chr3_01	AB2	0.138075	UT6	0.174927
Chr3_01	AB6	0.84507	UT6	0.346939
Chr3_01	AB6	0.84507	UT6	0.346939
Chr3_01	BA2	0.0174419	UT6	0.148688
Chr3_01	BA2	0.0174419	UT6	0.148688
Chr3_01	BA6	0.870748	UT6	0.163265
Chr3_01	BA6	0.870748	UT6	0.163265
Chr3_01	BAI2	0.0333333	UT6	0.0058309
Chr3_01	BAI2	0.0333333	UT6	0.0058309
Chr3_01	MN6	0.909326	UT6	0.163265
Chr3_01	MN6	0.909326	UT6	0.163265
Chr3_01	MT2	0.0788644	UT6	0.169096
Chr3_01	MT2	0.0788644	UT6	0.169096
Chr3_01	N6	0.534211	UT6	0.174927
Chr3_01	N6	0.534211	UT6	0.174927
Chr3_01	OR2	0.060241	UT6	0.16035
Chr3_01	OR2	0.060241	UT6	0.16035
Chr3_01	OR6	0.0503876	UT6	0.177843
Chr3_01	OR6	0.0503876	UT6	0.177843
Chr3_01	UT2	0.566667	UT6	0.163265
Chr3_01	UT2	0.566667	UT6	0.163265
Chr3_01	AB2	0.0125523	VT6	0.003125
Chr3_01	AB2	0.0125523	VT6	0.003125
Chr3_01	AB6	0.535211	VT6	0.003125
Chr3_01	AB6	0.535211	VT6	0.003125
Chr3_01	BA2	0.00581395	VT6	0.003125
Chr3_01	BA2	0.00581395	VT6	0.003125
Chr3_01	BA6	0.496599	VT6	0.003125
Chr3_01	BA6	0.496599	VT6	0.003125
Chr3_01	MN6	0.777202	VT6	0.003125
Chr3_01	MN6	0.777202	VT6	0.003125
Chr3_01	MT2	0.00315457	VT6	0.003125
Chr3_01	MT2	0.00315457	VT6	0.003125
Chr3_01	N6	0.315789	VT6	0.003125
Chr3_01	N6	0.315789	VT6	0.003125
Chr3_01	OR2	0.0481928	VT6	0.009375
Chr3_01	OR2	0.0481928	VT6	0.009375
Chr3_01	OR6	0.20155	VT6	0.56875
Chr3_01	OR6	0.20155	VT6	0.56875
Chr3_01	UT6	0.163265	VT6	0.003125
Chr3_01	UT6	0.163265	VT6	0.003125
Chr3_01	AB2	0.694561	WA2	0.669516
Chr3_01	AB2	0.694561	WA2	0.669516
Chr3_01	BA2	0.80814	WA2	0.393162
Chr3_01	BA2	0.80814	WA2	0.393162
Chr3_01	BAI2	0.516667	WA2	0.290598
Chr3_01	BAI2	0.516667	WA2	0.290598
Chr3_01	MT2	0.694006	WA2	0.666667
Chr3_01	MT2	0.694006	WA2	0.666667
Chr3_01	N2	0.512748	WA2	0.247863
Chr3_01	N2	0.512748	WA2	0.247863
Chr3_01	OR2	0.180723	WA2	0.139601
Chr3_01	OR2	0.180723	WA2	0.139601
Chr3_01	OR6	0.108527	WA2	0.0968661
Chr3_01	OR6	0.108527	WA2	0.0968661
Chr3_01	UT2	0.0666667	WA2	0.122507
Chr3_01	UT2	0.0666667	WA2	0.122507
Chr3_01	UT6	0.0204082	WA2	0.119658
Chr3_01	UT6	0.0204082	WA2	0.119658
Chr3_01	AB2	0.0041841	WA6	0.03125
Chr3_01	AB2	0.0041841	WA6	0.03125
Chr3_01	AB6	0.0140845	WA6	0.03125
Chr3_01	AB6	0.0140845	WA6	0.03125
Chr3_01	BA6	0.0340136	WA6	0.03125
Chr3_01	BA6	0.0340136	WA6	0.03125
Chr3_01	MN6	0.0103627	WA6	0.03125
Chr3_01	MN6	0.0103627	WA6	0.03125
Chr3_01	MT2	0.0567823	WA6	0.03125
Chr3_01	MT2	0.0567823	WA6	0.03125
Chr3_01	N2	0.0113314	WA6	0.125
Chr3_01	N2	0.0113314	WA6	0.125
Chr3_01	N6	0.178947	WA6	0.03125
Chr3_01	N6	0.178947	WA6	0.03125
Chr3_01	OR2	0.0361446	WA6	0.03125
Chr3_01	OR2	0.0361446	WA6	0.03125
Chr3_01	UT6	0.0058309	WA6	0.09375
Chr3_01	UT6	0.0058309	WA6	0.09375
Chr3_01	WA2	0.0512821	WA6	0.03125
Chr3_01	WA2	0.0512821	WA6	0.03125
Chr3_02	AB2	0.359833	AB6	0.838028
Chr3_02	AB2	0.359833	AB6	0.838028
Chr3_02	AB2	0.849372	BA2	0.97093
Chr3_02	AB2	0.849372	BA2	0.97093
Chr3_02	AB6	0.838028	BA2	0.563953
Chr3_02	AB6	0.838028	BA2	0.563953
Chr3_02	AB2	0.523013	BA6	0.931973
Chr3_02	AB2	0.523013	BA6	0.931973
Chr3_02	AB6	0.887324	BA6	0.986395
Chr3_02	AB6	0.887324	BA6	0.986395
Chr3_02	BA2	0.540698	BA6	0.931973
Chr3_02	BA2	0.540698	BA6	0.931973
Chr3_02	AB2	0.661088	BAI2	0.966667
Chr3_02	AB2	0.661088	BAI2	0.966667
Chr3_02	AB6	0.0774648	BAI2	0.416667
Chr3_02	AB6	0.0774648	BAI2	0.416667
Chr3_02	BA2	0.819767	BAI2	0.983333
Chr3_02	BA2	0.819767	BAI2	0.983333
Chr3_02	BA6	0.0340136	BAI2	0.316667
Chr3_02	BA6	0.0340136	BAI2	0.316667
Chr3_02	AB2	0.364017	MN6	0.935233
Chr3_02	AB2	0.364017	MN6	0.935233
Chr3_02	AB6	0.887324	MN6	0.955959
Chr3_02	AB6	0.887324	MN6	0.955959
Chr3_02	BA2	0.563953	MN6	0.932642
Chr3_02	BA2	0.563953	MN6	0.932642
Chr3_02	BA6	0.986395	MN6	0.955959
Chr3_02	BA6	0.986395	MN6	0.955959
Chr3_02	BAI2	0.416667	MN6	0.0932642
Chr3_02	BAI2	0.416667	MN6	0.0932642
Chr3_02	AB2	0.841004	MT2	0.977918
Chr3_02	AB2	0.841004	MT2	0.977918
Chr3_02	AB6	0.838028	MT2	0.454259
Chr3_02	AB6	0.838028	MT2	0.454259
Chr3_02	BA2	0.976744	MT2	0.883281
Chr3_02	BA2	0.976744	MT2	0.883281
Chr3_02	BA6	0.931973	MT2	0.454259
Chr3_02	BA6	0.931973	MT2	0.454259
Chr3_02	BAI2	0.983333	MT2	0.842271
Chr3_02	BAI2	0.983333	MT2	0.842271
Chr3_02	MN6	0.932642	MT2	0.454259
Chr3_02	MN6	0.932642	MT2	0.454259
Chr3_02	AB2	0.682008	N2	0.946176
Chr3_02	AB2	0.682008	N2	0.946176
Chr3_02	AB6	0.838028	N2	0.31728
Chr3_02	AB6	0.838028	N2	0.31728
Chr3_02	BA2	0.80814	N2	0.339943
Chr3_02	BA2	0.80814	N2	0.339943
Chr3_02	BA6	0.931973	N2	0.305949
Chr3_02	BA6	0.931973	N2	0.305949
Chr3_02	BAI2	0.866667	N2	0.322946
Chr3_02	BAI2	0.866667	N2	0.322946
Chr3_02	MN6	0.943005	N2	0.320113
Chr3_02	MN6	0.943005	N2	0.320113
Chr3_02	MT2	0.952681	N2	0.767705
Chr3_02	MT2	0.952681	N2	0.767705
Chr3_02	AB2	0.0125523	N6	0.581579
Chr3_02	AB2	0.0125523	N6	0.581579
Chr3_02	AB6	0.809859	N6	0.992105
Chr3_02	AB6	0.809859	N6	0.992105
Chr3_02	BA2	0.00581395	N6	0.581579
Chr3_02	BA2	0.00581395	N6	0.581579
Chr3_02	BA6	0.952381	N6	0.984211
Chr3_02	BA6	0.952381	N6	0.984211
Chr3_02	MN6	0.865285	N6	0.989474
Chr3_02	MN6	0.865285	N6	0.989474
Chr3_02	MT2	0.00315457	N6	0.581579
Chr3_02	MT2	0.00315457	N6	0.581579
Chr3_02	N2	0.0141643	N6	0.594737
Chr3_02	N2	0.0141643	N6	0.594737
Chr3_02	AB2	0.65272	OR2	0.783133
Chr3_02	AB2	0.65272	OR2	0.783133
Chr3_02	AB6	0.838028	OR2	0.168675
Chr3_02	AB6	0.838028	OR2	0.168675
Chr3_02	BA2	0.790698	OR2	0.626506
Chr3_02	BA2	0.790698	OR2	0.626506
Chr3_02	BA6	0.92517	OR2	0.168675
Chr3_02	BA6	0.92517	OR2	0.168675
Chr3_02	BAI2	0.883333	OR2	0.481928
Chr3_02	BAI2	0.883333	OR2	0.481928
Chr3_02	MN6	0.932642	OR2	0.168675
Chr3_02	MN6	0.932642	OR2	0.168675
Chr3_02	MT2	0.962145	OR2	0.771084
Chr3_02	MT2	0.962145	OR2	0.771084
Chr3_02	N2	0.937677	OR2	0.783133
Chr3_02	N2	0.937677	OR2	0.783133
Chr3_02	N6	0.581579	OR2	0.0361446
Chr3_02	N6	0.581579	OR2	0.0361446
Chr3_02	AB2	0.761506	OR6	0.453488
Chr3_02	AB2	0.761506	OR6	0.453488
Chr3_02	AB6	0.859155	OR6	0.344961
Chr3_02	AB6	0.859155	OR6	0.344961
Chr3_02	BA2	0.697674	OR6	0.391473
Chr3_02	BA2	0.697674	OR6	0.391473
Chr3_02	BA6	0.952381	OR6	0.391473
Chr3_02	BA6	0.952381	OR6	0.391473
Chr3_02	BAI2	0.4	OR6	0.178295
Chr3_02	BAI2	0.4	OR6	0.178295
Chr3_02	MN6	0.940415	OR6	0.348837
Chr3_02	MN6	0.940415	OR6	0.348837
Chr3_02	MT2	0.577287	OR6	0.406977
Chr3_02	MT2	0.577287	OR6	0.406977
Chr3_02	N2	0.923513	OR6	0.410853
Chr3_02	N2	0.923513	OR6	0.410853
Chr3_02	N6	0.618421	OR6	0.22093
Chr3_02	N6	0.618421	OR6	0.22093
Chr3_02	OR2	0.554217	OR6	0.771318
Chr3_02	OR2	0.554217	OR6	0.771318
Chr3_02	AB2	0.334728	UT2	0.733333
Chr3_02	AB2	0.334728	UT2	0.733333
Chr3_02	AB6	0.760563	UT2	0.433333
Chr3_02	AB6	0.760563	UT2	0.433333
Chr3_02	BA2	0.372093	UT2	0.533333
Chr3_02	BA2	0.372093	UT2	0.533333
Chr3_02	BA6	0.707483	UT2	0.2
Chr3_02	BA6	0.707483	UT2	0.2
Chr3_02	BAI2	0.466667	UT2	0.0666667
Chr3_02	BAI2	0.466667	UT2	0.0666667
Chr3_02	MN6	0.818653	UT2	0.2
Chr3_02	MN6	0.818653	UT2	0.2
Chr3_02	MT2	0.476341	UT2	0.733333
Chr3_02	MT2	0.476341	UT2	0.733333
Chr3_02	N2	0.453258	UT2	0.7
Chr3_02	N2	0.453258	UT2	0.7
Chr3_02	N6	0.536842	UT2	0.2
Chr3_02	N6	0.536842	UT2	0.2
Chr3_02	OR2	0.638554	UT2	0.733333
Chr3_02	OR2	0.638554	UT2	0.733333
Chr3_02	OR6	0.20155	UT2	0.666667
Chr3_02	OR6	0.20155	UT2	0.666667
Chr3_02	AB2	0.648536	UT6	0.259475
Chr3_02	AB2	0.648536	UT6	0.259475
Chr3_02	AB6	0.957746	UT6	0.725948
Chr3_02	AB6	0.957746	UT6	0.725948
Chr3_02	BA2	0.930233	UT6	0.247813
Chr3_02	BA2	0.930233	UT6	0.247813
Chr3_02	BA6	0.938776	UT6	0.227405
Chr3_02	BA6	0.938776	UT6	0.227405
Chr3_02	BAI2	0.916667	UT6	0.03207
Chr3_02	BAI2	0.916667	UT6	0.03207
Chr3_02	MN6	0.945596	UT6	0.233236
Chr3_02	MN6	0.945596	UT6	0.233236
Chr3_02	MT2	0.902208	UT6	0.247813
Chr3_02	MT2	0.902208	UT6	0.247813
Chr3_02	N2	0.895184	UT6	0.297376
Chr3_02	N2	0.895184	UT6	0.297376
Chr3_02	N6	0.610526	UT6	0.230321
Chr3_02	N6	0.610526	UT6	0.230321
Chr3_02	OR2	0.698795	UT6	0.276968
Chr3_02	OR2	0.698795	UT6	0.276968
Chr3_02	OR6	0.496124	UT6	0.282799
Chr3_02	OR6	0.496124	UT6	0.282799
Chr3_02	UT2	0.866667	UT6	0.48105
Chr3_02	UT2	0.866667	UT6	0.48105
Chr3_02	AB2	0.0125523	VT6	0.003125
Chr3_02	AB2	0.0125523	VT6	0.003125
Chr3_02	AB6	0.788732	VT6	0.00625
Chr3_02	AB6	0.788732	VT6	0.00625
Chr3_02	BA2	0.00581395	VT6	0.003125
Chr3_02	BA2	0.00581395	VT6	0.003125
Chr3_02	BA6	0.931973	VT6	0.009375
Chr3_02	BA6	0.931973	VT6	0.009375
Chr3_02	MN6	0.852332	VT6	0.00625
Chr3_02	MN6	0.852332	VT6	0.00625
Chr3_02	MT2	0.00630915	VT6	0.0125
Chr3_02	MT2	0.00630915	VT6	0.0125
Chr3_02	N2	0.0141643	VT6	0.003125
Chr3_02	N2	0.0141643	VT6	0.003125
Chr3_02	N6	0.923684	VT6	0.00625
Chr3_02	N6	0.923684	VT6	0.00625
Chr3_02	OR2	0.144578	VT6	0.046875
Chr3_02	OR2	0.144578	VT6	0.046875
Chr3_02	OR6	0.662791	VT6	0.79375
Chr3_02	OR6	0.662791	VT6	0.79375
Chr3_02	UT2	0.2	VT6	0.003125
Chr3_02	UT2	0.2	VT6	0.003125
Chr3_02	UT6	0.209913	VT6	0.746875
Chr3_02	UT6	0.209913	VT6	0.746875
Chr3_02	AB2	0.941423	WA2	0.962963
Chr3_02	AB2	0.941423	WA2	0.962963
Chr3_02	AB6	0.0774648	WA2	0.418803
Chr3_02	AB6	0.0774648	WA2	0.418803
Chr3_02	BA2	0.982558	WA2	0.94302
Chr3_02	BA2	0.982558	WA2	0.94302
Chr3_02	BA6	0.0408163	WA2	0.37037
Chr3_02	BA6	0.0408163	WA2	0.37037
Chr3_02	BAI2	0.983333	WA2	0.891738
Chr3_02	BAI2	0.983333	WA2	0.891738
Chr3_02	MN6	0.0932642	WA2	0.430199
Chr3_02	MN6	0.0932642	WA2	0.430199
Chr3_02	MT2	0.981073	WA2	0.962963
Chr3_02	MT2	0.981073	WA2	0.962963
Chr3_02	N2	0.773371	WA2	0.928775
Chr3_02	N2	0.773371	WA2	0.928775
Chr3_02	OR2	0.73494	WA2	0.903134
Chr3_02	OR2	0.73494	WA2	0.903134
Chr3_02	OR6	0.209302	WA2	0.490028
Chr3_02	OR6	0.209302	WA2	0.490028
Chr3_02	UT2	0.533333	WA2	0.444444
Chr3_02	UT2	0.533333	WA2	0.444444
Chr3_02	UT6	0.0524781	WA2	0.840456
Chr3_02	UT6	0.0524781	WA2	0.840456
Chr3_02	AB2	0.523013	WA6	0.875
Chr3_02	AB2	0.523013	WA6	0.875
Chr3_02	AB6	0.873239	WA6	0.25
Chr3_02	AB6	0.873239	WA6	0.25
Chr3_02	BA2	0.802326	WA6	0.875
Chr3_02	BA2	0.802326	WA6	0.875
Chr3_02	BA6	0.972789	WA6	0.21875
Chr3_02	BA6	0.972789	WA6	0.21875
Chr3_02	BAI2	0.866667	WA6	0.8125
Chr3_02	BAI2	0.866667	WA6	0.8125
Chr3_02	MN6	0.945596	WA6	0.875
Chr3_02	MN6	0.945596	WA6	0.875
Chr3_02	MT2	0.81388	WA6	0.90625
Chr3_02	MT2	0.81388	WA6	0.90625
Chr3_02	N2	0.331445	WA6	0.90625
Chr3_02	N2	0.331445	WA6	0.90625
Chr3_02	N6	0.960526	WA6	0.09375
Chr3_02	N6	0.960526	WA6	0.09375
Chr3_02	OR2	0.518072	WA6	0.28125
Chr3_02	OR2	0.518072	WA6	0.28125
Chr3_02	OR6	0.341085	WA6	0.875
Chr3_02	OR6	0.341085	WA6	0.875
Chr3_02	UT2	0.233333	WA6	0.09375
Chr3_02	UT2	0.233333	WA6	0.09375
Chr3_02	UT6	0.227405	WA6	0.8125
Chr3_02	UT6	0.227405	WA6	0.8125
Chr3_02	VT6	0.00625	WA6	0.09375
Chr3_02	VT6	0.00625	WA6	0.09375
Chr3_02	WA2	0.82906	WA6	0.8125
Chr3_02	WA2	0.82906	WA6	0.8125
Chr3_03	AB2	0.0125523	AB6	0.683099
Chr3_03	AB2	0.0125523	AB6	0.683099
Chr3_03	AB2	0.619247	BA2	0.866279
Chr3_03	AB2	0.619247	BA2	0.866279
Chr3_03	AB6	0.683099	BA2	0.00581395
Chr3_03	AB6	0.683099	BA2	0.00581395
Chr3_03	AB2	0.0125523	BA6	0.721088
Chr3_03	AB2	0.0125523	BA6	0.721088
Chr3_03	AB6	0.753521	BA6	0.938776
Chr3_03	AB6	0.753521	BA6	0.938776
Chr3_03	BA2	0.00581395	BA6	0.721088
Chr3_03	BA2	0.00581395	BA6	0.721088
Chr3_03	AB2	0.426778	BAI2	0.816667
Chr3_03	AB2	0.426778	BAI2	0.816667
Chr3_03	BA2	0.709302	BAI2	0.95
Chr3_03	BA2	0.709302	BAI2	0.95
Chr3_03	AB2	0.0125523	MN6	0.865285
Chr3_03	AB2	0.0125523	MN6	0.865285
Chr3_03	AB6	0.823944	MN6	0.937824
Chr3_03	AB6	0.823944	MN6	0.937824
Chr3_03	BA2	0.00581395	MN6	0.865285
Chr3_03	BA2	0.00581395	MN6	0.865285
Chr3_03	BA6	0.931973	MN6	0.945596
Chr3_03	BA6	0.931973	MN6	0.945596
Chr3_03	AB2	0.631799	MT2	0.794953
Chr3_03	AB2	0.631799	MT2	0.794953
Chr3_03	AB6	0.683099	MT2	0.00315457
Chr3_03	AB6	0.683099	MT2	0.00315457
Chr3_03	BA2	0.593023	MT2	0.529968
Chr3_03	BA2	0.593023	MT2	0.529968
Chr3_03	BA6	0.721088	MT2	0.00315457
Chr3_03	BA6	0.721088	MT2	0.00315457
Chr3_03	BAI2	0.283333	MT2	0.403785
Chr3_03	BAI2	0.283333	MT2	0.403785
Chr3_03	MN6	0.865285	MT2	0.00315457
Chr3_03	MN6	0.865285	MT2	0.00315457
Chr3_03	AB2	0.205021	N2	0.130312
Chr3_03	AB2	0.205021	N2	0.130312
Chr3_03	AB6	0.690141	N2	0.0254958
Chr3_03	AB6	0.690141	N2	0.0254958
Chr3_03	BA2	0.354651	N2	0.0623229
Chr3_03	BA2	0.354651	N2	0.0623229
Chr3_03	BA6	0.721088	N2	0.01983
Chr3_03	BA6	0.721088	N2	0.01983
Chr3_03	BAI2	0.166667	N2	0.0141643
Chr3_03	BAI2	0.166667	N2	0.0141643
Chr3_03	MN6	0.891192	N2	0.0311615
Chr3_03	MN6	0.891192	N2	0.0311615
Chr3_03	MT2	0.119874	N2	0.135977
Chr3_03	MT2	0.119874	N2	0.135977
Chr3_03	AB2	0.0125523	N6	0.271053
Chr3_03	AB2	0.0125523	N6	0.271053
Chr3_03	AB6	0.732394	N6	0.702632
Chr3_03	AB6	0.732394	N6	0.702632
Chr3_03	BA2	0.00581395	N6	0.268421
Chr3_03	BA2	0.00581395	N6	0.268421
Chr3_03	BA6	0.931973	N6	0.955263
Chr3_03	BA6	0.931973	N6	0.955263
Chr3_03	MN6	0.927461	N6	0.936842
Chr3_03	MN6	0.927461	N6	0.936842
Chr3_03	MT2	0.00315457	N6	0.268421
Chr3_03	MT2	0.00315457	N6	0.268421
Chr3_03	N2	0.0906516	N6	0.268421
Chr3_03	N2	0.0906516	N6	0.268421
Chr3_03	AB2	0.276151	OR2	0.168675
Chr3_03	AB2	0.276151	OR2	0.168675
Chr3_03	AB6	0.683099	OR2	0.0120482
Chr3_03	AB6	0.683099	OR2	0.0120482
Chr3_03	BA2	0.447674	OR2	0.13253
Chr3_03	BA2	0.447674	OR2	0.13253
Chr3_03	BA6	0.721088	OR2	0.0120482
Chr3_03	BA6	0.721088	OR2	0.0120482
Chr3_03	BAI2	0.15	OR2	0.0240964
Chr3_03	BAI2	0.15	OR2	0.0240964
Chr3_03	MN6	0.865285	OR2	0.0120482
Chr3_03	MN6	0.865285	OR2	0.0120482
Chr3_03	MT2	0.470032	OR2	0.204819
Chr3_03	MT2	0.470032	OR2	0.204819
Chr3_03	N2	0.0226629	OR2	0.0361446
Chr3_03	N2	0.0226629	OR2	0.0361446
Chr3_03	N6	0.268421	OR2	0.0120482
Chr3_03	N6	0.268421	OR2	0.0120482
Chr3_03	AB2	0.297071	OR6	0.162791
Chr3_03	AB2	0.297071	OR6	0.162791
Chr3_03	AB6	0.739437	OR6	0.143411
Chr3_03	AB6	0.739437	OR6	0.143411
Chr3_03	BA2	0.186047	OR6	0.147287
Chr3_03	BA2	0.186047	OR6	0.147287
Chr3_03	BA6	0.721088	OR6	0.124031
Chr3_03	BA6	0.721088	OR6	0.124031
Chr3_03	BAI2	0.0666667	OR6	0.0116279
Chr3_03	BAI2	0.0666667	OR6	0.0116279
Chr3_03	MN6	0.898964	OR6	0.158915
Chr3_03	MN6	0.898964	OR6	0.158915
Chr3_03	MT2	0.44795	OR6	0.124031
Chr3_03	MT2	0.44795	OR6	0.124031
Chr3_03	N2	0.0651558	OR6	0.139535
Chr3_03	N2	0.0651558	OR6	0.139535
Chr3_03	N6	0.271053	OR6	0.124031
Chr3_03	N6	0.271053	OR6	0.124031
Chr3_03	OR2	0.228916	OR6	0.51938
Chr3_03	OR2	0.228916	OR6	0.51938
Chr3_03	AB2	0.0711297	UT2	0.0666667
Chr3_03	AB2	0.0711297	UT2	0.0666667
Chr3_03	BA2	0.0290698	UT2	0.0666667
Chr3_03	BA2	0.0290698	UT2	0.0666667
Chr3_03	BAI2	0.0666667	UT2	0.0666667
Chr3_03	BAI2	0.0666667	UT2	0.0666667
Chr3_03	AB2	0.225941	UT6	0.169096
Chr3_03	AB2	0.225941	UT6	0.169096
Chr3_03	AB6	0.830986	UT6	0.297376
Chr3_03	AB6	0.830986	UT6	0.297376
Chr3_03	BA2	0.116279	UT6	0.154519
Chr3_03	BA2	0.116279	UT6	0.154519
Chr3_03	BA6	0.918367	UT6	0.166181
Chr3_03	BA6	0.918367	UT6	0.166181
Chr3_03	BAI2	0.116667	UT6	0.00874636
Chr3_03	BAI2	0.116667	UT6	0.00874636
Chr3_03	MN6	0.904145	UT6	0.163265
Chr3_03	MN6	0.904145	UT6	0.163265
Chr3_03	MT2	0.388013	UT6	0.163265
Chr3_03	MT2	0.388013	UT6	0.163265
Chr3_03	N2	0.0254958	UT6	0.163265
Chr3_03	N2	0.0254958	UT6	0.163265
Chr3_03	N6	0.668421	UT6	0.163265
Chr3_03	N6	0.668421	UT6	0.163265
Chr3_03	OR2	0.060241	UT6	0.145773
Chr3_03	OR2	0.060241	UT6	0.145773
Chr3_03	OR6	0.166667	UT6	0.206997
Chr3_03	OR6	0.166667	UT6	0.206997
Chr3_03	UT2	0.8	UT6	0.244898
Chr3_03	UT2	0.8	UT6	0.244898
Chr3_03	AB2	0.0167364	VT6	0.0125
Chr3_03	AB2	0.0167364	VT6	0.0125
Chr3_03	AB6	0.683099	VT6	0.003125
Chr3_03	AB6	0.683099	VT6	0.003125
Chr3_03	BA2	0.0116279	VT6	0.0125
Chr3_03	BA2	0.0116279	VT6	0.0125
Chr3_03	BA6	0.721088	VT6	0.003125
Chr3_03	BA6	0.721088	VT6	0.003125
Chr3_03	MN6	0.865285	VT6	0.003125
Chr3_03	MN6	0.865285	VT6	0.003125
Chr3_03	MT2	0.00315457	VT6	0.003125
Chr3_03	MT2	0.00315457	VT6	0.003125
Chr3_03	N2	0.0169972	VT6	0.003125
Chr3_03	N2	0.0169972	VT6	0.003125
Chr3_03	N6	0.268421	VT6	0.003125
Chr3_03	N6	0.268421	VT6	0.003125
Chr3_03	OR2	0.060241	VT6	0.028125
Chr3_03	OR2	0.060241	VT6	0.028125
Chr3_03	OR6	0.375969	VT6	0.025
Chr3_03	OR6	0.375969	VT6	0.025
Chr3_03	UT6	0.145773	VT6	0.053125
Chr3_03	UT6	0.145773	VT6	0.053125
Chr3_03	AB2	0.665272	WA2	0.760684
Chr3_03	AB2	0.665272	WA2	0.760684
Chr3_03	AB6	0.00704225	WA2	0.002849
Chr3_03	AB6	0.00704225	WA2	0.002849
Chr3_03	BA2	0.726744	WA2	0.621083
Chr3_03	BA2	0.726744	WA2	0.621083
Chr3_03	BAI2	0.633333	WA2	0.233618
Chr3_03	BAI2	0.633333	WA2	0.233618
Chr3_03	MN6	0.00518135	WA2	0.00854701
Chr3_03	MN6	0.00518135	WA2	0.00854701
Chr3_03	MT2	0.766562	WA2	0.754986
Chr3_03	MT2	0.766562	WA2	0.754986
Chr3_03	N2	0.0736544	WA2	0.136752
Chr3_03	N2	0.0736544	WA2	0.136752
Chr3_03	N6	0.00263158	WA2	0.002849
Chr3_03	N6	0.00263158	WA2	0.002849
Chr3_03	OR2	0.156627	WA2	0.133903
Chr3_03	OR2	0.156627	WA2	0.133903
Chr3_03	OR6	0.0232558	WA2	0.150997
Chr3_03	OR6	0.0232558	WA2	0.150997
Chr3_03	UT2	0.0333333	WA2	0.002849
Chr3_03	UT2	0.0333333	WA2	0.002849
Chr3_03	UT6	0.0349854	WA2	0.378917
Chr3_03	UT6	0.0349854	WA2	0.378917
Chr3_03	AB2	0.129707	WA6	0.09375
Chr3_03	AB2	0.129707	WA6	0.09375
Chr3_03	AB6	0.746479	WA6	0.90625
Chr3_03	AB6	0.746479	WA6	0.90625
Chr3_03	BA2	0.0348837	WA6	0.09375
Chr3_03	BA2	0.0348837	WA6	0.09375
Chr3_03	BA6	0.918367	WA6	0.46875
Chr3_03	BA6	0.918367	WA6	0.46875
Chr3_03	MN6	0.906736	WA6	0.90625
Chr3_03	MN6	0.906736	WA6	0.90625
Chr3_03	MT2	0.189274	WA6	0.09375
Chr3_03	MT2	0.189274	WA6	0.09375
Chr3_03	N2	0.0169972	WA6	0.0625
Chr3_03	N2	0.0169972	WA6	0.0625
Chr3_03	N6	0.665789	WA6	0.125
Chr3_03	N6	0.665789	WA6	0.125
Chr3_03	OR2	0.0481928	WA6	0.53125
Chr3_03	OR2	0.0481928	WA6	0.53125
Chr3_03	OR6	0.135659	WA6	0.5625
Chr3_03	OR6	0.135659	WA6	0.5625
Chr3_03	UT6	0.157434	WA6	0.15625
Chr3_03	UT6	0.157434	WA6	0.15625
Chr3_03	VT6	0.003125	WA6	0.0625
Chr3_03	VT6	0.003125	WA6	0.0625
Chr3_03	WA2	0.039886	WA6	0.03125
Chr3_03	WA2	0.039886	WA6	0.03125
Chr3_04	AB2	0.0041841	AB6	0.00704225
Chr3_04	AB2	0.0041841	AB6	0.00704225
Chr3_04	AB2	0.564854	BA2	0.767442
Chr3_04	AB2	0.564854	BA2	0.767442
Chr3_04	AB6	0.15493	BA2	0.00581395
Chr3_04	AB6	0.15493	BA2	0.00581395
Chr3_04	AB2	0.0669456	BA6	0.00680272
Chr3_04	AB2	0.0669456	BA6	0.00680272
Chr3_04	AB6	0.661972	BA6	0.891156
Chr3_04	AB6	0.661972	BA6	0.891156
Chr3_04	BA2	0.180233	BA6	0.204082
Chr3_04	BA2	0.180233	BA6	0.204082
Chr3_04	AB2	0.246862	BAI2	0.6
Chr3_04	AB2	0.246862	BAI2	0.6
Chr3_04	BA2	0.674419	BAI2	0.716667
Chr3_04	BA2	0.674419	BAI2	0.716667
Chr3_04	BA6	0.00680272	BAI2	0.0166667
Chr3_04	BA6	0.00680272	BAI2	0.0166667
Chr3_04	AB2	0.0125523	MN6	0.00518135
Chr3_04	AB2	0.0125523	MN6	0.00518135
Chr3_04	AB6	0.690141	MN6	0.870466
Chr3_04	AB6	0.690141	MN6	0.870466
Chr3_04	BA2	0.00581395	MN6	0.0103627
Chr3_04	BA2	0.00581395	MN6	0.0103627
Chr3_04	BA6	0.904762	MN6	0.84456
Chr3_04	BA6	0.904762	MN6	0.84456
Chr3_04	AB2	0.569038	MT2	0.731861
Chr3_04	AB2	0.569038	MT2	0.731861
Chr3_04	AB6	0.429577	MT2	0.00315457
Chr3_04	AB6	0.429577	MT2	0.00315457
Chr3_04	BA2	0.25	MT2	0.564669
Chr3_04	BA2	0.25	MT2	0.564669
Chr3_04	BA6	0.469388	MT2	0.104101
Chr3_04	BA6	0.469388	MT2	0.104101
Chr3_04	BAI2	0.2	MT2	0.0851735
Chr3_04	BAI2	0.2	MT2	0.0851735
Chr3_04	MN6	0.735751	MT2	0.00315457
Chr3_04	MN6	0.735751	MT2	0.00315457
Chr3_04	AB2	0.60251	N2	0.730878
Chr3_04	AB2	0.60251	N2	0.730878
Chr3_04	BA2	0.273256	N2	0.66289
Chr3_04	BA2	0.273256	N2	0.66289
Chr3_04	BA6	0.00680272	N2	0.0226629
Chr3_04	BA6	0.00680272	N2	0.0226629
Chr3_04	BAI2	0.133333	N2	0.266289
Chr3_04	BAI2	0.133333	N2	0.266289
Chr3_04	MT2	0.722397	N2	0.733711
Chr3_04	MT2	0.722397	N2	0.733711
Chr3_04	AB2	0.0041841	N6	0.00263158
Chr3_04	AB2	0.0041841	N6	0.00263158
Chr3_04	AB6	0.683099	N6	0.760526
Chr3_04	AB6	0.683099	N6	0.760526
Chr3_04	BA2	0.00581395	N6	0.0394737
Chr3_04	BA2	0.00581395	N6	0.0394737
Chr3_04	BA6	0.891156	N6	0.834211
Chr3_04	BA6	0.891156	N6	0.834211
Chr3_04	MN6	0.875648	N6	0.839474
Chr3_04	MN6	0.875648	N6	0.839474
Chr3_04	MT2	0.00315457	N6	0.234211
Chr3_04	MT2	0.00315457	N6	0.234211
Chr3_04	AB2	0.263598	OR2	0.0481928
Chr3_04	AB2	0.263598	OR2	0.0481928
Chr3_04	AB6	0.00704225	OR2	0.0240964
Chr3_04	AB6	0.00704225	OR2	0.0240964
Chr3_04	BA2	0.00581395	OR2	0.0120482
Chr3_04	BA2	0.00581395	OR2	0.0120482
Chr3_04	BA6	0.00680272	OR2	0.0120482
Chr3_04	BA6	0.00680272	OR2	0.0120482
Chr3_04	BAI2	0.0333333	OR2	0.0240964
Chr3_04	BAI2	0.0333333	OR2	0.0240964
Chr3_04	MT2	0.287066	OR2	0.0361446
Chr3_04	MT2	0.287066	OR2	0.0361446
Chr3_04	N2	0.512748	OR2	0.060241
Chr3_04	N2	0.512748	OR2	0.060241
Chr3_04	AB2	0.108787	OR6	0.0271318
Chr3_04	AB2	0.108787	OR6	0.0271318
Chr3_04	AB6	0.43662	OR6	0.0426357
Chr3_04	AB6	0.43662	OR6	0.0426357
Chr3_04	BA2	0.127907	OR6	0.0232558
Chr3_04	BA2	0.127907	OR6	0.0232558
Chr3_04	BA6	0.47619	OR6	0.0581395
Chr3_04	BA6	0.47619	OR6	0.0581395
Chr3_04	BAI2	0.116667	OR6	0.0193798
Chr3_04	BAI2	0.116667	OR6	0.0193798
Chr3_04	MN6	0.790155	OR6	0.0581395
Chr3_04	MN6	0.790155	OR6	0.0581395
Chr3_04	MT2	0.0725552	OR6	0.0542636
Chr3_04	MT2	0.0725552	OR6	0.0542636
Chr3_04	N2	0.0283286	OR6	0.0155039
Chr3_04	N2	0.0283286	OR6	0.0155039
Chr3_04	N6	0.260526	OR6	0.0465116
Chr3_04	N6	0.260526	OR6	0.0465116
Chr3_04	OR2	0.204819	OR6	0.383721
Chr3_04	OR2	0.204819	OR6	0.383721
Chr3_04	AB2	0.276151	UT2	0.0666667
Chr3_04	AB2	0.276151	UT2	0.0666667
Chr3_04	BA2	0.0174419	UT2	0.0666667
Chr3_04	BA2	0.0174419	UT2	0.0666667
Chr3_04	BAI2	0.0166667	UT2	0.0333333
Chr3_04	BAI2	0.0166667	UT2	0.0333333
Chr3_04	MT2	0.26183	UT2	0.0666667
Chr3_04	MT2	0.26183	UT2	0.0666667
Chr3_04	N2	0.498584	UT2	0.1
Chr3_04	N2	0.498584	UT2	0.1
Chr3_04	OR2	0.0240964	UT2	0.0666667
Chr3_04	OR2	0.0240964	UT2	0.0666667
Chr3_04	AB2	0.476987	UT6	0.0816327
Chr3_04	AB2	0.476987	UT6	0.0816327
Chr3_04	AB6	0.640845	UT6	0.230321
Chr3_04	AB6	0.640845	UT6	0.230321
Chr3_04	BA2	0.22093	UT6	0.0728863
Chr3_04	BA2	0.22093	UT6	0.0728863
Chr3_04	BA6	0.755102	UT6	0.154519
Chr3_04	BA6	0.755102	UT6	0.154519
Chr3_04	BAI2	0.0833333	UT6	0.0174927
Chr3_04	BAI2	0.0833333	UT6	0.0174927
Chr3_04	MN6	0.834197	UT6	0.142857
Chr3_04	MN6	0.834197	UT6	0.142857
Chr3_04	MT2	0.66877	UT6	0.186589
Chr3_04	MT2	0.66877	UT6	0.186589
Chr3_04	N2	0.645892	UT6	0.0758017
Chr3_04	N2	0.645892	UT6	0.0758017
Chr3_04	N6	0.513158	UT6	0.139942
Chr3_04	N6	0.513158	UT6	0.139942
Chr3_04	OR2	0.0240964	UT6	0.0174927
Chr3_04	OR2	0.0240964	UT6	0.0174927
Chr3_04	OR6	0.0503876	UT6	0.142857
Chr3_04	OR6	0.0503876	UT6	0.142857
Chr3_04	UT2	0.8	UT6	0.131195
Chr3_04	UT2	0.8	UT6	0.131195
Chr3_04	AB6	0.0352113	VT6	0.003125
Chr3_04	AB6	0.0352113	VT6	0.003125
Chr3_04	BA6	0.00680272	VT6	0.003125
Chr3_04	BA6	0.00680272	VT6	0.003125
Chr3_04	OR2	0.0240964	VT6	0.06875
Chr3_04	OR2	0.0240964	VT6	0.06875
Chr3_04	OR6	0.0968992	VT6	0.1625
Chr3_04	OR6	0.0968992	VT6	0.1625
Chr3_04	UT6	0.0058309	VT6	0.003125
Chr3_04	UT6	0.0058309	VT6	0.003125
Chr3_04	AB2	0.65272	WA2	0.769231
Chr3_04	AB2	0.65272	WA2	0.769231
Chr3_04	BA2	0.715116	WA2	0.581197
Chr3_04	BA2	0.715116	WA2	0.581197
Chr3_04	BA6	0.00680272	WA2	0.017094
Chr3_04	BA6	0.00680272	WA2	0.017094
Chr3_04	BAI2	0.4	WA2	0.0598291
Chr3_04	BAI2	0.4	WA2	0.0598291
Chr3_04	MT2	0.77918	WA2	0.729345
Chr3_04	MT2	0.77918	WA2	0.729345
Chr3_04	N2	0.708215	WA2	0.555556
Chr3_04	N2	0.708215	WA2	0.555556
Chr3_04	OR2	0.0481928	WA2	0.116809
Chr3_04	OR2	0.0481928	WA2	0.116809
Chr3_04	OR6	0.0193798	WA2	0.019943
Chr3_04	OR6	0.0193798	WA2	0.019943
Chr3_04	UT2	0.0666667	WA2	0.307692
Chr3_04	UT2	0.0666667	WA2	0.307692
Chr3_04	UT6	0.0816327	WA2	0.549858
Chr3_04	UT6	0.0816327	WA2	0.549858
[truncated: 2,538 more rows]
