# Supplementary material for: The Effects of Both Recent and Long-Term Selection and Genetic Drift Are Readily Evident in North American Barley Breeding Populations
Source: G3 (Bethesda). 2015 Dec 29;6(3):609–22. doi: 10.1534/g3.115.024349 (PMC4777124; doi:10.1534/g3.115.024349)
Supplement: Supporting Information [file supp_g3.115.024349_TableS13.xls]

## Sheet: Sheet1
Table S13. SNPs in the boundaries of each chromosomal segment used for the identity by state analyses.
Chromosomal Segment	Linkage Group	First SNP	Position (cM)	Last SNP	Position (cM)
50 SNPs windows
Chr1_01	1	12_30969	0.31	11_20514	35.98
Chr1_02	1	12_30268	36.64	12_30694	45.2
Chr1_03	1	12_31272	45.2	12_31179	61.39
Chr1_04	1	12_31401	61.39	12_30546	94.15
Chr1_05	1	11_10433	95.14	11_21140	127.26
Chr2_01	2	12_10970	0	12_10847	34.24
Chr2_02	2	11_21304	34.24	11_11522	58.15
Chr2_03	2	12_31474	58.5	11_10243	67.08
Chr2_04	2	12_30828	67.08	12_11278	73.89
Chr2_05	2	11_11430	73.89	12_31293	93.26
Chr2_06	2	12_10859	93.26	12_30480	117.17
Chr2_07	2	11_10630	117.59	11_21370	143.18
Chr2_08	2	11_11486	143.18	12_10181	160.46
Chr3_01	3	12_31428	0	11_20410	39.92
Chr3_02	3	11_10081	39.92	12_31372	65.25
Chr3_03	3	11_20102	65.25	11_10926	67.86
Chr3_04	3	11_11502	67.86	12_11284	78.25
Chr3_05	3	12_20608	78.25	12_31299	98.05
Chr3_06	3	11_10628	98.05	12_30375	125.11
Chr3_07	3	12_30276	125.11	12_31251	147.57
Chr3_08	3	12_11154	147.57	12_30055	178.99
Chr4_01	4	12_21117	0	11_20001	31.69
Chr4_02	4	12_31313	32.92	11_10411	56.22
Chr4_03	4	12_30605	56.22	11_20472	64
Chr4_04	4	11_20450	64	11_11513	80.73
Chr4_05	4	11_20740	82.81	12_30046	105.83
Chr4_06	4	11_20838	107.14	11_10610	139.97
Chr5_01	5	12_30163	0	12_30105	38.78
Chr5_02	5	11_20571	38.78	11_10058	42.41
Chr5_03	5	11_20179	42.41	12_31062	51.51
Chr5_04	5	12_31451	51.51	12_10140	71.93
Chr5_05	5	11_20246	71.93	12_10844	97.49
Chr5_06	5	12_30854	98.2	12_30067	123.78
Chr5_07	5	12_11472	123.98	12_30400	143.94
Chr5_08	5	11_10557	144.6	11_20646	157.61
Chr5_09	5	12_30162	157.61	11_10310	183.14
Chr6_01	6	12_30319	0	12_30665	44.96
Chr6_02	6	12_30516	46.44	11_20651	58.48
Chr6_03	6	11_10962	58.48	11_10227	60.65
Chr6_04	6	12_31174	60.65	12_10596	78.52
Chr6_05	6	11_20673	78.52	11_20118	106.15
Chr6_06	6	11_20972	106.82	11_11488	133.9
Chr7_01	7	11_10971	0	11_10920	26.14
Chr7_02	7	12_30063	26.14	12_30880	54.99
Chr7_03	7	12_10403	55.64	11_10055	81.78
Chr7_04	7	12_31418	81.78	12_10581	82.41
Chr7_05	7	12_30475	82.41	11_11343	96.18
Chr7_06	7	12_11044	97.65	11_10861	134.1
Chr1_01	1	12_30969	0.31	11_20514	35.98
Chr1_02	1	12_30268	36.64	12_30694	45.2
Chr1_03	1	12_31272	45.2	12_31179	61.39
Chr1_04	1	12_31401	61.39	12_30546	94.15
Chr1_05	1	11_10433	95.14	11_21140	127.26
Chr2_01	2	12_10970	0	12_10847	34.24
Chr2_02	2	11_21304	34.24	11_11522	58.15
Chr2_03	2	12_31474	58.5	11_10243	67.08
Chr2_04	2	12_30828	67.08	12_11278	73.89
Chr2_05	2	11_11430	73.89	12_31293	93.26
Chr2_06	2	12_10859	93.26	12_30480	117.17
Chr2_07	2	11_10630	117.59	11_21370	143.18
Chr2_08	2	11_11486	143.18	12_10181	160.46
Chr3_01	3	12_31428	0	11_20410	39.92
Chr3_02	3	11_10081	39.92	12_31372	65.25
Chr3_03	3	11_20102	65.25	11_10926	67.86
Chr3_04	3	11_11502	67.86	12_11284	78.25
Chr3_05	3	12_20608	78.25	12_31299	98.05
Chr3_06	3	11_10628	98.05	12_30375	125.11
Chr3_07	3	12_30276	125.11	12_31251	147.57
Chr3_08	3	12_11154	147.57	12_30055	178.99
Chr4_01	4	12_21117	0	11_20001	31.69
Chr4_02	4	12_31313	32.92	11_10411	56.22
Chr4_03	4	12_30605	56.22	11_20472	64
Chr4_04	4	11_20450	64	11_11513	80.73
Chr4_05	4	11_20740	82.81	12_30046	105.83
Chr4_06	4	11_20838	107.14	11_10610	139.97
Chr5_01	5	12_30163	0	12_30105	38.78
Chr5_02	5	11_20571	38.78	11_10058	42.41
Chr5_03	5	11_20179	42.41	12_31062	51.51
Chr5_04	5	12_31451	51.51	12_10140	71.93
Chr5_05	5	11_20246	71.93	12_10844	97.49
Chr5_06	5	12_30854	98.2	12_30067	123.78
Chr5_07	5	12_11472	123.98	12_30400	143.94
Chr5_08	5	11_10557	144.6	11_20646	157.61
Chr5_09	5	12_30162	157.61	11_10310	183.14
Chr6_01	6	12_30319	0	12_30665	44.96
Chr6_02	6	12_30516	46.44	11_20651	58.48
Chr6_03	6	11_10962	58.48	11_10227	60.65
Chr6_04	6	12_31174	60.65	12_10596	78.52
Chr6_05	6	11_20673	78.52	11_20118	106.15
Chr6_06	6	11_20972	106.82	11_11488	133.9
Chr7_01	7	11_10971	0	11_10920	26.14
Chr7_02	7	12_30063	26.14	12_30880	54.99
Chr7_03	7	12_10403	55.64	11_10055	81.78
Chr7_04	7	12_31418	81.78	12_10581	82.41
Chr7_05	7	12_30475	82.41	11_11343	96.18
Chr7_06	7	12_11044	97.65	11_10861	134.1
100 SNPs windows
Chr1_01	1	12_30969	0.31	12_30694	45.2
Chr1_02	1	12_31272	45.2	12_30546	94.15
Chr2_01	2	12_10970	0	11_11522	58.15
Chr2_02	2	12_31474	58.5	12_11278	73.89
Chr2_03	2	11_11430	73.89	12_30480	117.17
Chr2_04	2	11_10630	117.59	12_10181	160.46
Chr3_01	3	12_31428	0	12_31372	65.25
Chr3_02	3	11_20102	65.25	12_11284	78.25
Chr3_03	3	12_20608	78.25	12_30375	125.11
Chr3_04	3	12_30276	125.11	12_30055	178.99
Chr4_01	4	12_21117	0	11_10411	56.22
Chr4_02	4	12_30605	56.22	11_11513	80.73
Chr4_03	4	11_20740	82.81	11_10610	139.97
Chr5_01	5	12_30163	0	11_10058	42.41
Chr5_02	5	11_20179	42.41	12_10140	71.93
Chr5_03	5	11_20246	71.93	12_30067	123.78
Chr5_04	5	12_11472	123.98	11_20646	157.61
Chr6_01	6	12_30319	0	11_20651	58.48
Chr6_02	6	11_10962	58.48	12_10596	78.52
Chr6_03	6	11_20673	78.52	11_11488	133.9
Chr7_01	7	11_10971	0	12_30880	54.99
Chr7_02	7	12_10403	55.64	12_10581	82.41
Chr7_03	7	12_30475	82.41	11_10861	134.1
Chr1_01	1	12_30969	0.31	12_30694	45.2
Chr1_02	1	12_31272	45.2	12_30546	94.15
Chr2_01	2	12_10970	0	11_11522	58.15
Chr2_02	2	12_31474	58.5	12_11278	73.89
Chr2_03	2	11_11430	73.89	12_30480	117.17
Chr2_04	2	11_10630	117.59	12_10181	160.46
Chr3_01	3	12_31428	0	12_31372	65.25
Chr3_02	3	11_20102	65.25	12_11284	78.25
Chr3_03	3	12_20608	78.25	12_30375	125.11
Chr3_04	3	12_30276	125.11	12_30055	178.99
Chr4_01	4	12_21117	0	11_10411	56.22
Chr4_02	4	12_30605	56.22	11_11513	80.73
Chr4_03	4	11_20740	82.81	11_10610	139.97
Chr5_01	5	12_30163	0	11_10058	42.41
Chr5_02	5	11_20179	42.41	12_10140	71.93
Chr5_03	5	11_20246	71.93	12_30067	123.78
Chr5_04	5	12_11472	123.98	11_20646	157.61
Chr6_01	6	12_30319	0	11_20651	58.48
Chr6_02	6	11_10962	58.48	12_10596	78.52
Chr6_03	6	11_20673	78.52	11_11488	133.9
Chr7_01	7	11_10971	0	12_30880	54.99
Chr7_02	7	12_10403	55.64	12_10581	82.41
Chr7_03	7	12_30475	82.41	11_10861	134.1
