# Supplementary material for: The Effects of Both Recent and Long-Term Selection and Genetic Drift Are Readily Evident in North American Barley Breeding Populations
Source: G3 (Bethesda). 2015 Dec 29;6(3):609–22. doi: 10.1534/g3.115.024349 (PMC4777124; doi:10.1534/g3.115.024349)
Supplement: Supporting Information [file supp_g3.115.024349_TableS15.xlsx]

## Sheet: Sheet1
Table S15. Identity by state segments in 100 SNPs windows. Pairwise genome-wide proportions of IBS segments shared between populations and average frequency of IBS segments in each population.
	Population 2
Population 1	Idaho (6)	Busch Ag.(2)	Busch Ag.(6)	Busch Ag. (Int.)	Minnesota (6)	Montana (2)	North Dakota (2)	North Dakota (6)	Oregon (2)	Oregon (6)	Utah (2)	Utah (6)	Virginia (6)	Washington (2)	Washington (6)
Idaho (2)	0.65 (0.08/0.35)	1 (0.66/0.84)	1 (0.24/0.32)	1 (0.57/0.68)	0.74 (0.09/0.41)	1 (0.69/0.77)	1 (0.48/0.49)	0.74 (0.05/0.27)	0.91 (0.41/0.23)	1 (0.39/0.09)	0.91 (0.33/0.42)	1 (0.52/0.19)	0.35 (0.01/0)	1 (0.76/0.79)	1 (0.18/0.23)
Idaho (6)	--	1 (0.38/0.04)	1 (0.69/0.93)	0.13 (0.06/0.33)	1 (0.68/0.89)	1 (0.42/0.07)	0.57 (0.42/0.08)	1 (0.69/0.79)	0.83 (0.31/0.05)	1 (0.5/0.15)	0.43 (0.26/0.28)	1 (0.73/0.37)	0.78 (0.32/0.01)	0.35 (0.03/0.1)	1 (0.61/0.72)
Busch Ag.(2)	--	--	1 (0.32/0.55)	1 (0.82/0.82)	0.96 (0.05/0.58)	1 (0.71/0.57)	0.96 (0.48/0.3)	1 (0.03/0.3)	0.83 (0.45/0.2)	0.96 (0.35/0.11)	0.74 (0.3/0.34)	1 (0.53/0.2)	0.52 (0.01/0)	1 (0.79/0.64)	0.96 (0.16/0.37)
Busch Ag.(6)	--	--	--	0.78 (0.01/0.21)	1 (0.92/0.9)	1 (0.57/0.22)	0.78 (0.38/0.17)	1 (0.94/0.85)	0.78 (0.43/0.12)	1 (0.69/0.15)	0.48 (0.32/0.27)	1 (0.86/0.27)	0.7 (0.51/0)	0.87 (0.02/0.17)	1 (0.83/0.68)
Busch Ag. (Int.)	--	--	--	--	0.26 (0.24/0.02)	1 (0.55/0.48)	0.87 (0.41/0.26)	0.3 (0.09/0.01)	0.83 (0.36/0.21)	0.83 (0.31/0.07)	0.65 (0.31/0.25)	1 (0.36/0.05)	0.17 (0.06/0.12)	1 (0.63/0.46)	0.57 (0.27/0.11)
Minnesota (6)	--	--	--	--	--	1 (0.59/0.08)	0.7 (0.48/0.08)	1 (0.89/0.84)	0.65 (0.48/0.06)	1 (0.68/0.13)	0.3 (0.45/0.29)	1 (0.85/0.27)	0.65 (0.46/0)	0.48 (0.02/0.09)	1 (0.77/0.68)
Montana (2)	--	--	--	--	--	--	1 (0.53/0.48)	1 (0.05/0.41)	0.96 (0.39/0.22)	1 (0.34/0.12)	0.91 (0.38/0.37)	1 (0.57/0.24)	0.52 (0.01/0.01)	1 (0.77/0.77)	1 (0.24/0.4)
North Dakota (2)	--	--	--	--	--	--	--	0.7 (0.08/0.35)	0.87 (0.25/0.25)	0.91 (0.25/0.15)	0.78 (0.19/0.36)	0.96 (0.35/0.18)	0.43 (0.05/0.08)	1 (0.43/0.47)	0.83 (0.09/0.29)
North Dakota (6)	--	--	--	--	--	--	--	--	0.65 (0.32/0.05)	1 (0.46/0.13)	0.3 (0.38/0.3)	1 (0.69/0.28)	0.7 (0.31/0.01)	0.43 (0.07/0.04)	1 (0.67/0.64)
Oregon (2)	--	--	--	--	--	--	--	--	--	1 (0.46/0.58)	0.74 (0.13/0.27)	0.96 (0.2/0.15)	0.87 (0.21/0.22)	0.96 (0.27/0.28)	0.7 (0.12/0.33)
Oregon (6)	--	--	--	--	--	--	--	--	--	--	0.52 (0.08/0.4)	1 (0.19/0.27)	1 (0.48/0.45)	0.91 (0.07/0.27)	0.96 (0.12/0.53)
Utah (2)	--	--	--	--	--	--	--	--	--	--	--	0.96 (0.76/0.29)	0.17 (0.23/0)	0.91 (0.31/0.43)	0.52 (0.21/0.22)
Utah (6)	--	--	--	--	--	--	--	--	--	--	--	--	0.74 (0.16/0.08)	1 (0.11/0.59)	1 (0.25/0.68)
Virginia (6)	--	--	--	--	--	--	--	--	--	--	--	--	--	0.33 (0.01/0.01)	0.87 (0.01/0.31)
Washington (2)	--	--	--	--	--	--	--	--	--	--	--	--	--	--	1 (0.25/0.09)
Notation: Proportion of genome sharing IBS segments (average frequency of IBS segment in Population 1/average Frequency of IBS segment in Population 2)
