# Supplementary material for: The Effects of Both Recent and Long-Term Selection and Genetic Drift Are Readily Evident in North American Barley Breeding Populations
Source: G3 (Bethesda). 2015 Dec 29;6(3):609–22. doi: 10.1534/g3.115.024349 (PMC4777124; doi:10.1534/g3.115.024349)
Supplement: Supporting Information [file supp_g3.115.024349_TableS16.xls]

## Sheet: Fst_matrix_ALL_pairwise.txt
Table S16. Pairwise FST between breeding populations. Spike-type is shown in parenthesis.
	Idaho (2)	Idaho (6)	BuschAg (2)	BuschAg (6)	BuschAg (Int.)	Minnesota (6)	Montana (2)	North Dakota (2)	North Dakota (6)	Oregon (2)	Oregon (6)	Utah (2)	Utah (6)	Virginia (6)	Washington (2)	Washington (6)
Idaho (2)	-0.00425961	0.517709	0.120847	0.587115	0.101722	0.652064	0.0538119	0.247232	0.586462	0.268778	0.393227	0.249058	0.339002	0.487079	0.111128	0.489173
Idaho (6)	--	-0.0071724	0.606608	0.120669	0.571742	0.17876	0.516459	0.45667	0.168985	0.497043	0.360636	0.446712	0.206595	0.515589	0.554164	0.161968
BuschAg (2)	--	--	-0.00586171	0.678784	0.128714	0.72582	0.173193	0.348343	0.660017	0.37018	0.462857	0.398285	0.414688	0.548739	0.225345	0.598287
BuschAg (6)	--	--	--	-0.00687585	0.673192	0.149936	0.578137	0.518354	0.137943	0.60263	0.436699	0.573797	0.273954	0.589259	0.616257	0.209606
BuschAg (Int.)	--	--	--	--	-0.017165	0.733012	0.152445	0.343751	0.650703	0.281811	0.411042	0.327718	0.371028	0.505516	0.16581	0.556291
Minnesota (6)	--	--	--	--	--	-0.00261124	0.639162	0.583208	0.252917	0.675787	0.512339	0.654271	0.359182	0.641965	0.667341	0.334231
Montana (2)	--	--	--	--	--	--	-0.00318617	0.228277	0.576603	0.289379	0.403925	0.261007	0.341694	0.493815	0.100942	0.490747
North Dakota (2)	--	--	--	--	--	--	--	-0.00291382	0.510448	0.355613	0.388998	0.318042	0.308382	0.489717	0.343013	0.437675
North Dakota (6)	--	--	--	--	--	--	--	--	-0.00267267	0.588853	0.444386	0.538051	0.28705	0.574512	0.612773	0.232737
Oregon (2)	--	--	--	--	--	--	--	--	--	-0.0144323	0.238932	0.31189	0.318587	0.362507	0.317242	0.470447
Oregon (6)	--	--	--	--	--	--	--	--	--	--	-0.00384676	0.326857	0.259088	0.2542	0.434918	0.353653
Utah (2)	--	--	--	--	--	--	--	--	--	--	--	-0.0352136	0.156013	0.428453	0.297368	0.424342
Utah (6)	--	--	--	--	--	--	--	--	--	--	--	--	-0.00307217	0.364865	0.379265	0.203007
Virginia (6)	--	--	--	--	--	--	--	--	--	--	--	--	--	-0.00321917	0.507838	0.518877
Washington (2)	--	--	--	--	--	--	--	--	--	--	--	--	--	--	-0.0029029	0.538795
Washington (6)	--	--	--	--	--	--	--	--	--	--	--	--	--	--	--	-0.033001
