# Supplementary material for: The Effects of Both Recent and Long-Term Selection and Genetic Drift Are Readily Evident in North American Barley Breeding Populations
Source: G3 (Bethesda). 2015 Dec 29;6(3):609–22. doi: 10.1534/g3.115.024349 (PMC4777124; doi:10.1534/g3.115.024349)
Supplement: Supporting Information [file supp_g3.115.024349_TableS17.xlsx]

## Sheet: Sheet1
Table S17. Population relatedness best explained by introgression. Populations involved in trees with significant (p<0.05) f4-values.
P1	P2	P3	P4
((Utha(2),Utha(6));(six-row,six-row))
UT2	UT6	AB6	BA6
UT2	UT6	AB6	MN6
UT2	UT6	BA6	N6
UT2	UT6	BA6	WA6
UT2	UT6	MN6	N6
UT2	UT6	MN6	WA6
((North Dakota (2-row), two-row); (six-row, six-row))
N2	AB2	BA6	AB6
N2	AB2	BA6	WA6
N2	AB2	AB6	MN6
N2	AB2	AB6	UT6
N2	AB2	MN6	WA6
N2	AB2	MN6	UT6
N2	AB2	WA6	N6
N2	AB2	UT6	N6
N2	AB2	UT6	WA6
N2	BAI2	BA6	AB6
N2	BAI2	MN6	AB6
N2	BAI2	WA6	BA6
N2	BAI2	UT6	BA6
N2	BAI2	UT6	AB6
N2	BAI2	MN6	WA6
N2	BAI2	MN6	UT6
N2	BAI2	N6	WA6
N2	BAI2	N6	UT6
N2	BAI2	WA6	UT6
N2	BA2	N6	BA6
N2	BA2	WA6	BA6
N2	BA2	UT6	BA6
N2	BA2	AB6	UT6
N2	BA2	MN6	UT6
N2	BA2	N6	WA6
N2	BA2	N6	UT6
N2	BA2	WA6	UT6
N2	MT2	BA6	AB6
N2	MT2	AB6	MN6
N2	MT2	BA6	WA6
N2	MT2	BA6	UT6
N2	MT2	MN6	WA6
N2	MT2	MN6	UT6
N2	MT2	N6	WA6
N2	MT2	N6	UT6
N2	MT2	WA6	UT6
N2	VT2	BA6	UT6
N2	VT2	AB6	UT6
N2	VT2	MN6	UT6
N2	VT2	N6	UT6
N2	WA2	AB6	BA6
N2	WA2	AB6	MN6
N2	WA2	AB6	N6
N2	WA2	BA6	WA6
N2	WA2	BA6	UT6
N2	WA2	AB6	UT6
N2	WA2	N6	UT6
N2	WA2	WA6	UT6
N2	WA2	MN6	UT6
N2	WA2	N6	WA6
